# Supplementary material for: Behavioral evidence for memory replay of video episodes in the macaque
Source: eLife. 2020 Apr 20;9:e54519. doi: 10.7554/eLife.54519 (PMC7234809; doi:10.7554/eLife.54519)
Supplement: Source data 1. [file elife-54519-data1.xlsx]

## Sheet: Monkey
movie_location1	movie_location2	picture_1	picture_2	Play_condition	temporal_distance	boundary	correct_answer	click	response_correct	mouse.time	cb_within	Temporal_distance_range	delay1	delay2	Fresh/Repeat	Nonprimate/Primate	Monkey	expName	date	List	chosen_frame_location	first_clip_framenum	List_NP	TS	pic1	pic_2	T1	Target_frame_location	hist_dist	hog	img_dist	surf
R_nonprimate_clip_636.mp4	R_nonprimate_clip_661.mp4	pic/R_nonprimate_clip_661.mp4-22.jpeg	pic/R_nonprimate_clip_636.mp4-70.jpeg	1	16	1	2	2	1	3.60746	0	4	8120	5320	1	0	1	monkey_final_test_v1	2017_10_21_1157	1	70	118	1	0.655172	R_nonprimate_clip_661.mp4-22.jpeg	R_nonprimate_clip_636.mp4-70.jpeg	70	70	1702.39	0.041406	3167.7	0.480887
nonprimate_clip_256.mp4	nonprimate_clip_638.mp4	pic/nonprimate_clip_638.mp4-3.jpeg	pic/nonprimate_clip_638.mp4-55.jpeg	0	10	0	1	2	0	5.27773	2	2	5960	3880	1	0	1	monkey_final_test_v1	2017_10_21_1157	1	184	129	1	0.651007	nonprimate_clip_638.mp4-3.jpeg	nonprimate_clip_638.mp4-55.jpeg	3	132	365.972	0.461472	2276.72	1.89714
R_nonprimate_clip_861.mp4	R_nonprimate_clip_411.mp4	pic/R_nonprimate_clip_411.mp4-46.jpeg	pic/R_nonprimate_clip_861.mp4-85.jpeg	1	24	1	2	1	0	3.37359	0	5	8720	4960	1	0	1	monkey_final_test_v1	2017_10_21_1157	1	179	133	1	0.568807	R_nonprimate_clip_411.mp4-46.jpeg	R_nonprimate_clip_861.mp4-85.jpeg	85	85	2183	0.345194	1636.48	0.666151
nonprimate_clip_675.mp4	nonprimate_clip_227.mp4	pic/nonprimate_clip_227.mp4-75.jpeg	pic/nonprimate_clip_227.mp4-32.jpeg	0	7	0	2	1	0	3.62414	2	2	4960	3240	1	0	1	monkey_final_test_v1	2017_10_21_1157	1	180	105	1	0.653226	nonprimate_clip_227.mp4-75.jpeg	nonprimate_clip_227.mp4-32.jpeg	32	137	848.559	0.618089	1648.66	0.0369262
R_nonprimate_clip_925.mp4	R_nonprimate_clip_263.mp4	pic/R_nonprimate_clip_925.mp4-78.jpeg	pic/R_nonprimate_clip_925.mp4-106.jpeg	1	2	0	1	2	0	4.35924	1	1	8760	7640	1	0	1	monkey_final_test_v1	2017_10_21_1157	1	106	114	1	0.872146	R_nonprimate_clip_925.mp4-78.jpeg	R_nonprimate_clip_925.mp4-106.jpeg	78	78	597.778	0.776273	1304.79	4.94629
R_nonprimate_clip_157.mp4	R_nonprimate_clip_719.mp4	pic/R_nonprimate_clip_719.mp4-91.jpeg	pic/R_nonprimate_clip_719.mp4-3.jpeg	1	22	0	2	2	1	2.68882	2	5	6600	3080	1	0	1	monkey_final_test_v1	2017_10_21_1157	1	149	146	1	0.466667	R_nonprimate_clip_719.mp4-91.jpeg	R_nonprimate_clip_719.mp4-3.jpeg	3	149	273.278	0.390828	2233.92	2.32728
R_nonprimate_clip_694.mp4	R_nonprimate_clip_721.mp4	pic/R_nonprimate_clip_694.mp4-88.jpeg	pic/R_nonprimate_clip_721.mp4-52.jpeg	1	19	1	1	1	1	1.58669	0	4	7480	4320	1	0	1	monkey_final_test_v1	2017_10_21_1157	1	88	115	1	0.57754	R_nonprimate_clip_694.mp4-88.jpeg	R_nonprimate_clip_721.mp4-52.jpeg	88	88	2151.81	0.128293	3051.39	0.0314544
R_nonprimate_clip_379.mp4	R_nonprimate_clip_483.mp4	pic/R_nonprimate_clip_483.mp4-54.jpeg	pic/R_nonprimate_clip_483.mp4-94.jpeg	1	6	0	1	1	1	3.87509	2	2	5080	3480	1	0	1	monkey_final_test_v1	2017_10_21_1157	1	171	117	1	0.685039	R_nonprimate_clip_483.mp4-54.jpeg	R_nonprimate_clip_483.mp4-94.jpeg	54	171	1813.27	0.525867	1689.4	0.940573
nonprimate_clip_700.mp4	nonprimate_clip_901.mp4	pic/nonprimate_clip_700.mp4-136.jpeg	pic/nonprimate_clip_700.mp4-99.jpeg	0	5	0	2	2	1	2.0374	1	1	8040	6560	1	0	1	monkey_final_test_v1	2017_10_21_1157	1	99	145	1	0.81592	nonprimate_clip_700.mp4-136.jpeg	nonprimate_clip_700.mp4-99.jpeg	99	99	492.134	0.608565	1289.57	13.5533
nonprimate_clip_136.mp4	nonprimate_clip_400.mp4	pic/nonprimate_clip_136.mp4-101.jpeg	pic/nonprimate_clip_400.mp4-33.jpeg	0	12	1	1	1	1	1.65342	0	3	7840	5520	1	0	1	monkey_final_test_v1	2017_10_21_1157	1	101	126	1	0.704082	nonprimate_clip_136.mp4-101.jpeg	nonprimate_clip_400.mp4-33.jpeg	101	101	2384.82	0.22606	2531.04	0.601869
R_nonprimate_clip_02.mp4	R_nonprimate_clip_154.mp4	pic/R_nonprimate_clip_154.mp4-12.jpeg	pic/R_nonprimate_clip_02.mp4-80.jpeg	1	4	1	2	1	0	3.0728	0	1	7840	6480	1	0	1	monkey_final_test_v1	2017_10_21_1157	1	114	102	1	0.826531	R_nonprimate_clip_154.mp4-12.jpeg	R_nonprimate_clip_02.mp4-80.jpeg	80	80	2354.58	0.196133	3442.69	0.0682948
nonprimate_clip_619.mp4	nonprimate_clip_971.mp4	pic/nonprimate_clip_619.mp4-98.jpeg	pic/nonprimate_clip_971.mp4-28.jpeg	0	3	1	1	2	0	2.88943	0	1	6520	5280	1	0	1	monkey_final_test_v1	2017_10_21_1157	1	129	101	1	0.809816	nonprimate_clip_619.mp4-98.jpeg	nonprimate_clip_971.mp4-28.jpeg	98	98	8300.86	0.105751	2562.85	0.09324
nonprimate_clip_477.mp4	nonprimate_clip_470.mp4	pic/nonprimate_clip_470.mp4-108.jpeg	pic/nonprimate_clip_470.mp4-44.jpeg	0	14	0	2	2	1	3.44063	2	3	4680	2120	1	0	1	monkey_final_test_v1	2017_10_21_1157	1	157	113	1	0.452991	nonprimate_clip_470.mp4-108.jpeg	nonprimate_clip_470.mp4-44.jpeg	44	157	508.616	0.296269	2481.95	0.526343
R_nonprimate_clip_782.mp4	R_nonprimate_clip_613.mp4	pic/R_nonprimate_clip_613.mp4-13.jpeg	pic/R_nonprimate_clip_782.mp4-105.jpeg	1	10	1	2	1	0	1.53659	0	2	7760	5680	1	0	1	monkey_final_test_v1	2017_10_21_1157	1	157	144	1	0.731959	R_nonprimate_clip_613.mp4-13.jpeg	R_nonprimate_clip_782.mp4-105.jpeg	105	105	2897.42	0.216526	2398.88	0.612052
nonprimate_clip_701.mp4	nonprimate_clip_653.mp4	pic/nonprimate_clip_701.mp4-4.jpeg	pic/nonprimate_clip_701.mp4-65.jpeg	0	13	0	1	1	1	1.38625	1	3	11000	8560	1	0	1	monkey_final_test_v1	2017_10_21_1157	1	4	119	1	0.778182	nonprimate_clip_701.mp4-4.jpeg	nonprimate_clip_701.mp4-65.jpeg	4	4	738.509	0.764165	1094.31	0.127171
nonprimate_clip_63.mp4	nonprimate_clip_897.mp4	pic/nonprimate_clip_63.mp4-20.jpeg	pic/nonprimate_clip_63.mp4-96.jpeg	0	18	0	1	2	0	2.63863	1	4	10080	7040	1	0	1	monkey_final_test_v1	2017_10_21_1157	1	96	121	1	0.698413	nonprimate_clip_63.mp4-20.jpeg	nonprimate_clip_63.mp4-96.jpeg	20	20	461.397	0.847569	662.759	0.229211
R_nonprimate_clip_433.mp4	R_nonprimate_clip_817.mp4	pic/R_nonprimate_clip_433.mp4-12.jpeg	pic/R_nonprimate_clip_433.mp4-103.jpeg	1	23	0	1	1	1	2.33809	1	5	9800	6160	1	0	1	monkey_final_test_v1	2017_10_21_1157	1	12	107	1	0.628571	R_nonprimate_clip_433.mp4-12.jpeg	R_nonprimate_clip_433.mp4-103.jpeg	12	12	1685.86	0.0442512	3039.2	4.04854
nonprimate_clip_646.mp4	nonprimate_clip_942.mp4	pic/nonprimate_clip_942.mp4-24.jpeg	pic/nonprimate_clip_646.mp4-95.jpeg	0	13	1	2	1	0	2.92271	0	3	8040	5600	1	0	1	monkey_final_test_v1	2017_10_21_1157	1	156	132	1	0.696517	nonprimate_clip_942.mp4-24.jpeg	nonprimate_clip_646.mp4-95.jpeg	95	95	4548.5	0.393904	3837.2	0.101887
nonprimate_clip_912.mp4	nonprimate_clip_725.mp4	pic/nonprimate_clip_912.mp4-107.jpeg	pic/nonprimate_clip_912.mp4-16.jpeg	0	23	0	2	1	0	3.08999	1	5	11680	8040	1	0	1	monkey_final_test_v1	2017_10_21_1157	1	107	115	1	0.688356	nonprimate_clip_912.mp4-107.jpeg	nonprimate_clip_912.mp4-16.jpeg	16	16	1358.01	0.554013	2725.34	2.66291
R_nonprimate_clip_280.mp4	R_nonprimate_clip_936.mp4	pic/R_nonprimate_clip_936.mp4-86.jpeg	pic/R_nonprimate_clip_936.mp4-123.jpeg	1	5	0	1	2	0	2.73897	2	1	3520	2040	1	0	1	monkey_final_test_v1	2017_10_21_1157	1	238	115	1	0.579545	R_nonprimate_clip_936.mp4-86.jpeg	R_nonprimate_clip_936.mp4-123.jpeg	86	201	898.927	0.575295	1829.44	0.299128
R_nonprimate_clip_944.mp4	R_nonprimate_clip_09.mp4	pic/R_nonprimate_clip_944.mp4-81.jpeg	pic/R_nonprimate_clip_944.mp4-8.jpeg	1	17	0	2	1	0	2.68873	1	4	10480	7560	1	0	1	monkey_final_test_v1	2017_10_21_1157	1	81	102	1	0.721374	R_nonprimate_clip_944.mp4-81.jpeg	R_nonprimate_clip_944.mp4-8.jpeg	8	8	995.102	0.23192	2430.6	1.34375
nonprimate_clip_52.mp4	nonprimate_clip_812.mp4	pic/nonprimate_clip_52.mp4-23.jpeg	pic/nonprimate_clip_52.mp4-81.jpeg	0	12	0	1	1	1	3.62416	1	3	11080	8760	1	0	1	monkey_final_test_v1	2017_10_21_1157	1	23	128	1	0.790614	nonprimate_clip_52.mp4-23.jpeg	nonprimate_clip_52.mp4-81.jpeg	23	23	1079.17	0.687065	1928.51	1.05916
R_nonprimate_clip_983.mp4	R_nonprimate_clip_438.mp4	pic/R_nonprimate_clip_438.mp4-17.jpeg	pic/R_nonprimate_clip_983.mp4-37.jpeg	1	22	1	2	2	1	2.97296	0	5	10040	6520	1	0	1	monkey_final_test_v1	2017_10_21_1157	1	37	108	1	0.649402	R_nonprimate_clip_438.mp4-17.jpeg	R_nonprimate_clip_983.mp4-37.jpeg	37	37	2925.17	0.094583	3478.13	1.25814
R_nonprimate_clip_616.mp4	R_nonprimate_clip_750.mp4	pic/R_nonprimate_clip_616.mp4-19.jpeg	pic/R_nonprimate_clip_616.mp4-80.jpeg	1	13	0	1	2	0	2.1374	1	3	10320	7880	1	0	1	monkey_final_test_v1	2017_10_21_1157	1	80	104	1	0.763566	R_nonprimate_clip_616.mp4-19.jpeg	R_nonprimate_clip_616.mp4-80.jpeg	19	19	645.584	0.51079	2140	0.486292
R_nonprimate_clip_361.mp4	R_nonprimate_clip_687.mp4	pic/R_nonprimate_clip_687.mp4-41.jpeg	pic/R_nonprimate_clip_361.mp4-63.jpeg	1	23	1	2	1	0	3.52372	0	5	8520	4880	1	0	1	monkey_final_test_v1	2017_10_21_1157	1	154	113	1	0.57277	R_nonprimate_clip_687.mp4-41.jpeg	R_nonprimate_clip_361.mp4-63.jpeg	63	63	2506.31	0.196932	2387.13	0.26402
nonprimate_clip_307.mp4	nonprimate_clip_857.mp4	pic/nonprimate_clip_857.mp4-39.jpeg	pic/nonprimate_clip_307.mp4-104.jpeg	0	18	1	2	1	0	2.02081	0	4	8720	5680	1	0	1	monkey_final_test_v1	2017_10_21_1157	1	180	141	1	0.651376	nonprimate_clip_857.mp4-39.jpeg	nonprimate_clip_307.mp4-104.jpeg	104	104	2094.87	0.220946	3006.97	0.379095
nonprimate_clip_208.mp4	nonprimate_clip_623.mp4	pic/nonprimate_clip_623.mp4-11.jpeg	pic/nonprimate_clip_208.mp4-60.jpeg	0	10	1	2	1	0	10.3072	0	2	8600	6520	1	0	1	monkey_final_test_v1	2017_10_21_1157	1	112	101	1	0.75814	nonprimate_clip_623.mp4-11.jpeg	nonprimate_clip_208.mp4-60.jpeg	60	60	2392.54	0.218698	1966.36	0.337338
R_nonprimate_clip_664.mp4	R_nonprimate_clip_736.mp4	pic/R_nonprimate_clip_736.mp4-77.jpeg	pic/R_nonprimate_clip_736.mp4-111.jpeg	1	4	0	1	1	1	3.42386	2	1	4480	3120	1	0	1	monkey_final_test_v1	2017_10_21_1157	1	179	102	1	0.696429	R_nonprimate_clip_736.mp4-77.jpeg	R_nonprimate_clip_736.mp4-111.jpeg	77	179	3666.86	0.484191	1237.66	0.680248
R_nonprimate_clip_199.mp4	R_nonprimate_clip_938.mp4	pic/R_nonprimate_clip_199.mp4-131.jpeg	pic/R_nonprimate_clip_938.mp4-57.jpeg	1	14	1	1	1	1	1.73681	0	3	6760	4200	1	0	1	monkey_final_test_v1	2017_10_21_1157	1	131	138	1	0.621302	R_nonprimate_clip_199.mp4-131.jpeg	R_nonprimate_clip_938.mp4-57.jpeg	131	131	3104.45	0.112141	2136.05	0.330978
nonprimate_clip_156.mp4	nonprimate_clip_730.mp4	pic/nonprimate_clip_156.mp4-90.jpeg	pic/nonprimate_clip_730.mp4-31.jpeg	0	19	1	1	2	0	1.85364	0	4	8480	5320	1	0	1	monkey_final_test_v1	2017_10_21_1157	1	169	138	1	0.627358	nonprimate_clip_156.mp4-90.jpeg	nonprimate_clip_730.mp4-31.jpeg	90	90	2044.67	0.354898	3302.39	0.123497
nonprimate_clip_608.mp4	nonprimate_clip_670.mp4	pic/nonprimate_clip_670.mp4-20.jpeg	pic/nonprimate_clip_608.mp4-113.jpeg	0	2	1	2	1	0	2.13782	0	1	6360	5240	1	0	1	monkey_final_test_v1	2017_10_21_1157	1	141	121	1	0.823899	nonprimate_clip_670.mp4-20.jpeg	nonprimate_clip_608.mp4-113.jpeg	113	113	2914.64	0.044191	1416.2	0.314339
nonprimate_clip_873.mp4	nonprimate_clip_125.mp4	pic/nonprimate_clip_125.mp4-54.jpeg	pic/nonprimate_clip_873.mp4-114.jpeg	0	16	1	2	2	1	4.72658	0	4	7960	5160	1	0	1	monkey_final_test_v1	2017_10_21_1157	1	114	130	1	0.648241	nonprimate_clip_125.mp4-54.jpeg	nonprimate_clip_873.mp4-114.jpeg	114	114	2110.5	0.225661	2645.52	0.394299
R_nonprimate_clip_133.mp4	R_nonprimate_clip_686.mp4	pic/R_nonprimate_clip_686.mp4-60.jpeg	pic/R_nonprimate_clip_686.mp4-35.jpeg	1	1	0	2	2	1	1.65326	2	1	4760	3760	1	0	1	monkey_final_test_v1	2017_10_21_1157	1	161	126	1	0.789916	R_nonprimate_clip_686.mp4-60.jpeg	R_nonprimate_clip_686.mp4-35.jpeg	35	161	139.061	0.648544	2288.43	6.05715
nonprimate_clip_353.mp4	nonprimate_clip_973.mp4	pic/nonprimate_clip_353.mp4-4.jpeg	pic/nonprimate_clip_353.mp4-92.jpeg	0	22	0	1	2	0	2.98885	1	5	11440	7920	1	0	1	monkey_final_test_v1	2017_10_21_1157	1	92	113	1	0.692308	nonprimate_clip_353.mp4-4.jpeg	nonprimate_clip_353.mp4-92.jpeg	4	4	587.787	0.321499	1700.36	0.196529
R_nonprimate_clip_114.mp4	R_nonprimate_clip_456.mp4	pic/R_nonprimate_clip_456.mp4-32.jpeg	pic/R_nonprimate_clip_114.mp4-114.jpeg	1	5	1	2	2	1	2.98944	0	1	6360	4880	1	0	1	monkey_final_test_v1	2017_10_21_1157	1	114	119	1	0.767296	R_nonprimate_clip_456.mp4-32.jpeg	R_nonprimate_clip_114.mp4-114.jpeg	114	114	6416.21	0.395217	3965.47	0
nonprimate_clip_888.mp4	nonprimate_clip_797.mp4	pic/nonprimate_clip_888.mp4-96.jpeg	pic/nonprimate_clip_797.mp4-28.jpeg	0	6	1	1	2	0	2.15449	0	2	7640	6040	1	0	1	monkey_final_test_v1	2017_10_21_1157	1	136	108	1	0.790576	nonprimate_clip_888.mp4-96.jpeg	nonprimate_clip_797.mp4-28.jpeg	96	96	3422.14	0.263964	3530.82	0
nonprimate_clip_648.mp4	nonprimate_clip_762.mp4	pic/nonprimate_clip_762.mp4-32.jpeg	pic/nonprimate_clip_648.mp4-101.jpeg	0	5	1	2	1	0	2.40481	0	1	7520	6040	1	0	1	monkey_final_test_v1	2017_10_21_1157	1	138	106	1	0.803191	nonprimate_clip_762.mp4-32.jpeg	nonprimate_clip_648.mp4-101.jpeg	101	101	2867.13	0.388058	2717.03	0.207812
nonprimate_clip_957.mp4	nonprimate_clip_693.mp4	pic/nonprimate_clip_693.mp4-21.jpeg	pic/nonprimate_clip_957.mp4-93.jpeg	0	4	1	2	2	1	2.80579	0	1	6960	5600	1	0	1	monkey_final_test_v1	2017_10_21_1157	1	93	106	1	0.804598	nonprimate_clip_693.mp4-21.jpeg	nonprimate_clip_957.mp4-93.jpeg	93	93	2217.28	0.164743	2134.61	0.506593
R_nonprimate_clip_843.mp4	R_nonprimate_clip_230.mp4	pic/R_nonprimate_clip_843.mp4-37.jpeg	pic/R_nonprimate_clip_843.mp4-80.jpeg	1	7	0	1	1	1	3.474	1	2	9240	7520	1	0	1	monkey_final_test_v1	2017_10_21_1157	1	37	115	1	0.813853	R_nonprimate_clip_843.mp4-37.jpeg	R_nonprimate_clip_843.mp4-80.jpeg	37	37	717.248	0.580898	2556.74	1.41781
nonprimate_clip_481.mp4	nonprimate_clip_113.mp4	pic/nonprimate_clip_481.mp4-91.jpeg	pic/nonprimate_clip_113.mp4-1.jpeg	0	9	1	1	2	0	3.45733	0	2	8200	6240	1	0	1	monkey_final_test_v1	2017_10_21_1157	1	140	139	1	0.760976	nonprimate_clip_481.mp4-91.jpeg	nonprimate_clip_113.mp4-1.jpeg	91	91	4031.01	0.441897	2893.29	0
nonprimate_clip_336.mp4	nonprimate_clip_147.mp4	pic/nonprimate_clip_147.mp4-87.jpeg	pic/nonprimate_clip_147.mp4-53.jpeg	0	4	0	2	2	1	9.31998	2	1	5240	3880	1	0	1	monkey_final_test_v1	2017_10_21_1157	1	158	105	1	0.740458	nonprimate_clip_147.mp4-87.jpeg	nonprimate_clip_147.mp4-53.jpeg	53	158	219.505	0.32868	2294.51	1.59623
nonprimate_clip_427.mp4	nonprimate_clip_22.mp4	pic/nonprimate_clip_22.mp4-3.jpeg	pic/nonprimate_clip_22.mp4-70.jpeg	0	15	0	1	1	1	2.05422	2	3	6760	4080	1	0	1	monkey_final_test_v1	2017_10_21_1157	1	126	123	1	0.60355	nonprimate_clip_22.mp4-3.jpeg	nonprimate_clip_22.mp4-70.jpeg	3	126	158.239	0.516428	2077.19	6.20038
nonprimate_clip_854.mp4	nonprimate_clip_228.mp4	pic/nonprimate_clip_854.mp4-124.jpeg	pic/nonprimate_clip_228.mp4-80.jpeg	0	21	1	1	2	0	2.37172	0	5	6400	3000	1	0	1	monkey_final_test_v1	2017_10_21_1157	1	209	129	1	0.46875	nonprimate_clip_854.mp4-124.jpeg	nonprimate_clip_228.mp4-80.jpeg	124	124	3025.89	0.424194	3316.82	0.0550381
nonprimate_clip_959.mp4	nonprimate_clip_726.mp4	pic/nonprimate_clip_726.mp4-13.jpeg	pic/nonprimate_clip_959.mp4-51.jpeg	0	17	1	2	2	1	2.02075	0	4	10120	7200	1	0	1	monkey_final_test_v1	2017_10_21_1157	1	51	111	1	0.711462	nonprimate_clip_726.mp4-13.jpeg	nonprimate_clip_959.mp4-51.jpeg	51	51	1919.67	0.180755	3017.83	1.5543
nonprimate_clip_606.mp4	nonprimate_clip_107.mp4	pic/nonprimate_clip_107.mp4-33.jpeg	pic/nonprimate_clip_107.mp4-8.jpeg	0	1	0	2	1	0	13.4454	2	1	6120	5120	1	0	1	monkey_final_test_v1	2017_10_21_1157	1	152	119	1	0.836601	nonprimate_clip_107.mp4-33.jpeg	nonprimate_clip_107.mp4-8.jpeg	8	127	999.797	0.760126	1967.19	4.93874
nonprimate_clip_773.mp4	nonprimate_clip_383.mp4	pic/nonprimate_clip_773.mp4-57.jpeg	pic/nonprimate_clip_383.mp4-41.jpeg	0	23	1	1	1	1	1.67004	0	5	8000	4360	1	0	1	monkey_final_test_v1	2017_10_21_1157	1	57	107	1	0.545	nonprimate_clip_773.mp4-57.jpeg	nonprimate_clip_383.mp4-41.jpeg	57	57	3330.21	0.157091	3465.96	0.235266
nonprimate_clip_624.mp4	nonprimate_clip_547.mp4	pic/nonprimate_clip_547.mp4-6.jpeg	pic/nonprimate_clip_547.mp4-91.jpeg	0	21	0	1	1	1	1.80388	2	5	6040	2640	1	0	1	monkey_final_test_v1	2017_10_21_1157	1	127	121	1	0.437086	nonprimate_clip_547.mp4-6.jpeg	nonprimate_clip_547.mp4-91.jpeg	6	127	1042.37	0.388473	2407.05	0.841174
R_nonprimate_clip_435.mp4	R_nonprimate_clip_195.mp4	pic/R_nonprimate_clip_435.mp4-40.jpeg	pic/R_nonprimate_clip_435.mp4-89.jpeg	1	9	0	1	2	0	3.15649	1	2	9640	7680	1	0	1	monkey_final_test_v1	2017_10_21_1157	1	89	114	1	0.79668	R_nonprimate_clip_435.mp4-40.jpeg	R_nonprimate_clip_435.mp4-89.jpeg	40	40	342.109	0.624505	2187.21	0.1938
R_nonprimate_clip_103.mp4	R_nonprimate_clip_951.mp4	pic/R_nonprimate_clip_103.mp4-32.jpeg	pic/R_nonprimate_clip_103.mp4-114.jpeg	1	20	0	1	2	0	2.92265	1	4	9480	6200	1	0	1	monkey_final_test_v1	2017_10_21_1157	1	114	115	1	0.654008	R_nonprimate_clip_103.mp4-32.jpeg	R_nonprimate_clip_103.mp4-114.jpeg	32	32	314.294	0.862476	1123.24	10.1265
R_nonprimate_clip_796.mp4	R_nonprimate_clip_231.mp4	pic/R_nonprimate_clip_796.mp4-2.jpeg	pic/R_nonprimate_clip_796.mp4-96.jpeg	1	24	0	1	1	1	2.93973	1	5	10520	6760	1	0	1	monkey_final_test_v1	2017_10_21_1157	1	2	114	1	0.642586	R_nonprimate_clip_796.mp4-2.jpeg	R_nonprimate_clip_796.mp4-96.jpeg	2	2	436.951	0.85598	1863.35	2.61225
R_nonprimate_clip_249.mp4	R_nonprimate_clip_752.mp4	pic/R_nonprimate_clip_249.mp4-85.jpeg	pic/R_nonprimate_clip_752.mp4-5.jpeg	1	9	1	1	1	1	4.34255	0	2	8120	6160	1	0	1	monkey_final_test_v1	2017_10_21_1157	1	85	129	1	0.758621	R_nonprimate_clip_249.mp4-85.jpeg	R_nonprimate_clip_752.mp4-5.jpeg	85	85	1580.49	0.0674923	2084.66	0.245906
nonprimate_clip_927.mp4	nonprimate_clip_937.mp4	pic/nonprimate_clip_937.mp4-53.jpeg	pic/nonprimate_clip_937.mp4-25.jpeg	0	2	0	2	2	1	2.27127	2	1	6080	4960	1	0	1	monkey_final_test_v1	2017_10_21_1157	1	163	138	1	0.815789	nonprimate_clip_937.mp4-53.jpeg	nonprimate_clip_937.mp4-25.jpeg	25	163	449.412	0.546683	1928.63	8.60218
R_nonprimate_clip_723.mp4	R_nonprimate_clip_738.mp4	pic/R_nonprimate_clip_738.mp4-25.jpeg	pic/R_nonprimate_clip_723.mp4-80.jpeg	1	8	1	2	2	1	1.7031	0	2	7120	5280	1	0	1	monkey_final_test_v1	2017_10_21_1157	1	80	101	1	0.741573	R_nonprimate_clip_738.mp4-25.jpeg	R_nonprimate_clip_723.mp4-80.jpeg	80	80	2744.39	-0.0399297	3703.34	0.0611524
nonprimate_clip_196.mp4	nonprimate_clip_432.mp4	pic/nonprimate_clip_196.mp4-117.jpeg	pic/nonprimate_clip_432.mp4-89.jpeg	0	25	1	1	1	1	3.22328	0	5	6600	2720	1	0	1	monkey_final_test_v1	2017_10_21_1157	1	117	125	1	0.412121	nonprimate_clip_196.mp4-117.jpeg	nonprimate_clip_432.mp4-89.jpeg	117	117	3206.64	0.146217	1859.85	0.131174
R_nonprimate_clip_194.mp4	R_nonprimate_clip_202.mp4	pic/R_nonprimate_clip_202.mp4-12.jpeg	pic/R_nonprimate_clip_202.mp4-91.jpeg	1	19	0	1	1	1	1.20232	2	4	6160	3000	1	0	1	monkey_final_test_v1	2017_10_21_1157	1	130	118	1	0.487013	R_nonprimate_clip_202.mp4-12.jpeg	R_nonprimate_clip_202.mp4-91.jpeg	12	130	944.022	0.233434	2259.32	0.29708
nonprimate_clip_318.mp4	nonprimate_clip_341.mp4	pic/nonprimate_clip_341.mp4-84.jpeg	pic/nonprimate_clip_341.mp4-2.jpeg	0	20	0	2	2	1	1.58667	2	4	6800	3520	1	0	1	monkey_final_test_v1	2017_10_21_1157	1	103	101	1	0.517647	nonprimate_clip_341.mp4-84.jpeg	nonprimate_clip_341.mp4-2.jpeg	2	103	1253.66	0.498436	1738.54	0
nonprimate_clip_729.mp4	nonprimate_clip_887.mp4	pic/nonprimate_clip_887.mp4-16.jpeg	pic/nonprimate_clip_729.mp4-109.jpeg	0	1	1	2	2	1	1.35227	0	1	6760	5760	1	0	1	monkey_final_test_v1	2017_10_21_1157	1	109	118	1	0.852071	nonprimate_clip_887.mp4-16.jpeg	nonprimate_clip_729.mp4-109.jpeg	109	109	3383.86	0.370002	3669.04	0.233275
R_nonprimate_clip_536.mp4	R_nonprimate_clip_779.mp4	pic/R_nonprimate_clip_536.mp4-76.jpeg	pic/R_nonprimate_clip_779.mp4-9.jpeg	1	7	1	1	1	1	2.12102	0	2	7520	5800	1	0	1	monkey_final_test_v1	2017_10_21_1157	1	76	110	1	0.771277	R_nonprimate_clip_536.mp4-76.jpeg	R_nonprimate_clip_779.mp4-9.jpeg	76	76	6920.11	0.251232	2749.36	0.758939
nonprimate_clip_412.mp4	nonprimate_clip_204.mp4	pic/nonprimate_clip_412.mp4-73.jpeg	pic/nonprimate_clip_412.mp4-3.jpeg	0	16	0	2	2	1	1.16911	1	4	10840	8040	1	0	1	monkey_final_test_v1	2017_10_21_1157	1	3	107	1	0.741697	nonprimate_clip_412.mp4-73.jpeg	nonprimate_clip_412.mp4-3.jpeg	3	3	2297.2	0.235589	2978.84	0.201353
R_nonprimate_clip_281.mp4	R_nonprimate_clip_558.mp4	pic/R_nonprimate_clip_281.mp4-131.jpeg	pic/R_nonprimate_clip_558.mp4-10.jpeg	1	1	1	1	1	1	1.88702	0	1	7440	6440	1	0	1	monkey_final_test_v1	2017_10_21_1157	1	131	146	1	0.865591	R_nonprimate_clip_281.mp4-131.jpeg	R_nonprimate_clip_558.mp4-10.jpeg	131	131	8388.97	0.384588	2749.26	0.0733824
nonprimate_clip_124.mp4	nonprimate_clip_628.mp4	pic/nonprimate_clip_124.mp4-121.jpeg	pic/nonprimate_clip_628.mp4-40.jpeg	0	15	1	1	2	0	1.5032	0	3	7440	4760	1	0	1	monkey_final_test_v1	2017_10_21_1157	1	188	148	1	0.639785	nonprimate_clip_124.mp4-121.jpeg	nonprimate_clip_628.mp4-40.jpeg	121	121	2067.18	0.201648	2848.71	0.42634
nonprimate_clip_510.mp4	nonprimate_clip_526.mp4	pic/nonprimate_clip_510.mp4-103.jpeg	pic/nonprimate_clip_510.mp4-30.jpeg	0	17	0	2	2	1	1.82058	1	4	10120	7200	1	0	1	monkey_final_test_v1	2017_10_21_1157	1	30	124	1	0.711462	nonprimate_clip_510.mp4-103.jpeg	nonprimate_clip_510.mp4-30.jpeg	30	30	987.118	0.722298	1777.36	3.8475
R_nonprimate_clip_537.mp4	R_nonprimate_clip_733.mp4	pic/R_nonprimate_clip_537.mp4-61.jpeg	pic/R_nonprimate_clip_733.mp4-7.jpeg	1	12	1	1	2	0	1.31925	0	3	8400	6080	1	0	1	monkey_final_test_v1	2017_10_21_1157	1	119	112	1	0.72381	R_nonprimate_clip_537.mp4-61.jpeg	R_nonprimate_clip_733.mp4-7.jpeg	61	61	4818.5	0.442471	3791.41	0
R_nonprimate_clip_17.mp4	R_nonprimate_clip_301.mp4	pic/R_nonprimate_clip_17.mp4-112.jpeg	pic/R_nonprimate_clip_17.mp4-42.jpeg	1	16	0	2	2	1	2.88923	1	4	9440	6640	1	0	1	monkey_final_test_v1	2017_10_21_1157	1	42	117	1	0.70339	R_nonprimate_clip_17.mp4-112.jpeg	R_nonprimate_clip_17.mp4-42.jpeg	42	42	158.892	0.106356	2503.51	1.53839
R_nonprimate_clip_272.mp4	R_nonprimate_clip_443.mp4	pic/R_nonprimate_clip_443.mp4-83.jpeg	pic/R_nonprimate_clip_443.mp4-52.jpeg	1	3	0	2	1	0	2.22153	2	1	4800	3560	1	0	1	monkey_final_test_v1	2017_10_21_1157	1	186	103	1	0.741667	R_nonprimate_clip_443.mp4-83.jpeg	R_nonprimate_clip_443.mp4-52.jpeg	52	155	3590.71	0.351052	1685.4	1.56053
R_nonprimate_clip_990.mp4	R_nonprimate_clip_609.mp4	pic/R_nonprimate_clip_609.mp4-92.jpeg	pic/R_nonprimate_clip_609.mp4-7.jpeg	1	21	0	2	2	1	2.9893	2	5	6560	3160	1	0	1	monkey_final_test_v1	2017_10_21_1157	1	114	107	1	0.481707	R_nonprimate_clip_609.mp4-92.jpeg	R_nonprimate_clip_609.mp4-7.jpeg	7	114	396.7	0.122125	2431.59	0.411322
nonprimate_clip_222.mp4	nonprimate_clip_655.mp4	pic/nonprimate_clip_222.mp4-80.jpeg	pic/nonprimate_clip_655.mp4-25.jpeg	0	11	1	1	2	0	1.98753	0	3	8000	5800	1	0	1	monkey_final_test_v1	2017_10_21_1157	1	135	110	1	0.725	nonprimate_clip_222.mp4-80.jpeg	nonprimate_clip_655.mp4-25.jpeg	80	80	1242.72	0.146586	2949.22	0.855175
R_nonprimate_clip_603.mp4	R_nonprimate_clip_586.mp4	pic/R_nonprimate_clip_603.mp4-101.jpeg	pic/R_nonprimate_clip_603.mp4-43.jpeg	1	12	0	2	2	1	1.00207	1	3	10880	8560	1	0	1	monkey_final_test_v1	2017_10_21_1157	1	43	117	1	0.786765	R_nonprimate_clip_603.mp4-101.jpeg	R_nonprimate_clip_603.mp4-43.jpeg	43	43	722.586	0.623903	2421.96	0.373398
R_nonprimate_clip_886.mp4	R_nonprimate_clip_691.mp4	pic/R_nonprimate_clip_886.mp4-82.jpeg	pic/R_nonprimate_clip_691.mp4-40.jpeg	1	20	1	1	1	1	1.85367	0	4	8800	5520	1	0	1	monkey_final_test_v1	2017_10_21_1157	1	82	124	1	0.627273	R_nonprimate_clip_886.mp4-82.jpeg	R_nonprimate_clip_691.mp4-40.jpeg	82	82	2031.56	0.180131	3403.76	0.194366
R_nonprimate_clip_556.mp4	R_nonprimate_clip_304.mp4	pic/R_nonprimate_clip_304.mp4-78.jpeg	pic/R_nonprimate_clip_304.mp4-32.jpeg	1	8	0	2	2	1	2.13769	2	2	4960	3120	1	0	1	monkey_final_test_v1	2017_10_21_1157	1	132	100	1	0.629032	R_nonprimate_clip_304.mp4-78.jpeg	R_nonprimate_clip_304.mp4-32.jpeg	32	132	374.875	0.869725	536.946	1.11804
R_nonprimate_clip_631.mp4	R_nonprimate_clip_322.mp4	pic/R_nonprimate_clip_322.mp4-3.jpeg	pic/R_nonprimate_clip_322.mp4-100.jpeg	1	25	0	1	2	0	1.41937	2	5	6360	2480	1	0	1	monkey_final_test_v1	2017_10_21_1157	1	205	105	1	0.389937	R_nonprimate_clip_322.mp4-3.jpeg	R_nonprimate_clip_322.mp4-100.jpeg	3	108	917.826	0.315018	2744.13	0.862177
R_nonprimate_clip_229.mp4	R_nonprimate_clip_512.mp4	pic/R_nonprimate_clip_512.mp4-8.jpeg	pic/R_nonprimate_clip_229.mp4-72.jpeg	1	6	1	2	2	1	1.26907	0	2	7320	5720	1	0	1	monkey_final_test_v1	2017_10_21_1157	1	72	104	1	0.781421	R_nonprimate_clip_512.mp4-8.jpeg	R_nonprimate_clip_229.mp4-72.jpeg	72	72	2522.82	0.0967834	2697.56	0.279357
nonprimate_clip_645.mp4	nonprimate_clip_860.mp4	pic/nonprimate_clip_645.mp4-60.jpeg	pic/nonprimate_clip_645.mp4-91.jpeg	0	3	0	1	2	0	3.13985	1	1	10200	8960	1	0	1	monkey_final_test_v1	2017_10_21_1157	1	91	132	1	0.878431	nonprimate_clip_645.mp4-60.jpeg	nonprimate_clip_645.mp4-91.jpeg	60	60	273.704	0.580673	2089.42	1.86671
nonprimate_clip_161.mp4	nonprimate_clip_684.mp4	pic/nonprimate_clip_684.mp4-80.jpeg	pic/nonprimate_clip_684.mp4-40.jpeg	0	6	0	2	2	1	1.93754	2	2	4400	2800	1	0	1	monkey_final_test_v1	2017_10_21_1157	1	140	100	1	0.636364	nonprimate_clip_684.mp4-80.jpeg	nonprimate_clip_684.mp4-40.jpeg	40	140	1972.92	0.626572	2492.9	0.422717
nonprimate_clip_595.mp4	nonprimate_clip_941.mp4	pic/nonprimate_clip_595.mp4-81.jpeg	pic/nonprimate_clip_941.mp4-25.jpeg	0	8	1	1	1	1	1.58673	0	2	8480	6640	1	0	1	monkey_final_test_v1	2017_10_21_1157	1	81	102	1	0.783019	nonprimate_clip_595.mp4-81.jpeg	nonprimate_clip_941.mp4-25.jpeg	81	81	7181.79	0.505721	1183.41	0.266244
R_nonprimate_clip_666.mp4	R_nonprimate_clip_80.mp4	pic/R_nonprimate_clip_80.mp4-33.jpeg	pic/R_nonprimate_clip_666.mp4-67.jpeg	1	15	1	2	1	0	3.27337	0	3	8400	5720	1	0	1	monkey_final_test_v1	2017_10_21_1157	1	134	101	1	0.680952	R_nonprimate_clip_80.mp4-33.jpeg	R_nonprimate_clip_666.mp4-67.jpeg	67	67	6944.35	0.125711	918.161	0.0285754
R_nonprimate_clip_291.mp4	R_nonprimate_clip_506.mp4	pic/R_nonprimate_clip_506.mp4-84.jpeg	pic/R_nonprimate_clip_291.mp4-136.jpeg	1	25	1	2	2	1	2.60537	0	5	6680	2800	1	0	1	monkey_final_test_v1	2017_10_21_1157	1	136	149	1	0.419162	R_nonprimate_clip_506.mp4-84.jpeg	R_nonprimate_clip_291.mp4-136.jpeg	136	136	1680.13	-0.0219519	1777.76	0.862665
nonprimate_clip_517.mp4	nonprimate_clip_871.mp4	pic/nonprimate_clip_517.mp4-102.jpeg	pic/nonprimate_clip_871.mp4-34.jpeg	0	7	1	1	1	1	1.5528	0	2	7200	5480	1	0	1	monkey_final_test_v1	2017_10_21_1157	1	102	111	1	0.761111	nonprimate_clip_517.mp4-102.jpeg	nonprimate_clip_871.mp4-34.jpeg	102	102	6896.82	0.230173	3104.43	1.30396
nonprimate_clip_218.mp4	nonprimate_clip_821.mp4	pic/nonprimate_clip_821.mp4-81.jpeg	pic/nonprimate_clip_218.mp4-120.jpeg	0	20	1	2	1	0	1.50321	0	4	6080	2800	1	0	1	monkey_final_test_v1	2017_10_21_1157	1	202	121	1	0.460526	nonprimate_clip_821.mp4-81.jpeg	nonprimate_clip_218.mp4-120.jpeg	120	120	2692.87	0.185855	2252.24	0.410604
R_nonprimate_clip_119.mp4	R_nonprimate_clip_101.mp4	pic/R_nonprimate_clip_119.mp4-13.jpeg	pic/R_nonprimate_clip_119.mp4-80.jpeg	1	15	0	1	1	1	4.67669	1	3	11160	8480	1	0	1	monkey_final_test_v1	2017_10_21_1157	1	13	138	1	0.759857	R_nonprimate_clip_119.mp4-13.jpeg	R_nonprimate_clip_119.mp4-80.jpeg	13	13	691.303	0.614136	2271.68	0.072897
nonprimate_clip_261.mp4	nonprimate_clip_408.mp4	pic/nonprimate_clip_261.mp4-91.jpeg	pic/nonprimate_clip_261.mp4-36.jpeg	0	11	0	2	2	1	1.20234	1	3	9440	7240	1	0	1	monkey_final_test_v1	2017_10_21_1157	1	36	102	1	0.766949	nonprimate_clip_261.mp4-91.jpeg	nonprimate_clip_261.mp4-36.jpeg	36	36	1302.59	0.00644889	2003.9	2.76291
nonprimate_clip_824.mp4	nonprimate_clip_220.mp4	pic/nonprimate_clip_220.mp4-6.jpeg	pic/nonprimate_clip_220.mp4-55.jpeg	0	9	0	1	1	1	2.53866	2	2	6120	4160	1	0	1	monkey_final_test_v1	2017_10_21_1157	1	108	102	1	0.679739	nonprimate_clip_220.mp4-6.jpeg	nonprimate_clip_220.mp4-55.jpeg	6	108	1187.82	0.370723	2549.98	0.457748
nonprimate_clip_118.mp4	nonprimate_clip_86.mp4	pic/nonprimate_clip_118.mp4-124.jpeg	pic/nonprimate_clip_86.mp4-71.jpeg	0	24	1	1	1	1	2.48833	0	5	7680	3920	1	0	1	monkey_final_test_v1	2017_10_21_1157	1	124	147	1	0.510417	nonprimate_clip_118.mp4-124.jpeg	nonprimate_clip_86.mp4-71.jpeg	124	124	4135.71	0.126469	3059.83	0
nonprimate_clip_170.mp4	nonprimate_clip_158.mp4	pic/nonprimate_clip_158.mp4-15.jpeg	pic/nonprimate_clip_158.mp4-109.jpeg	0	24	0	1	2	0	1.72016	2	5	6360	2600	1	0	1	monkey_final_test_v1	2017_10_21_1157	1	224	115	1	0.408805	nonprimate_clip_158.mp4-15.jpeg	nonprimate_clip_158.mp4-109.jpeg	15	130	3051.65	0.383357	1827.01	0.44517
R_nonprimate_clip_440.mp4	R_nonprimate_clip_823.mp4	pic/R_nonprimate_clip_440.mp4-103.jpeg	pic/R_nonprimate_clip_823.mp4-35.jpeg	1	11	1	1	1	1	2.12088	0	3	6880	4680	1	0	1	monkey_final_test_v1	2017_10_21_1157	1	103	123	1	0.680233	R_nonprimate_clip_440.mp4-103.jpeg	R_nonprimate_clip_823.mp4-35.jpeg	103	103	1680.78	0.262159	2361.82	0.0151129
nonprimate_clip_250.mp4	nonprimate_clip_597.mp4	pic/nonprimate_clip_250.mp4-46.jpeg	pic/nonprimate_clip_250.mp4-92.jpeg	0	8	0	1	2	0	1.08571	1	2	10200	8360	1	0	1	monkey_final_test_v1	2017_10_21_1157	1	92	118	1	0.819608	nonprimate_clip_250.mp4-46.jpeg	nonprimate_clip_250.mp4-92.jpeg	46	46	372.909	0.597567	1656.35	0.889944
R_nonprimate_clip_770.mp4	R_nonprimate_clip_542.mp4	pic/R_nonprimate_clip_770.mp4-96.jpeg	pic/R_nonprimate_clip_542.mp4-17.jpeg	1	3	1	1	2	0	1.93719	0	1	7000	5760	1	0	1	monkey_final_test_v1	2017_10_21_1157	1	127	110	1	0.822857	R_nonprimate_clip_770.mp4-96.jpeg	R_nonprimate_clip_542.mp4-17.jpeg	96	96	2033.56	0.0155161	3426.11	0.240878
nonprimate_clip_928.mp4	nonprimate_clip_224.mp4	pic/nonprimate_clip_224.mp4-79.jpeg	pic/nonprimate_clip_928.mp4-97.jpeg	0	22	1	2	1	0	2.30506	0	5	6600	3080	1	0	1	monkey_final_test_v1	2017_10_21_1157	1	185	106	1	0.466667	nonprimate_clip_224.mp4-79.jpeg	nonprimate_clip_928.mp4-97.jpeg	97	97	4976.92	0.263359	908.713	0
R_nonprimate_clip_837.mp4	R_nonprimate_clip_166.mp4	pic/R_nonprimate_clip_837.mp4-99.jpeg	pic/R_nonprimate_clip_837.mp4-47.jpeg	1	10	0	2	1	0	1.10211	1	2	9240	7160	1	0	1	monkey_final_test_v1	2017_10_21_1157	1	99	113	1	0.774892	R_nonprimate_clip_837.mp4-99.jpeg	R_nonprimate_clip_837.mp4-47.jpeg	47	47	2719.74	0.830125	2599.92	0.125319
nonprimate_clip_184.mp4	nonprimate_clip_122.mp4	pic/nonprimate_clip_122.mp4-42.jpeg	pic/nonprimate_clip_184.mp4-87.jpeg	0	14	1	2	2	1	0.935005	0	3	8640	6080	1	0	1	monkey_final_test_v1	2017_10_21_1157	1	87	109	1	0.703704	nonprimate_clip_122.mp4-42.jpeg	nonprimate_clip_184.mp4-87.jpeg	87	87	2038.04	0.31905	3215.29	0.0731524
R_nonprimate_clip_594.mp4	R_nonprimate_clip_464.mp4	pic/R_nonprimate_clip_594.mp4-107.jpeg	pic/R_nonprimate_clip_464.mp4-73.jpeg	1	18	1	1	2	0	1.15222	0	4	6520	3480	1	0	1	monkey_final_test_v1	2017_10_21_1157	1	183	110	1	0.533742	R_nonprimate_clip_594.mp4-107.jpeg	R_nonprimate_clip_464.mp4-73.jpeg	107	107	1168.94	0.069946	2514.53	0.460575
R_nonprimate_clip_622.mp4	R_nonprimate_clip_15.mp4	pic/R_nonprimate_clip_15.mp4-38.jpeg	pic/R_nonprimate_clip_622.mp4-67.jpeg	1	21	1	2	2	1	1.93713	0	5	8320	4920	1	0	1	monkey_final_test_v1	2017_10_21_1157	1	67	114	1	0.591346	R_nonprimate_clip_15.mp4-38.jpeg	R_nonprimate_clip_622.mp4-67.jpeg	67	67	3219.39	0.424051	2897.28	0.15374
R_nonprimate_clip_629.mp4	R_nonprimate_clip_794.mp4	pic/R_nonprimate_clip_629.mp4-85.jpeg	pic/R_nonprimate_clip_794.mp4-4.jpeg	1	2	1	1	1	1	2.73826	0	1	7400	6280	1	0	1	monkey_final_test_v1	2017_10_21_1157	1	85	109	1	0.848649	R_nonprimate_clip_629.mp4-85.jpeg	R_nonprimate_clip_794.mp4-4.jpeg	85	85	4059.05	0.204998	3045.73	0.364521
R_nonprimate_clip_553.mp4	R_nonprimate_clip_965.mp4	pic/R_nonprimate_clip_553.mp4-28.jpeg	pic/R_nonprimate_clip_553.mp4-83.jpeg	1	11	0	1	2	0	2.78894	1	3	9520	7320	1	0	1	monkey_final_test_v1	2017_10_21_1157	1	83	101	1	0.768908	R_nonprimate_clip_553.mp4-28.jpeg	R_nonprimate_clip_553.mp4-83.jpeg	28	28	5831.79	0.775709	1675.27	0.740911
R_nonprimate_clip_317.mp4	R_nonprimate_clip_126.mp4	pic/R_nonprimate_clip_126.mp4-38.jpeg	pic/R_nonprimate_clip_317.mp4-89.jpeg	1	13	1	2	2	1	1.11856	0	3	8840	6400	1	0	1	monkey_final_test_v1	2017_10_21_1157	1	89	112	1	0.723982	R_nonprimate_clip_126.mp4-38.jpeg	R_nonprimate_clip_317.mp4-89.jpeg	89	89	2037.27	0.0855655	2379.61	0.26792
nonprimate_clip_339.mp4	nonprimate_clip_413.mp4	pic/nonprimate_clip_413.mp4-80.jpeg	pic/nonprimate_clip_413.mp4-1.jpeg	0	19	0	2	2	1	1.98754	2	4	6200	3040	1	0	1	monkey_final_test_v1	2017_10_21_1157	1	117	116	1	0.490323	nonprimate_clip_413.mp4-80.jpeg	nonprimate_clip_413.mp4-1.jpeg	1	117	5625.83	0.235154	3021.25	1.85022
R_nonprimate_clip_01.mp4	R_nonprimate_clip_950.mp4	pic/R_nonprimate_clip_950.mp4-56.jpeg	pic/R_nonprimate_clip_01.mp4-97.jpeg	1	17	1	2	2	1	2.57211	0	4	6760	3840	1	0	1	monkey_final_test_v1	2017_10_21_1157	1	97	114	1	0.568047	R_nonprimate_clip_950.mp4-56.jpeg	R_nonprimate_clip_01.mp4-97.jpeg	97	97	1394.12	0.11527	2541.99	0.349536
R_nonprimate_clip_290.mp4	R_nonprimate_clip_471.mp4	pic/R_nonprimate_clip_471.mp4-88.jpeg	pic/R_nonprimate_clip_471.mp4-24.jpeg	1	14	0	2	2	1	2.22109	2	3	5080	2520	1	0	1	monkey_final_test_v1	2017_10_21_1157	1	155	131	1	0.496063	R_nonprimate_clip_471.mp4-88.jpeg	R_nonprimate_clip_471.mp4-24.jpeg	24	155	545.6	0.255553	2326.12	0.375428
nonprimate_clip_617.mp4	nonprimate_clip_842.mp4	pic/nonprimate_clip_842.mp4-2.jpeg	pic/nonprimate_clip_842.mp4-99.jpeg	0	25	0	1	2	0	1.40265	2	5	6520	2640	1	0	1	monkey_final_test_v1	2017_10_21_1157	1	212	113	1	0.404908	nonprimate_clip_842.mp4-2.jpeg	nonprimate_clip_842.mp4-99.jpeg	2	115	854.574	0.667621	1712.17	6.84555
R_nonprimate_clip_589.mp4	R_nonprimate_clip_530.mp4	pic/R_nonprimate_clip_589.mp4-87.jpeg	pic/R_nonprimate_clip_589.mp4-11.jpeg	1	18	0	2	2	1	2.2211	1	4	10360	7320	1	0	1	monkey_final_test_v1	2017_10_21_1157	1	11	106	1	0.706564	R_nonprimate_clip_589.mp4-87.jpeg	R_nonprimate_clip_589.mp4-11.jpeg	11	11	392.161	0.635588	1345.49	0.836648
nonprimate_clip_675.mp4	nonprimate_clip_227.mp4	pic/nonprimate_clip_227.mp4-10.jpeg	pic/nonprimate_clip_227.mp4-53.jpeg	0	7	0	1	1	1	7.34908	2	2	5840	4120	2	0	1	monkey_final_test_v1	2017_10_22_1149	1	115	105	1	0.705479	nonprimate_clip_227.mp4-10.jpeg	nonprimate_clip_227.mp4-53.jpeg	10	115	1217.14	0.584507	2217.86	0
nonprimate_clip_959.mp4	nonprimate_clip_726.mp4	pic/nonprimate_clip_726.mp4-49.jpeg	pic/nonprimate_clip_959.mp4-87.jpeg	0	17	1	2	2	1	1.48646	0	4	8680	5760	2	0	1	monkey_final_test_v1	2017_10_22_1149	1	87	111	1	0.663594	nonprimate_clip_726.mp4-49.jpeg	nonprimate_clip_959.mp4-87.jpeg	87	87	1748.81	0.158612	2919.23	1.53145
nonprimate_clip_888.mp4	nonprimate_clip_797.mp4	pic/nonprimate_clip_797.mp4-24.jpeg	pic/nonprimate_clip_888.mp4-92.jpeg	0	6	1	2	2	1	2.52159	0	2	7800	6200	2	0	1	monkey_final_test_v1	2017_10_22_1149	1	92	108	1	0.794872	nonprimate_clip_797.mp4-24.jpeg	nonprimate_clip_888.mp4-92.jpeg	92	92	3422.38	0.245554	1483.11	0.476901
nonprimate_clip_729.mp4	nonprimate_clip_887.mp4	pic/nonprimate_clip_887.mp4-22.jpeg	pic/nonprimate_clip_729.mp4-115.jpeg	0	1	1	2	2	1	1.20225	0	1	6520	5520	2	0	1	monkey_final_test_v1	2017_10_22_1149	1	115	118	1	0.846626	nonprimate_clip_887.mp4-22.jpeg	nonprimate_clip_729.mp4-115.jpeg	115	115	3402.02	0.377302	3670.01	0.202201
R_nonprimate_clip_589.mp4	R_nonprimate_clip_530.mp4	pic/R_nonprimate_clip_589.mp4-24.jpeg	pic/R_nonprimate_clip_589.mp4-100.jpeg	1	18	0	1	2	0	1.00187	1	4	9840	6800	2	0	1	monkey_final_test_v1	2017_10_22_1149	1	100	106	1	0.691057	R_nonprimate_clip_589.mp4-24.jpeg	R_nonprimate_clip_589.mp4-100.jpeg	24	24	355.793	0.662082	1350.08	0.685884
nonprimate_clip_619.mp4	nonprimate_clip_971.mp4	pic/nonprimate_clip_971.mp4-16.jpeg	pic/nonprimate_clip_619.mp4-86.jpeg	0	3	1	2	1	0	1.41966	0	1	7000	5760	2	0	1	monkey_final_test_v1	2017_10_22_1149	1	117	101	1	0.822857	nonprimate_clip_971.mp4-16.jpeg	nonprimate_clip_619.mp4-86.jpeg	86	86	8864.44	0.103346	2760.3	0.0604575
nonprimate_clip_170.mp4	nonprimate_clip_158.mp4	pic/nonprimate_clip_158.mp4-116.jpeg	pic/nonprimate_clip_158.mp4-22.jpeg	0	24	0	2	2	1	3.0061	2	5	6080	2320	2	0	1	monkey_final_test_v1	2017_10_22_1149	1	137	115	1	0.381579	nonprimate_clip_158.mp4-116.jpeg	nonprimate_clip_158.mp4-22.jpeg	22	137	3705.06	0.368622	1110.82	0.129938
R_nonprimate_clip_636.mp4	R_nonprimate_clip_661.mp4	pic/R_nonprimate_clip_636.mp4-105.jpeg	pic/R_nonprimate_clip_661.mp4-57.jpeg	1	16	1	1	2	0	3.67431	0	4	6720	3920	2	0	1	monkey_final_test_v1	2017_10_22_1149	1	175	118	1	0.583333	R_nonprimate_clip_636.mp4-105.jpeg	R_nonprimate_clip_661.mp4-57.jpeg	105	105	2202.82	0.0834037	1818.28	1.26895
nonprimate_clip_184.mp4	nonprimate_clip_122.mp4	pic/nonprimate_clip_122.mp4-17.jpeg	pic/nonprimate_clip_184.mp4-62.jpeg	0	14	1	2	2	1	1.6365	0	3	9640	7080	2	0	1	monkey_final_test_v1	2017_10_22_1149	1	62	109	1	0.73444	nonprimate_clip_122.mp4-17.jpeg	nonprimate_clip_184.mp4-62.jpeg	62	62	1476.51	0.233409	2982.03	0
R_nonprimate_clip_361.mp4	R_nonprimate_clip_687.mp4	pic/R_nonprimate_clip_361.mp4-23.jpeg	pic/R_nonprimate_clip_687.mp4-1.jpeg	1	23	1	1	1	1	1.88709	0	5	10120	6480	2	0	1	monkey_final_test_v1	2017_10_22_1149	1	23	113	1	0.640316	R_nonprimate_clip_361.mp4-23.jpeg	R_nonprimate_clip_687.mp4-1.jpeg	23	23	2565.71	0.213797	3018.72	0.0225587
nonprimate_clip_427.mp4	nonprimate_clip_22.mp4	pic/nonprimate_clip_22.mp4-87.jpeg	pic/nonprimate_clip_22.mp4-20.jpeg	0	15	0	2	1	0	1.56997	2	3	6080	3400	2	0	1	monkey_final_test_v1	2017_10_22_1149	1	210	123	1	0.559211	nonprimate_clip_22.mp4-87.jpeg	nonprimate_clip_22.mp4-20.jpeg	20	143	209.343	0.529615	2094.9	7.49823
nonprimate_clip_873.mp4	nonprimate_clip_125.mp4	pic/nonprimate_clip_873.mp4-110.jpeg	pic/nonprimate_clip_125.mp4-50.jpeg	0	16	1	1	1	1	2.6386	0	4	8120	5320	2	0	1	monkey_final_test_v1	2017_10_22_1149	1	110	130	1	0.655172	nonprimate_clip_873.mp4-110.jpeg	nonprimate_clip_125.mp4-50.jpeg	110	110	1949.13	0.319354	2652.5	0.486556
nonprimate_clip_261.mp4	nonprimate_clip_408.mp4	pic/nonprimate_clip_261.mp4-26.jpeg	pic/nonprimate_clip_261.mp4-81.jpeg	0	11	0	1	1	1	1.8875	1	3	9840	7640	2	0	1	monkey_final_test_v1	2017_10_22_1149	1	26	102	1	0.776423	nonprimate_clip_261.mp4-26.jpeg	nonprimate_clip_261.mp4-81.jpeg	26	26	1255.64	0.0219803	2892.4	4.4644
R_nonprimate_clip_157.mp4	R_nonprimate_clip_719.mp4	pic/R_nonprimate_clip_719.mp4-21.jpeg	pic/R_nonprimate_clip_719.mp4-109.jpeg	1	22	0	1	2	0	1.51992	2	5	5880	2360	2	0	1	monkey_final_test_v1	2017_10_22_1149	1	255	146	1	0.401361	R_nonprimate_clip_719.mp4-21.jpeg	R_nonprimate_clip_719.mp4-109.jpeg	21	167	508.136	0.374665	2080.35	2.1912
R_nonprimate_clip_17.mp4	R_nonprimate_clip_301.mp4	pic/R_nonprimate_clip_17.mp4-79.jpeg	pic/R_nonprimate_clip_17.mp4-9.jpeg	1	16	0	2	2	1	1.88709	1	4	10760	7960	2	0	1	monkey_final_test_v1	2017_10_22_1149	1	9	117	1	0.739777	R_nonprimate_clip_17.mp4-79.jpeg	R_nonprimate_clip_17.mp4-9.jpeg	9	9	210.982	0.0619972	2510.99	1.24652
R_nonprimate_clip_616.mp4	R_nonprimate_clip_750.mp4	pic/R_nonprimate_clip_616.mp4-70.jpeg	pic/R_nonprimate_clip_616.mp4-9.jpeg	1	13	0	2	2	1	2.70559	1	3	10720	8280	2	0	1	monkey_final_test_v1	2017_10_22_1149	1	9	104	1	0.772388	R_nonprimate_clip_616.mp4-70.jpeg	R_nonprimate_clip_616.mp4-9.jpeg	9	9	672.296	0.43528	2956.82	0.655051
R_nonprimate_clip_440.mp4	R_nonprimate_clip_823.mp4	pic/R_nonprimate_clip_440.mp4-102.jpeg	pic/R_nonprimate_clip_823.mp4-34.jpeg	1	11	1	1	1	1	1.55304	0	3	6920	4720	2	0	1	monkey_final_test_v1	2017_10_22_1149	1	102	123	1	0.682081	R_nonprimate_clip_440.mp4-102.jpeg	R_nonprimate_clip_823.mp4-34.jpeg	102	102	1730.22	0.191184	2352.33	0
R_nonprimate_clip_272.mp4	R_nonprimate_clip_443.mp4	pic/R_nonprimate_clip_443.mp4-112.jpeg	pic/R_nonprimate_clip_443.mp4-81.jpeg	1	3	0	2	1	0	1.51954	2	1	3640	2400	2	0	1	monkey_final_test_v1	2017_10_22_1149	1	215	103	1	0.659341	R_nonprimate_clip_443.mp4-112.jpeg	R_nonprimate_clip_443.mp4-81.jpeg	81	184	1775.26	0.326334	1797.33	1.36874
R_nonprimate_clip_594.mp4	R_nonprimate_clip_464.mp4	pic/R_nonprimate_clip_594.mp4-53.jpeg	pic/R_nonprimate_clip_464.mp4-19.jpeg	1	18	1	1	2	0	2.33804	0	4	8680	5640	2	0	1	monkey_final_test_v1	2017_10_22_1149	1	129	110	1	0.64977	R_nonprimate_clip_594.mp4-53.jpeg	R_nonprimate_clip_464.mp4-19.jpeg	53	53	1388.75	0.0509028	2404.48	0.586426
nonprimate_clip_773.mp4	nonprimate_clip_383.mp4	pic/nonprimate_clip_773.mp4-92.jpeg	pic/nonprimate_clip_383.mp4-76.jpeg	0	23	1	1	2	0	2.1377	0	5	6600	2960	2	0	1	monkey_final_test_v1	2017_10_22_1149	1	183	107	1	0.448485	nonprimate_clip_773.mp4-92.jpeg	nonprimate_clip_383.mp4-76.jpeg	92	92	3015.27	0.167434	3428.12	0.226955
R_nonprimate_clip_629.mp4	R_nonprimate_clip_794.mp4	pic/R_nonprimate_clip_794.mp4-19.jpeg	pic/R_nonprimate_clip_629.mp4-100.jpeg	1	2	1	2	2	1	2.28805	0	1	6800	5680	2	0	1	monkey_final_test_v1	2017_10_22_1149	1	100	109	1	0.835294	R_nonprimate_clip_794.mp4-19.jpeg	R_nonprimate_clip_629.mp4-100.jpeg	100	100	4424.07	0.180625	2025.49	0.268017
R_nonprimate_clip_666.mp4	R_nonprimate_clip_80.mp4	pic/R_nonprimate_clip_666.mp4-56.jpeg	pic/R_nonprimate_clip_80.mp4-22.jpeg	1	15	1	1	2	0	1.87046	0	3	8840	6160	2	0	1	monkey_final_test_v1	2017_10_22_1149	1	123	101	1	0.696833	R_nonprimate_clip_666.mp4-56.jpeg	R_nonprimate_clip_80.mp4-22.jpeg	56	56	7138.98	0.0976401	3742.71	0.284951
nonprimate_clip_336.mp4	nonprimate_clip_147.mp4	pic/nonprimate_clip_147.mp4-68.jpeg	pic/nonprimate_clip_147.mp4-102.jpeg	0	4	0	1	2	0	1.77057	2	1	4640	3280	2	0	1	monkey_final_test_v1	2017_10_22_1149	1	207	105	1	0.706897	nonprimate_clip_147.mp4-68.jpeg	nonprimate_clip_147.mp4-102.jpeg	68	173	282.445	0.265266	2277.25	1.36193
nonprimate_clip_161.mp4	nonprimate_clip_684.mp4	pic/nonprimate_clip_684.mp4-95.jpeg	pic/nonprimate_clip_684.mp4-55.jpeg	0	6	0	2	2	1	1.7697	2	2	3800	2200	2	0	1	monkey_final_test_v1	2017_10_22_1149	1	155	100	1	0.578947	nonprimate_clip_684.mp4-95.jpeg	nonprimate_clip_684.mp4-55.jpeg	55	155	1155.06	0.491424	2336.3	0.227051
R_nonprimate_clip_944.mp4	R_nonprimate_clip_09.mp4	pic/R_nonprimate_clip_944.mp4-101.jpeg	pic/R_nonprimate_clip_944.mp4-28.jpeg	1	17	0	2	2	1	1.8536	1	4	9680	6760	2	0	1	monkey_final_test_v1	2017_10_22_1149	1	28	102	1	0.698347	R_nonprimate_clip_944.mp4-101.jpeg	R_nonprimate_clip_944.mp4-28.jpeg	28	28	998.839	0.154849	2334.95	1.28524
nonprimate_clip_912.mp4	nonprimate_clip_725.mp4	pic/nonprimate_clip_912.mp4-102.jpeg	pic/nonprimate_clip_912.mp4-11.jpeg	0	23	0	2	1	0	2.58858	1	5	11880	8240	2	0	1	monkey_final_test_v1	2017_10_22_1149	1	102	115	1	0.693603	nonprimate_clip_912.mp4-102.jpeg	nonprimate_clip_912.mp4-11.jpeg	11	11	1269.38	0.609258	2630.55	2.63492
nonprimate_clip_595.mp4	nonprimate_clip_941.mp4	pic/nonprimate_clip_941.mp4-16.jpeg	pic/nonprimate_clip_595.mp4-72.jpeg	0	8	1	2	2	1	1.55305	0	2	8840	7000	2	0	1	monkey_final_test_v1	2017_10_22_1149	1	72	102	1	0.791855	nonprimate_clip_941.mp4-16.jpeg	nonprimate_clip_595.mp4-72.jpeg	72	72	8175.83	0.545925	3758.81	0.0639433
nonprimate_clip_339.mp4	nonprimate_clip_413.mp4	pic/nonprimate_clip_413.mp4-98.jpeg	pic/nonprimate_clip_413.mp4-19.jpeg	0	19	0	2	2	1	1.1688	2	4	5480	2320	2	0	1	monkey_final_test_v1	2017_10_22_1149	1	135	116	1	0.423358	nonprimate_clip_413.mp4-98.jpeg	nonprimate_clip_413.mp4-19.jpeg	19	135	4516.53	0.435635	2336.31	0.789003
R_nonprimate_clip_199.mp4	R_nonprimate_clip_938.mp4	pic/R_nonprimate_clip_199.mp4-119.jpeg	pic/R_nonprimate_clip_938.mp4-45.jpeg	1	14	1	1	1	1	3.12305	0	3	7240	4680	2	0	1	monkey_final_test_v1	2017_10_22_1149	1	119	138	1	0.646409	R_nonprimate_clip_199.mp4-119.jpeg	R_nonprimate_clip_938.mp4-45.jpeg	119	119	2771.39	0.0550715	2296.99	0.468112
nonprimate_clip_222.mp4	nonprimate_clip_655.mp4	pic/nonprimate_clip_655.mp4-24.jpeg	pic/nonprimate_clip_222.mp4-79.jpeg	0	11	1	2	2	1	2.22152	0	3	8040	5840	2	0	1	monkey_final_test_v1	2017_10_22_1149	1	79	110	1	0.726368	nonprimate_clip_655.mp4-24.jpeg	nonprimate_clip_222.mp4-79.jpeg	79	79	1230.47	0.147217	2365.95	0.486191
R_nonprimate_clip_983.mp4	R_nonprimate_clip_438.mp4	pic/R_nonprimate_clip_983.mp4-72.jpeg	pic/R_nonprimate_clip_438.mp4-52.jpeg	1	22	1	1	1	1	1.95374	0	5	8640	5120	2	0	1	monkey_final_test_v1	2017_10_22_1149	1	72	108	1	0.592593	R_nonprimate_clip_983.mp4-72.jpeg	R_nonprimate_clip_438.mp4-52.jpeg	72	72	2660.25	0.117329	1427.08	0.601125
nonprimate_clip_118.mp4	nonprimate_clip_86.mp4	pic/nonprimate_clip_118.mp4-63.jpeg	pic/nonprimate_clip_86.mp4-10.jpeg	0	24	1	1	2	0	5.02692	0	5	10120	6360	2	0	1	monkey_final_test_v1	2017_10_22_1149	1	157	147	1	0.628458	nonprimate_clip_118.mp4-63.jpeg	nonprimate_clip_86.mp4-10.jpeg	63	63	4260	0.283508	3214.03	0.0334981
R_nonprimate_clip_379.mp4	R_nonprimate_clip_483.mp4	pic/R_nonprimate_clip_483.mp4-107.jpeg	pic/R_nonprimate_clip_483.mp4-67.jpeg	1	6	0	2	1	0	2.7055	2	2	4560	2960	2	0	1	monkey_final_test_v1	2017_10_22_1149	1	224	117	1	0.649123	R_nonprimate_clip_483.mp4-107.jpeg	R_nonprimate_clip_483.mp4-67.jpeg	67	184	1277.4	0.556054	2517.69	1.45819
nonprimate_clip_517.mp4	nonprimate_clip_871.mp4	pic/nonprimate_clip_871.mp4-5.jpeg	pic/nonprimate_clip_517.mp4-73.jpeg	0	7	1	2	2	1	1.26928	0	2	8360	6640	2	0	1	monkey_final_test_v1	2017_10_22_1149	1	73	111	1	0.794258	nonprimate_clip_871.mp4-5.jpeg	nonprimate_clip_517.mp4-73.jpeg	73	73	6445.7	0.188484	2285.66	0.0338178
nonprimate_clip_63.mp4	nonprimate_clip_897.mp4	pic/nonprimate_clip_63.mp4-120.jpeg	pic/nonprimate_clip_63.mp4-44.jpeg	0	18	0	2	2	1	2.98945	1	4	9120	6080	2	0	1	monkey_final_test_v1	2017_10_22_1149	1	44	121	1	0.666667	nonprimate_clip_63.mp4-120.jpeg	nonprimate_clip_63.mp4-44.jpeg	44	44	386.101	0.847406	674.555	0.0976715
nonprimate_clip_824.mp4	nonprimate_clip_220.mp4	pic/nonprimate_clip_220.mp4-96.jpeg	pic/nonprimate_clip_220.mp4-47.jpeg	0	9	0	2	1	0	2.15431	2	2	4480	2520	2	0	1	monkey_final_test_v1	2017_10_22_1149	1	198	102	1	0.5625	nonprimate_clip_220.mp4-96.jpeg	nonprimate_clip_220.mp4-47.jpeg	47	149	934.51	0.359851	2234.77	0.126749
nonprimate_clip_645.mp4	nonprimate_clip_860.mp4	pic/nonprimate_clip_645.mp4-6.jpeg	pic/nonprimate_clip_645.mp4-37.jpeg	0	3	0	1	2	0	1.75357	1	1	12360	11120	2	0	1	monkey_final_test_v1	2017_10_22_1149	1	37	132	1	0.899676	nonprimate_clip_645.mp4-6.jpeg	nonprimate_clip_645.mp4-37.jpeg	6	6	282.487	0.450833	2302.54	3.27213
nonprimate_clip_608.mp4	nonprimate_clip_670.mp4	pic/nonprimate_clip_670.mp4-14.jpeg	pic/nonprimate_clip_608.mp4-107.jpeg	0	2	1	2	2	1	2.22137	0	1	6600	5480	2	0	1	monkey_final_test_v1	2017_10_22_1149	1	107	121	1	0.830303	nonprimate_clip_670.mp4-14.jpeg	nonprimate_clip_608.mp4-107.jpeg	107	107	2929.84	0.0484434	1436.74	0.166316
R_nonprimate_clip_553.mp4	R_nonprimate_clip_965.mp4	pic/R_nonprimate_clip_553.mp4-82.jpeg	pic/R_nonprimate_clip_553.mp4-27.jpeg	1	11	0	2	2	1	2.88954	1	3	9560	7360	2	0	1	monkey_final_test_v1	2017_10_22_1149	1	27	101	1	0.769874	R_nonprimate_clip_553.mp4-82.jpeg	R_nonprimate_clip_553.mp4-27.jpeg	27	27	5926.02	0.775829	729.32	0.871556
nonprimate_clip_412.mp4	nonprimate_clip_204.mp4	pic/nonprimate_clip_412.mp4-90.jpeg	pic/nonprimate_clip_412.mp4-20.jpeg	0	16	0	2	2	1	0.868061	1	4	10160	7360	2	0	1	monkey_final_test_v1	2017_10_22_1149	1	20	107	1	0.724409	nonprimate_clip_412.mp4-90.jpeg	nonprimate_clip_412.mp4-20.jpeg	20	20	2604.94	0.202928	2872.55	0.061286
nonprimate_clip_481.mp4	nonprimate_clip_113.mp4	pic/nonprimate_clip_481.mp4-103.jpeg	pic/nonprimate_clip_113.mp4-13.jpeg	0	9	1	1	2	0	1.33609	0	2	7720	5760	2	0	1	monkey_final_test_v1	2017_10_22_1149	1	152	139	1	0.746114	nonprimate_clip_481.mp4-103.jpeg	nonprimate_clip_113.mp4-13.jpeg	103	103	4329.17	0.539174	2920.34	0
nonprimate_clip_927.mp4	nonprimate_clip_937.mp4	pic/nonprimate_clip_937.mp4-83.jpeg	pic/nonprimate_clip_937.mp4-55.jpeg	0	2	0	2	2	1	2.07102	2	1	4880	3760	2	0	1	monkey_final_test_v1	2017_10_22_1149	1	193	138	1	0.770492	nonprimate_clip_937.mp4-83.jpeg	nonprimate_clip_937.mp4-55.jpeg	55	193	491.722	0.266372	2414.96	7.17107
R_nonprimate_clip_433.mp4	R_nonprimate_clip_817.mp4	pic/R_nonprimate_clip_433.mp4-105.jpeg	pic/R_nonprimate_clip_433.mp4-14.jpeg	1	23	0	2	1	0	0.868198	1	5	9720	6080	2	0	1	monkey_final_test_v1	2017_10_22_1149	1	105	107	1	0.625514	R_nonprimate_clip_433.mp4-105.jpeg	R_nonprimate_clip_433.mp4-14.jpeg	14	14	1695.36	0.0696982	2201.02	4.02275
R_nonprimate_clip_723.mp4	R_nonprimate_clip_738.mp4	pic/R_nonprimate_clip_723.mp4-60.jpeg	pic/R_nonprimate_clip_738.mp4-5.jpeg	1	8	1	1	1	1	1.70343	0	2	7920	6080	2	0	1	monkey_final_test_v1	2017_10_22_1149	1	60	101	1	0.767677	R_nonprimate_clip_723.mp4-60.jpeg	R_nonprimate_clip_738.mp4-5.jpeg	60	60	2791.09	-0.0265491	950.668	0.550384
nonprimate_clip_307.mp4	nonprimate_clip_857.mp4	pic/nonprimate_clip_857.mp4-10.jpeg	pic/nonprimate_clip_307.mp4-75.jpeg	0	18	1	2	2	1	1.87065	0	4	9880	6840	2	0	1	monkey_final_test_v1	2017_10_22_1149	1	75	141	1	0.692308	nonprimate_clip_857.mp4-10.jpeg	nonprimate_clip_307.mp4-75.jpeg	75	75	2097.76	0.252311	3020.18	0.407663
nonprimate_clip_256.mp4	nonprimate_clip_638.mp4	pic/nonprimate_clip_638.mp4-25.jpeg	pic/nonprimate_clip_638.mp4-77.jpeg	0	10	0	1	2	0	1.98704	2	2	5080	3000	2	0	1	monkey_final_test_v1	2017_10_22_1149	1	206	129	1	0.590551	nonprimate_clip_638.mp4-25.jpeg	nonprimate_clip_638.mp4-77.jpeg	25	154	1554.65	0.561575	2242.62	1.79852
R_nonprimate_clip_249.mp4	R_nonprimate_clip_752.mp4	pic/R_nonprimate_clip_249.mp4-103.jpeg	pic/R_nonprimate_clip_752.mp4-23.jpeg	1	9	1	1	2	0	1.28587	0	2	7400	5440	2	0	1	monkey_final_test_v1	2017_10_22_1149	1	152	129	1	0.735135	R_nonprimate_clip_249.mp4-103.jpeg	R_nonprimate_clip_752.mp4-23.jpeg	103	103	1619.83	0.075143	2068.8	0.225714
R_nonprimate_clip_861.mp4	R_nonprimate_clip_411.mp4	pic/R_nonprimate_clip_861.mp4-128.jpeg	pic/R_nonprimate_clip_411.mp4-89.jpeg	1	24	1	1	2	0	1.55319	0	5	7000	3240	2	0	1	monkey_final_test_v1	2017_10_22_1149	1	222	133	1	0.462857	R_nonprimate_clip_861.mp4-128.jpeg	R_nonprimate_clip_411.mp4-89.jpeg	128	128	2208.83	0.311782	3400.37	0.75667
nonprimate_clip_52.mp4	nonprimate_clip_812.mp4	pic/nonprimate_clip_52.mp4-62.jpeg	pic/nonprimate_clip_52.mp4-120.jpeg	0	12	0	1	2	0	2.18823	1	3	9520	7200	2	0	1	monkey_final_test_v1	2017_10_22_1149	1	120	128	1	0.756303	nonprimate_clip_52.mp4-62.jpeg	nonprimate_clip_52.mp4-120.jpeg	62	62	1922.55	0.670578	1938.25	1.70391
R_nonprimate_clip_603.mp4	R_nonprimate_clip_586.mp4	pic/R_nonprimate_clip_603.mp4-59.jpeg	pic/R_nonprimate_clip_603.mp4-1.jpeg	1	12	0	2	1	0	2.45518	1	3	12560	10240	2	0	1	monkey_final_test_v1	2017_10_22_1149	1	59	117	1	0.815287	R_nonprimate_clip_603.mp4-59.jpeg	R_nonprimate_clip_603.mp4-1.jpeg	1	1	836.127	0.651852	2099.81	0.452648
R_nonprimate_clip_291.mp4	R_nonprimate_clip_506.mp4	pic/R_nonprimate_clip_291.mp4-129.jpeg	pic/R_nonprimate_clip_506.mp4-77.jpeg	1	25	1	1	2	0	2.03737	0	5	6960	3080	2	0	1	monkey_final_test_v1	2017_10_22_1149	1	226	149	1	0.442529	R_nonprimate_clip_291.mp4-129.jpeg	R_nonprimate_clip_506.mp4-77.jpeg	129	129	1609.73	-0.0284797	3248.03	0.679335
R_nonprimate_clip_782.mp4	R_nonprimate_clip_613.mp4	pic/R_nonprimate_clip_782.mp4-129.jpeg	pic/R_nonprimate_clip_613.mp4-37.jpeg	1	10	1	1	2	0	2.07083	0	2	6800	4720	2	0	1	monkey_final_test_v1	2017_10_22_1149	1	181	144	1	0.694118	R_nonprimate_clip_782.mp4-129.jpeg	R_nonprimate_clip_613.mp4-37.jpeg	129	129	2932.3	0.122277	2775.97	0.804145
nonprimate_clip_208.mp4	nonprimate_clip_623.mp4	pic/nonprimate_clip_208.mp4-80.jpeg	pic/nonprimate_clip_623.mp4-31.jpeg	0	10	1	1	2	0	2.98951	0	2	7800	5720	2	0	1	monkey_final_test_v1	2017_10_22_1149	1	132	101	1	0.733333	nonprimate_clip_208.mp4-80.jpeg	nonprimate_clip_623.mp4-31.jpeg	80	80	2542.27	0.262504	3223.94	0
nonprimate_clip_854.mp4	nonprimate_clip_228.mp4	pic/nonprimate_clip_854.mp4-107.jpeg	pic/nonprimate_clip_228.mp4-63.jpeg	0	21	1	1	1	1	5.9959	0	5	7080	3680	2	0	1	monkey_final_test_v1	2017_10_22_1149	1	107	129	1	0.519774	nonprimate_clip_854.mp4-107.jpeg	nonprimate_clip_228.mp4-63.jpeg	107	107	2502.82	0.39053	3037.33	0.25618
R_nonprimate_clip_290.mp4	R_nonprimate_clip_471.mp4	pic/R_nonprimate_clip_471.mp4-65.jpeg	pic/R_nonprimate_clip_471.mp4-1.jpeg	1	14	0	2	2	1	1.81995	2	3	6000	3440	2	0	1	monkey_final_test_v1	2017_10_22_1149	1	132	131	1	0.573333	R_nonprimate_clip_471.mp4-65.jpeg	R_nonprimate_clip_471.mp4-1.jpeg	1	132	357.01	0.325815	2184.19	0.569441
R_nonprimate_clip_281.mp4	R_nonprimate_clip_558.mp4	pic/R_nonprimate_clip_558.mp4-2.jpeg	pic/R_nonprimate_clip_281.mp4-123.jpeg	1	1	1	2	2	1	1.05173	0	1	7760	6760	2	0	1	monkey_final_test_v1	2017_10_22_1149	1	123	146	1	0.871134	R_nonprimate_clip_558.mp4-2.jpeg	R_nonprimate_clip_281.mp4-123.jpeg	123	123	7896.54	0.371158	2348.92	0.07617
nonprimate_clip_318.mp4	nonprimate_clip_341.mp4	pic/nonprimate_clip_341.mp4-11.jpeg	pic/nonprimate_clip_341.mp4-93.jpeg	0	20	0	1	1	1	1.87058	2	4	6440	3160	2	0	1	monkey_final_test_v1	2017_10_22_1149	1	112	101	1	0.490683	nonprimate_clip_341.mp4-11.jpeg	nonprimate_clip_341.mp4-93.jpeg	11	112	1468.1	0.439774	2261.3	0
R_nonprimate_clip_133.mp4	R_nonprimate_clip_686.mp4	pic/R_nonprimate_clip_686.mp4-104.jpeg	pic/R_nonprimate_clip_686.mp4-79.jpeg	1	1	0	2	1	0	2.57181	2	1	3000	2000	2	0	1	monkey_final_test_v1	2017_10_22_1149	1	230	126	1	0.666667	R_nonprimate_clip_686.mp4-104.jpeg	R_nonprimate_clip_686.mp4-79.jpeg	79	205	69.411	0.588866	2343.9	10.7861
R_nonprimate_clip_556.mp4	R_nonprimate_clip_304.mp4	pic/R_nonprimate_clip_304.mp4-55.jpeg	pic/R_nonprimate_clip_304.mp4-101.jpeg	1	8	0	1	2	0	3.05624	2	2	4040	2200	2	0	1	monkey_final_test_v1	2017_10_22_1149	1	201	100	1	0.544554	R_nonprimate_clip_304.mp4-55.jpeg	R_nonprimate_clip_304.mp4-101.jpeg	55	155	293.758	0.881661	573.651	1.10402
nonprimate_clip_624.mp4	nonprimate_clip_547.mp4	pic/nonprimate_clip_547.mp4-21.jpeg	pic/nonprimate_clip_547.mp4-106.jpeg	0	21	0	1	1	1	2.3047	2	5	5440	2040	2	0	1	monkey_final_test_v1	2017_10_22_1149	1	142	121	1	0.375	nonprimate_clip_547.mp4-21.jpeg	nonprimate_clip_547.mp4-106.jpeg	21	142	1433.23	0.399477	2422.74	0.870637
nonprimate_clip_648.mp4	nonprimate_clip_762.mp4	pic/nonprimate_clip_762.mp4-17.jpeg	pic/nonprimate_clip_648.mp4-86.jpeg	0	5	1	2	2	1	1.73677	0	1	8120	6640	2	0	1	monkey_final_test_v1	2017_10_22_1149	1	86	106	1	0.817734	nonprimate_clip_762.mp4-17.jpeg	nonprimate_clip_648.mp4-86.jpeg	86	86	2773.34	0.361458	2728.53	0.788559
R_nonprimate_clip_990.mp4	R_nonprimate_clip_609.mp4	pic/R_nonprimate_clip_609.mp4-96.jpeg	pic/R_nonprimate_clip_609.mp4-11.jpeg	1	21	0	2	2	1	2.0876	2	5	6400	3000	2	0	1	monkey_final_test_v1	2017_10_22_1149	1	118	107	1	0.46875	R_nonprimate_clip_609.mp4-96.jpeg	R_nonprimate_clip_609.mp4-11.jpeg	11	118	402.348	0.145596	2434.92	0.48792
nonprimate_clip_250.mp4	nonprimate_clip_597.mp4	pic/nonprimate_clip_250.mp4-68.jpeg	pic/nonprimate_clip_250.mp4-22.jpeg	0	8	0	2	2	1	1.83716	1	2	11160	9320	2	0	1	monkey_final_test_v1	2017_10_22_1149	1	22	118	1	0.835125	nonprimate_clip_250.mp4-68.jpeg	nonprimate_clip_250.mp4-22.jpeg	22	22	279.458	0.70652	1558.28	1.05572
R_nonprimate_clip_119.mp4	R_nonprimate_clip_101.mp4	pic/R_nonprimate_clip_119.mp4-124.jpeg	pic/R_nonprimate_clip_119.mp4-57.jpeg	1	15	0	2	2	1	2.58892	1	3	9400	6720	2	0	1	monkey_final_test_v1	2017_10_22_1149	1	57	138	1	0.714894	R_nonprimate_clip_119.mp4-124.jpeg	R_nonprimate_clip_119.mp4-57.jpeg	57	57	1070.93	0.521134	1987.9	0.0621253
nonprimate_clip_646.mp4	nonprimate_clip_942.mp4	pic/nonprimate_clip_942.mp4-4.jpeg	pic/nonprimate_clip_646.mp4-75.jpeg	0	13	1	2	1	0	2.87284	0	3	8840	6400	2	0	1	monkey_final_test_v1	2017_10_22_1149	1	136	132	1	0.723982	nonprimate_clip_942.mp4-4.jpeg	nonprimate_clip_646.mp4-75.jpeg	75	75	5510.73	0.366374	3775.68	0.0337315
R_nonprimate_clip_536.mp4	R_nonprimate_clip_779.mp4	pic/R_nonprimate_clip_536.mp4-69.jpeg	pic/R_nonprimate_clip_779.mp4-2.jpeg	1	7	1	1	1	1	2.13748	0	2	7800	6080	2	0	1	monkey_final_test_v1	2017_10_22_1149	1	69	110	1	0.779487	R_nonprimate_clip_536.mp4-69.jpeg	R_nonprimate_clip_779.mp4-2.jpeg	69	69	7329.89	0.1725	2816.66	0.489548
R_nonprimate_clip_194.mp4	R_nonprimate_clip_202.mp4	pic/R_nonprimate_clip_202.mp4-110.jpeg	pic/R_nonprimate_clip_202.mp4-31.jpeg	1	19	0	2	2	1	1.9537	2	4	5400	2240	2	0	1	monkey_final_test_v1	2017_10_22_1149	1	149	118	1	0.414815	R_nonprimate_clip_202.mp4-110.jpeg	R_nonprimate_clip_202.mp4-31.jpeg	31	149	669.292	0.192622	2765.11	0.73544
R_nonprimate_clip_796.mp4	R_nonprimate_clip_231.mp4	pic/R_nonprimate_clip_796.mp4-18.jpeg	pic/R_nonprimate_clip_796.mp4-112.jpeg	1	24	0	1	2	0	1.06865	1	5	9880	6120	2	0	1	monkey_final_test_v1	2017_10_22_1149	1	112	114	1	0.619433	R_nonprimate_clip_796.mp4-18.jpeg	R_nonprimate_clip_796.mp4-112.jpeg	18	18	320.231	0.872695	1908.12	2.89332
R_nonprimate_clip_02.mp4	R_nonprimate_clip_154.mp4	pic/R_nonprimate_clip_02.mp4-93.jpeg	pic/R_nonprimate_clip_154.mp4-25.jpeg	1	4	1	1	2	0	2.07099	0	1	7320	5960	2	0	1	monkey_final_test_v1	2017_10_22_1149	1	127	102	1	0.814208	R_nonprimate_clip_02.mp4-93.jpeg	R_nonprimate_clip_154.mp4-25.jpeg	93	93	2259.1	0.192062	1693.19	0.442287
R_nonprimate_clip_114.mp4	R_nonprimate_clip_456.mp4	pic/R_nonprimate_clip_114.mp4-87.jpeg	pic/R_nonprimate_clip_456.mp4-5.jpeg	1	5	1	1	2	0	1.40278	0	1	7440	5960	2	0	1	monkey_final_test_v1	2017_10_22_1149	1	124	119	1	0.801075	R_nonprimate_clip_114.mp4-87.jpeg	R_nonprimate_clip_456.mp4-5.jpeg	87	87	5195.92	0.31546	435.268	0
nonprimate_clip_606.mp4	nonprimate_clip_107.mp4	pic/nonprimate_clip_107.mp4-12.jpeg	pic/nonprimate_clip_107.mp4-37.jpeg	0	1	0	1	1	1	2.60525	2	1	5960	4960	2	0	1	monkey_final_test_v1	2017_10_22_1149	1	131	119	1	0.832215	nonprimate_clip_107.mp4-12.jpeg	nonprimate_clip_107.mp4-37.jpeg	12	131	1804.22	0.796631	1733.72	5.00472
R_nonprimate_clip_229.mp4	R_nonprimate_clip_512.mp4	pic/R_nonprimate_clip_229.mp4-85.jpeg	pic/R_nonprimate_clip_512.mp4-21.jpeg	1	6	1	1	1	1	2.05432	0	2	6800	5200	2	0	1	monkey_final_test_v1	2017_10_22_1149	1	85	104	1	0.764706	R_nonprimate_clip_229.mp4-85.jpeg	R_nonprimate_clip_512.mp4-21.jpeg	85	85	2515.28	0.105037	2675.15	0.1646
nonprimate_clip_124.mp4	nonprimate_clip_628.mp4	pic/nonprimate_clip_124.mp4-98.jpeg	pic/nonprimate_clip_628.mp4-17.jpeg	0	15	1	1	1	1	2.77258	0	3	8360	5680	2	0	1	monkey_final_test_v1	2017_10_22_1149	1	98	148	1	0.679426	nonprimate_clip_124.mp4-98.jpeg	nonprimate_clip_628.mp4-17.jpeg	98	98	2569.06	0.229345	2839.96	0.388323
R_nonprimate_clip_886.mp4	R_nonprimate_clip_691.mp4	pic/R_nonprimate_clip_886.mp4-114.jpeg	pic/R_nonprimate_clip_691.mp4-72.jpeg	1	20	1	1	2	0	1.75348	0	4	7520	4240	2	0	1	monkey_final_test_v1	2017_10_22_1149	1	196	124	1	0.56383	R_nonprimate_clip_886.mp4-114.jpeg	R_nonprimate_clip_691.mp4-72.jpeg	114	114	1917.33	0.171213	3425.34	0.178083
nonprimate_clip_928.mp4	nonprimate_clip_224.mp4	pic/nonprimate_clip_928.mp4-67.jpeg	pic/nonprimate_clip_224.mp4-49.jpeg	0	22	1	1	1	1	2.55543	0	5	7800	4280	2	0	1	monkey_final_test_v1	2017_10_22_1149	1	67	106	1	0.548718	nonprimate_clip_928.mp4-67.jpeg	nonprimate_clip_224.mp4-49.jpeg	67	67	3798.68	0.139661	3575.94	0.166522
R_nonprimate_clip_770.mp4	R_nonprimate_clip_542.mp4	pic/R_nonprimate_clip_542.mp4-9.jpeg	pic/R_nonprimate_clip_770.mp4-88.jpeg	1	3	1	2	1	0	3.75795	0	1	7320	6080	2	0	1	monkey_final_test_v1	2017_10_22_1149	1	119	110	1	0.830601	R_nonprimate_clip_542.mp4-9.jpeg	R_nonprimate_clip_770.mp4-88.jpeg	88	88	2129.69	0.121275	1612.49	0.334567
nonprimate_clip_218.mp4	nonprimate_clip_821.mp4	pic/nonprimate_clip_821.mp4-7.jpeg	pic/nonprimate_clip_218.mp4-46.jpeg	0	20	1	2	2	1	1.68712	0	4	9040	5760	2	0	1	monkey_final_test_v1	2017_10_22_1149	1	46	121	1	0.637168	nonprimate_clip_821.mp4-7.jpeg	nonprimate_clip_218.mp4-46.jpeg	46	46	2335.42	0.142694	2292.24	1.24421
R_nonprimate_clip_631.mp4	R_nonprimate_clip_322.mp4	pic/R_nonprimate_clip_322.mp4-14.jpeg	pic/R_nonprimate_clip_322.mp4-111.jpeg	1	25	0	1	2	0	2.30476	2	5	5920	2040	2	0	1	monkey_final_test_v1	2017_10_22_1149	1	216	105	1	0.344595	R_nonprimate_clip_322.mp4-14.jpeg	R_nonprimate_clip_322.mp4-111.jpeg	14	119	959.484	0.298003	2772.59	0.790449
nonprimate_clip_196.mp4	nonprimate_clip_432.mp4	pic/nonprimate_clip_196.mp4-53.jpeg	pic/nonprimate_clip_432.mp4-25.jpeg	0	25	1	1	2	0	2.18796	0	5	9160	5280	2	0	1	monkey_final_test_v1	2017_10_22_1149	1	150	125	1	0.576419	nonprimate_clip_196.mp4-53.jpeg	nonprimate_clip_432.mp4-25.jpeg	53	53	3823.17	0.0952023	1056.67	0.0497629
R_nonprimate_clip_837.mp4	R_nonprimate_clip_166.mp4	pic/R_nonprimate_clip_837.mp4-55.jpeg	pic/R_nonprimate_clip_837.mp4-3.jpeg	1	10	0	2	2	1	1.55297	1	2	11000	8920	2	0	1	monkey_final_test_v1	2017_10_22_1149	1	3	113	1	0.810909	R_nonprimate_clip_837.mp4-55.jpeg	R_nonprimate_clip_837.mp4-3.jpeg	3	3	2768.04	0.746082	1494.9	0.167378
R_nonprimate_clip_925.mp4	R_nonprimate_clip_263.mp4	pic/R_nonprimate_clip_925.mp4-62.jpeg	pic/R_nonprimate_clip_925.mp4-34.jpeg	1	2	0	2	2	1	3.55741	1	1	10520	9400	2	0	1	monkey_final_test_v1	2017_10_22_1149	1	34	114	1	0.893536	R_nonprimate_clip_925.mp4-62.jpeg	R_nonprimate_clip_925.mp4-34.jpeg	34	34	1764.77	0.654261	1251.63	4.2862
R_nonprimate_clip_435.mp4	R_nonprimate_clip_195.mp4	pic/R_nonprimate_clip_435.mp4-55.jpeg	pic/R_nonprimate_clip_435.mp4-6.jpeg	1	9	0	2	1	0	2.80571	1	2	11000	9040	2	0	1	monkey_final_test_v1	2017_10_22_1149	1	55	114	1	0.821818	R_nonprimate_clip_435.mp4-55.jpeg	R_nonprimate_clip_435.mp4-6.jpeg	6	6	547.299	0.713376	1844.7	0.0271506
R_nonprimate_clip_317.mp4	R_nonprimate_clip_126.mp4	pic/R_nonprimate_clip_317.mp4-89.jpeg	pic/R_nonprimate_clip_126.mp4-38.jpeg	1	13	1	1	1	1	4.0079	0	3	8840	6400	2	0	1	monkey_final_test_v1	2017_10_22_1149	1	89	112	1	0.723982	R_nonprimate_clip_317.mp4-89.jpeg	R_nonprimate_clip_126.mp4-38.jpeg	89	89	2037.27	0.0855655	2934.94	0.472699
nonprimate_clip_957.mp4	nonprimate_clip_693.mp4	pic/nonprimate_clip_693.mp4-3.jpeg	pic/nonprimate_clip_957.mp4-75.jpeg	0	4	1	2	2	1	0.901599	0	1	7680	6320	2	0	1	monkey_final_test_v1	2017_10_22_1149	1	75	106	1	0.822917	nonprimate_clip_693.mp4-3.jpeg	nonprimate_clip_957.mp4-75.jpeg	75	75	2340.08	0.0412246	1941.58	0.488058
R_nonprimate_clip_280.mp4	R_nonprimate_clip_936.mp4	pic/R_nonprimate_clip_936.mp4-34.jpeg	pic/R_nonprimate_clip_936.mp4-71.jpeg	1	5	0	1	2	0	2.67212	2	1	5600	4120	2	0	1	monkey_final_test_v1	2017_10_22_1149	1	186	115	1	0.735714	R_nonprimate_clip_936.mp4-34.jpeg	R_nonprimate_clip_936.mp4-71.jpeg	34	149	672.618	0.553849	2039.68	0.280686
nonprimate_clip_156.mp4	nonprimate_clip_730.mp4	pic/nonprimate_clip_730.mp4-11.jpeg	pic/nonprimate_clip_156.mp4-70.jpeg	0	19	1	2	2	1	1.67015	0	4	9280	6120	2	0	1	monkey_final_test_v1	2017_10_22_1149	1	70	138	1	0.659483	nonprimate_clip_730.mp4-11.jpeg	nonprimate_clip_156.mp4-70.jpeg	70	70	2270.96	0.397308	1779.63	0
nonprimate_clip_353.mp4	nonprimate_clip_973.mp4	pic/nonprimate_clip_353.mp4-23.jpeg	pic/nonprimate_clip_353.mp4-111.jpeg	0	22	0	1	2	0	1.90399	1	5	10680	7160	2	0	1	monkey_final_test_v1	2017_10_22_1149	1	111	113	1	0.670412	nonprimate_clip_353.mp4-23.jpeg	nonprimate_clip_353.mp4-111.jpeg	23	23	589.742	0.303579	1751.27	0.137216
nonprimate_clip_477.mp4	nonprimate_clip_470.mp4	pic/nonprimate_clip_470.mp4-65.jpeg	pic/nonprimate_clip_470.mp4-1.jpeg	0	14	0	2	2	1	2.62225	2	3	6400	3840	2	0	1	monkey_final_test_v1	2017_10_22_1149	1	114	113	1	0.6	nonprimate_clip_470.mp4-65.jpeg	nonprimate_clip_470.mp4-1.jpeg	1	114	603.429	0.377027	1950.41	0.479902
nonprimate_clip_701.mp4	nonprimate_clip_653.mp4	pic/nonprimate_clip_701.mp4-58.jpeg	pic/nonprimate_clip_701.mp4-119.jpeg	0	13	0	1	2	0	1.95397	1	3	8840	6400	2	0	1	monkey_final_test_v1	2017_10_22_1149	1	119	119	1	0.723982	nonprimate_clip_701.mp4-58.jpeg	nonprimate_clip_701.mp4-119.jpeg	58	58	638.389	0.777791	1129.58	0.130108
nonprimate_clip_136.mp4	nonprimate_clip_400.mp4	pic/nonprimate_clip_136.mp4-93.jpeg	pic/nonprimate_clip_400.mp4-25.jpeg	0	12	1	1	1	1	2.38838	0	3	8160	5840	2	0	1	monkey_final_test_v1	2017_10_22_1149	1	93	126	1	0.715686	nonprimate_clip_136.mp4-93.jpeg	nonprimate_clip_400.mp4-25.jpeg	93	93	2493.88	0.186819	2542.11	0.481828
nonprimate_clip_700.mp4	nonprimate_clip_901.mp4	pic/nonprimate_clip_700.mp4-126.jpeg	pic/nonprimate_clip_700.mp4-89.jpeg	0	5	0	2	2	1	1.67015	1	1	8440	6960	2	0	1	monkey_final_test_v1	2017_10_22_1149	1	89	145	1	0.824645	nonprimate_clip_700.mp4-126.jpeg	nonprimate_clip_700.mp4-89.jpeg	89	89	412.888	0.601154	1301.93	12.4044
R_nonprimate_clip_01.mp4	R_nonprimate_clip_950.mp4	pic/R_nonprimate_clip_01.mp4-54.jpeg	pic/R_nonprimate_clip_950.mp4-13.jpeg	1	17	1	1	1	1	1.43636	0	4	8480	5560	2	0	1	monkey_final_test_v1	2017_10_22_1149	1	54	114	1	0.65566	R_nonprimate_clip_01.mp4-54.jpeg	R_nonprimate_clip_950.mp4-13.jpeg	54	54	1417.78	0.124286	2679.82	0.472561
R_nonprimate_clip_622.mp4	R_nonprimate_clip_15.mp4	pic/R_nonprimate_clip_622.mp4-99.jpeg	pic/R_nonprimate_clip_15.mp4-70.jpeg	1	21	1	1	1	1	2.455	0	5	7040	3640	2	0	1	monkey_final_test_v1	2017_10_22_1149	1	99	114	1	0.517045	R_nonprimate_clip_622.mp4-99.jpeg	R_nonprimate_clip_15.mp4-70.jpeg	99	99	2626.59	0.404146	2421.65	0.395488
R_nonprimate_clip_843.mp4	R_nonprimate_clip_230.mp4	pic/R_nonprimate_clip_843.mp4-109.jpeg	pic/R_nonprimate_clip_843.mp4-66.jpeg	1	7	0	2	1	0	2.70549	1	2	8080	6360	2	0	1	monkey_final_test_v1	2017_10_22_1149	1	109	115	1	0.787129	R_nonprimate_clip_843.mp4-109.jpeg	R_nonprimate_clip_843.mp4-66.jpeg	66	66	1234.77	0.430459	2344.09	0.817485
nonprimate_clip_510.mp4	nonprimate_clip_526.mp4	pic/nonprimate_clip_510.mp4-112.jpeg	pic/nonprimate_clip_510.mp4-39.jpeg	0	17	0	2	2	1	1.7204	1	4	9760	6840	2	0	1	monkey_final_test_v1	2017_10_22_1149	1	39	124	1	0.70082	nonprimate_clip_510.mp4-112.jpeg	nonprimate_clip_510.mp4-39.jpeg	39	39	946.833	0.728903	1749.29	3.4055
R_nonprimate_clip_694.mp4	R_nonprimate_clip_721.mp4	pic/R_nonprimate_clip_694.mp4-83.jpeg	pic/R_nonprimate_clip_721.mp4-47.jpeg	1	19	1	1	2	0	1.73673	0	4	7680	4520	2	0	1	monkey_final_test_v1	2017_10_22_1149	1	162	115	1	0.588542	R_nonprimate_clip_694.mp4-83.jpeg	R_nonprimate_clip_721.mp4-47.jpeg	83	83	2077.26	0.128602	3023.91	0.0318259
R_nonprimate_clip_664.mp4	R_nonprimate_clip_736.mp4	pic/R_nonprimate_clip_736.mp4-128.jpeg	pic/R_nonprimate_clip_736.mp4-94.jpeg	1	4	0	2	2	1	2.15479	2	1	3800	2440	2	0	1	monkey_final_test_v1	2017_10_22_1149	1	196	102	1	0.642105	R_nonprimate_clip_736.mp4-128.jpeg	R_nonprimate_clip_736.mp4-94.jpeg	94	196	5567.04	0.265073	1398.87	0.572135
nonprimate_clip_617.mp4	nonprimate_clip_842.mp4	pic/nonprimate_clip_842.mp4-108.jpeg	pic/nonprimate_clip_842.mp4-11.jpeg	0	25	0	2	1	0	3.18988	2	5	6160	2280	2	0	1	monkey_final_test_v1	2017_10_22_1149	1	221	113	1	0.37013	nonprimate_clip_842.mp4-108.jpeg	nonprimate_clip_842.mp4-11.jpeg	11	124	761.196	0.71392	2131.01	8.2892
R_nonprimate_clip_103.mp4	R_nonprimate_clip_951.mp4	pic/R_nonprimate_clip_103.mp4-15.jpeg	pic/R_nonprimate_clip_103.mp4-97.jpeg	1	20	0	1	2	0	2.85655	1	4	10160	6880	2	0	1	monkey_final_test_v1	2017_10_22_1149	1	97	115	1	0.677165	R_nonprimate_clip_103.mp4-15.jpeg	R_nonprimate_clip_103.mp4-97.jpeg	15	15	367.367	0.846804	1303.03	10.6441
R_nonprimate_clip_537.mp4	R_nonprimate_clip_733.mp4	pic/R_nonprimate_clip_537.mp4-66.jpeg	pic/R_nonprimate_clip_733.mp4-12.jpeg	1	12	1	1	1	1	1.503	0	3	8200	5880	2	0	1	monkey_final_test_v1	2017_10_22_1149	1	66	112	1	0.717073	R_nonprimate_clip_537.mp4-66.jpeg	R_nonprimate_clip_733.mp4-12.jpeg	66	66	4916.13	0.408136	3798.74	0
R_nonprimate_clip_01.mp4	R_nonprimate_clip_950.mp4	pic/R_nonprimate_clip_01.mp4-68.jpeg	pic/R_nonprimate_clip_950.mp4-27.jpeg	1	17	1	1	1	1	1.38607	0	4	7920	5000	3	0	1	monkey_final_test_v3	2017_02_06_1337	1	68	114	1	0.631313	R_nonprimate_clip_01.mp4-68.jpeg	R_nonprimate_clip_950.mp4-27.jpeg	68	68	1404.59	0.16305	2694.96	0.567778
R_nonprimate_clip_317.mp4	R_nonprimate_clip_126.mp4	pic/R_nonprimate_clip_317.mp4-91.jpeg	pic/R_nonprimate_clip_126.mp4-40.jpeg	1	13	1	1	1	1	1.4194	0	3	8760	6320	3	0	1	monkey_final_test_v3	2017_02_06_1337	1	91	112	1	0.721461	R_nonprimate_clip_317.mp4-91.jpeg	R_nonprimate_clip_126.mp4-40.jpeg	91	91	2043.45	0.115061	2933.44	0.535323
R_nonprimate_clip_433.mp4	R_nonprimate_clip_817.mp4	pic/R_nonprimate_clip_433.mp4-106.jpeg	pic/R_nonprimate_clip_433.mp4-15.jpeg	1	23	0	2	1	0	0.884943	1	5	9680	6040	3	0	1	monkey_final_test_v3	2017_02_06_1337	1	106	107	1	0.623967	R_nonprimate_clip_433.mp4-106.jpeg	R_nonprimate_clip_433.mp4-15.jpeg	15	15	1679.73	0.0748421	2206.1	3.60736
R_nonprimate_clip_603.mp4	R_nonprimate_clip_586.mp4	pic/R_nonprimate_clip_603.mp4-41.jpeg	pic/R_nonprimate_clip_603.mp4-99.jpeg	1	12	0	1	1	1	1.46946	1	3	10960	8640	3	0	1	monkey_final_test_v3	2017_02_06_1337	1	41	117	1	0.788321	R_nonprimate_clip_603.mp4-41.jpeg	R_nonprimate_clip_603.mp4-99.jpeg	41	41	731.952	0.607707	2487.33	0.250824
R_nonprimate_clip_440.mp4	R_nonprimate_clip_823.mp4	pic/R_nonprimate_clip_440.mp4-99.jpeg	pic/R_nonprimate_clip_823.mp4-31.jpeg	1	11	1	1	1	1	1.20246	0	3	7040	4840	3	0	1	monkey_final_test_v3	2017_02_06_1337	1	99	123	1	0.6875	R_nonprimate_clip_440.mp4-99.jpeg	R_nonprimate_clip_823.mp4-31.jpeg	99	99	1845.77	0.22921	2515.48	0.0736028
nonprimate_clip_136.mp4	nonprimate_clip_400.mp4	pic/nonprimate_clip_400.mp4-8.jpeg	pic/nonprimate_clip_136.mp4-76.jpeg	0	12	1	2	2	1	1.2359	0	3	8840	6520	3	0	1	monkey_final_test_v3	2017_02_06_1337	1	76	126	1	0.737557	nonprimate_clip_400.mp4-8.jpeg	nonprimate_clip_136.mp4-76.jpeg	76	76	2637.95	0.292957	2660.65	0.599616
nonprimate_clip_646.mp4	nonprimate_clip_942.mp4	pic/nonprimate_clip_942.mp4-52.jpeg	pic/nonprimate_clip_646.mp4-123.jpeg	0	13	1	2	2	1	2.08782	0	3	6920	4480	3	0	1	monkey_final_test_v3	2017_02_06_1337	1	123	132	1	0.647399	nonprimate_clip_942.mp4-52.jpeg	nonprimate_clip_646.mp4-123.jpeg	123	123	7095.4	0.435352	3895.59	0.634632
nonprimate_clip_873.mp4	nonprimate_clip_125.mp4	pic/nonprimate_clip_125.mp4-33.jpeg	pic/nonprimate_clip_873.mp4-93.jpeg	0	16	1	2	2	1	1.3859	0	4	8800	6000	3	0	1	monkey_final_test_v3	2017_02_06_1337	1	93	130	1	0.681818	nonprimate_clip_125.mp4-33.jpeg	nonprimate_clip_873.mp4-93.jpeg	93	93	1398.17	0.122665	2955.24	0.33119
nonprimate_clip_52.mp4	nonprimate_clip_812.mp4	pic/nonprimate_clip_52.mp4-90.jpeg	pic/nonprimate_clip_52.mp4-32.jpeg	0	12	0	2	2	1	1.56984	1	3	10720	8400	3	0	1	monkey_final_test_v3	2017_02_06_1337	1	32	128	1	0.783582	nonprimate_clip_52.mp4-90.jpeg	nonprimate_clip_52.mp4-32.jpeg	32	32	981.311	0.675473	1640.72	1.08331
nonprimate_clip_261.mp4	nonprimate_clip_408.mp4	pic/nonprimate_clip_261.mp4-58.jpeg	pic/nonprimate_clip_261.mp4-3.jpeg	0	11	0	2	1	0	2.22144	1	3	10760	8560	3	0	1	monkey_final_test_v3	2017_02_06_1337	1	58	102	1	0.795539	nonprimate_clip_261.mp4-58.jpeg	nonprimate_clip_261.mp4-3.jpeg	3	3	622.86	0.173463	2156.29	3.2178
nonprimate_clip_824.mp4	nonprimate_clip_220.mp4	pic/nonprimate_clip_220.mp4-59.jpeg	pic/nonprimate_clip_220.mp4-10.jpeg	0	9	0	2	1	0	1.33602	2	2	5960	4000	3	0	1	monkey_final_test_v3	2017_02_06_1337	1	161	102	1	0.671141	nonprimate_clip_220.mp4-59.jpeg	nonprimate_clip_220.mp4-10.jpeg	10	112	1130.57	0.373594	1612.37	0.110857
nonprimate_clip_250.mp4	nonprimate_clip_597.mp4	pic/nonprimate_clip_250.mp4-64.jpeg	pic/nonprimate_clip_250.mp4-110.jpeg	0	8	0	1	2	0	1.78684	1	2	9480	7640	3	0	1	monkey_final_test_v3	2017_02_06_1337	1	110	118	1	0.805907	nonprimate_clip_250.mp4-64.jpeg	nonprimate_clip_250.mp4-110.jpeg	64	64	465.333	0.663301	1562.18	0.941846
R_nonprimate_clip_664.mp4	R_nonprimate_clip_736.mp4	pic/R_nonprimate_clip_736.mp4-12.jpeg	pic/R_nonprimate_clip_736.mp4-46.jpeg	1	4	0	1	2	0	1.68666	2	1	7080	5720	3	0	1	monkey_final_test_v3	2017_02_06_1337	1	148	102	1	0.80791	R_nonprimate_clip_736.mp4-12.jpeg	R_nonprimate_clip_736.mp4-46.jpeg	12	114	639.374	0.0363174	2771.35	2.08653
nonprimate_clip_854.mp4	nonprimate_clip_228.mp4	pic/nonprimate_clip_854.mp4-126.jpeg	pic/nonprimate_clip_228.mp4-82.jpeg	0	21	1	1	2	0	1.68694	0	5	6320	2920	3	0	1	monkey_final_test_v3	2017_02_06_1337	1	211	129	1	0.462025	nonprimate_clip_854.mp4-126.jpeg	nonprimate_clip_228.mp4-82.jpeg	126	126	3047.87	0.423424	3323.91	0.0578517
R_nonprimate_clip_837.mp4	R_nonprimate_clip_166.mp4	pic/R_nonprimate_clip_837.mp4-109.jpeg	pic/R_nonprimate_clip_837.mp4-57.jpeg	1	10	0	2	1	0	2.53844	1	2	8840	6760	3	0	1	monkey_final_test_v3	2017_02_06_1337	1	109	113	1	0.764706	R_nonprimate_clip_837.mp4-109.jpeg	R_nonprimate_clip_837.mp4-57.jpeg	57	57	2553.88	0.814367	2497.64	0.157091
nonprimate_clip_318.mp4	nonprimate_clip_341.mp4	pic/nonprimate_clip_341.mp4-11.jpeg	pic/nonprimate_clip_341.mp4-93.jpeg	0	20	0	1	1	1	2.28811	2	4	6440	3160	3	0	1	monkey_final_test_v3	2017_02_06_1337	1	112	101	1	0.490683	nonprimate_clip_341.mp4-11.jpeg	nonprimate_clip_341.mp4-93.jpeg	11	112	1468.1	0.439774	2261.3	0
R_nonprimate_clip_556.mp4	R_nonprimate_clip_304.mp4	pic/R_nonprimate_clip_304.mp4-105.jpeg	pic/R_nonprimate_clip_304.mp4-59.jpeg	1	8	0	2	2	1	1.10211	2	2	3880	2040	3	0	1	monkey_final_test_v3	2017_02_06_1337	1	159	100	1	0.525773	R_nonprimate_clip_304.mp4-105.jpeg	R_nonprimate_clip_304.mp4-59.jpeg	59	159	292.369	0.880115	598.138	1.20303
R_nonprimate_clip_114.mp4	R_nonprimate_clip_456.mp4	pic/R_nonprimate_clip_456.mp4-31.jpeg	pic/R_nonprimate_clip_114.mp4-113.jpeg	1	5	1	2	2	1	1.18557	0	1	6400	4920	3	0	1	monkey_final_test_v3	2017_02_06_1337	1	113	119	1	0.76875	R_nonprimate_clip_456.mp4-31.jpeg	R_nonprimate_clip_114.mp4-113.jpeg	113	113	6397.56	0.392607	3966.88	0
nonprimate_clip_156.mp4	nonprimate_clip_730.mp4	pic/nonprimate_clip_730.mp4-32.jpeg	pic/nonprimate_clip_156.mp4-91.jpeg	0	19	1	2	2	1	1.36955	0	4	8440	5280	3	0	1	monkey_final_test_v3	2017_02_06_1337	1	91	138	1	0.625592	nonprimate_clip_730.mp4-32.jpeg	nonprimate_clip_156.mp4-91.jpeg	91	91	2020.36	0.38037	1711.39	0.0736314
nonprimate_clip_645.mp4	nonprimate_clip_860.mp4	pic/nonprimate_clip_645.mp4-100.jpeg	pic/nonprimate_clip_645.mp4-131.jpeg	0	3	0	1	1	1	1.78706	1	1	8600	7360	3	0	1	monkey_final_test_v3	2017_02_06_1337	1	100	132	1	0.855814	nonprimate_clip_645.mp4-100.jpeg	nonprimate_clip_645.mp4-131.jpeg	100	100	322.885	0.651042	1978.88	1.46547
R_nonprimate_clip_843.mp4	R_nonprimate_clip_230.mp4	pic/R_nonprimate_clip_843.mp4-10.jpeg	pic/R_nonprimate_clip_843.mp4-53.jpeg	1	7	0	1	1	1	1.28568	1	2	10320	8600	3	0	1	monkey_final_test_v3	2017_02_06_1337	1	10	115	1	0.833333	R_nonprimate_clip_843.mp4-10.jpeg	R_nonprimate_clip_843.mp4-53.jpeg	10	10	947.668	0.518617	2848.85	1.57019
R_nonprimate_clip_280.mp4	R_nonprimate_clip_936.mp4	pic/R_nonprimate_clip_936.mp4-3.jpeg	pic/R_nonprimate_clip_936.mp4-40.jpeg	1	5	0	1	1	1	1.98727	2	1	6840	5360	3	0	1	monkey_final_test_v3	2017_02_06_1337	1	118	115	1	0.783626	R_nonprimate_clip_936.mp4-3.jpeg	R_nonprimate_clip_936.mp4-40.jpeg	3	118	1398.23	0.572402	1835.73	0.0611906
nonprimate_clip_124.mp4	nonprimate_clip_628.mp4	pic/nonprimate_clip_124.mp4-133.jpeg	pic/nonprimate_clip_628.mp4-52.jpeg	0	15	1	1	2	0	1.11894	0	3	6960	4280	3	0	1	monkey_final_test_v3	2017_02_06_1337	1	200	148	1	0.614943	nonprimate_clip_124.mp4-133.jpeg	nonprimate_clip_628.mp4-52.jpeg	133	133	1959.1	0.186624	2804.83	0.584313
nonprimate_clip_339.mp4	nonprimate_clip_413.mp4	pic/nonprimate_clip_413.mp4-23.jpeg	pic/nonprimate_clip_413.mp4-102.jpeg	0	19	0	1	2	0	1.35264	2	4	5320	2160	3	0	1	monkey_final_test_v3	2017_02_06_1337	1	218	116	1	0.406015	nonprimate_clip_413.mp4-23.jpeg	nonprimate_clip_413.mp4-102.jpeg	23	139	5041.48	0.423292	1814.9	0.424203
nonprimate_clip_700.mp4	nonprimate_clip_901.mp4	pic/nonprimate_clip_700.mp4-93.jpeg	pic/nonprimate_clip_700.mp4-130.jpeg	0	5	0	1	1	1	2.58886	1	1	8280	6800	3	0	1	monkey_final_test_v3	2017_02_06_1337	1	93	145	1	0.821256	nonprimate_clip_700.mp4-93.jpeg	nonprimate_clip_700.mp4-130.jpeg	93	93	447.944	0.604122	1077.68	12.5382
R_nonprimate_clip_249.mp4	R_nonprimate_clip_752.mp4	pic/R_nonprimate_clip_752.mp4-15.jpeg	pic/R_nonprimate_clip_249.mp4-95.jpeg	1	9	1	2	2	1	2.35482	0	2	7720	5760	3	0	1	monkey_final_test_v3	2017_02_06_1337	1	95	129	1	0.746114	R_nonprimate_clip_752.mp4-15.jpeg	R_nonprimate_clip_249.mp4-95.jpeg	95	95	1592.82	0.0669389	2902.67	0.355738
R_nonprimate_clip_194.mp4	R_nonprimate_clip_202.mp4	pic/R_nonprimate_clip_202.mp4-109.jpeg	pic/R_nonprimate_clip_202.mp4-30.jpeg	1	19	0	2	2	1	2.0041	2	4	5440	2280	3	0	1	monkey_final_test_v3	2017_02_06_1337	1	148	118	1	0.419118	R_nonprimate_clip_202.mp4-109.jpeg	R_nonprimate_clip_202.mp4-30.jpeg	30	148	683.99	0.204262	2773.4	0.70017
nonprimate_clip_773.mp4	nonprimate_clip_383.mp4	pic/nonprimate_clip_383.mp4-56.jpeg	pic/nonprimate_clip_773.mp4-72.jpeg	0	23	1	2	2	1	1.33592	0	5	7400	3760	3	0	1	monkey_final_test_v3	2017_02_06_1337	1	72	107	1	0.508108	nonprimate_clip_383.mp4-56.jpeg	nonprimate_clip_773.mp4-72.jpeg	72	72	3330.2	0.202533	1516.89	0.0644935
nonprimate_clip_517.mp4	nonprimate_clip_871.mp4	pic/nonprimate_clip_517.mp4-103.jpeg	pic/nonprimate_clip_871.mp4-35.jpeg	0	7	1	1	2	0	1.61988	0	2	7160	5440	3	0	1	monkey_final_test_v3	2017_02_06_1337	1	146	111	1	0.759777	nonprimate_clip_517.mp4-103.jpeg	nonprimate_clip_871.mp4-35.jpeg	103	103	7642.1	0.221334	3105.02	0.958189
nonprimate_clip_510.mp4	nonprimate_clip_526.mp4	pic/nonprimate_clip_510.mp4-110.jpeg	pic/nonprimate_clip_510.mp4-37.jpeg	0	17	0	2	1	0	1.31938	1	4	9840	6920	3	0	1	monkey_final_test_v3	2017_02_06_1337	1	110	124	1	0.703252	nonprimate_clip_510.mp4-110.jpeg	nonprimate_clip_510.mp4-37.jpeg	37	37	916.599	0.715397	1853.63	3.15829
R_nonprimate_clip_886.mp4	R_nonprimate_clip_691.mp4	pic/R_nonprimate_clip_886.mp4-124.jpeg	pic/R_nonprimate_clip_691.mp4-82.jpeg	1	20	1	1	1	1	2.08727	0	4	7120	3840	3	0	1	monkey_final_test_v3	2017_02_06_1337	1	124	124	1	0.539326	R_nonprimate_clip_886.mp4-124.jpeg	R_nonprimate_clip_691.mp4-82.jpeg	124	124	1838.51	0.206247	3366.78	0.519092
R_nonprimate_clip_537.mp4	R_nonprimate_clip_733.mp4	pic/R_nonprimate_clip_537.mp4-87.jpeg	pic/R_nonprimate_clip_733.mp4-33.jpeg	1	12	1	1	2	0	1.03529	0	3	7360	5040	3	0	1	monkey_final_test_v3	2017_02_06_1337	1	145	112	1	0.684783	R_nonprimate_clip_537.mp4-87.jpeg	R_nonprimate_clip_733.mp4-33.jpeg	87	87	4434.02	0.38022	3740.89	0.277482
nonprimate_clip_353.mp4	nonprimate_clip_973.mp4	pic/nonprimate_clip_353.mp4-99.jpeg	pic/nonprimate_clip_353.mp4-11.jpeg	0	22	0	2	1	0	2.15458	1	5	11160	7640	3	0	1	monkey_final_test_v3	2017_02_06_1337	1	99	113	1	0.684588	nonprimate_clip_353.mp4-99.jpeg	nonprimate_clip_353.mp4-11.jpeg	11	11	520.1	0.316098	1891.75	0.275392
nonprimate_clip_218.mp4	nonprimate_clip_821.mp4	pic/nonprimate_clip_218.mp4-99.jpeg	pic/nonprimate_clip_821.mp4-60.jpeg	0	20	1	1	2	0	1.3528	0	4	6920	3640	3	0	1	monkey_final_test_v3	2017_02_06_1337	1	181	121	1	0.526012	nonprimate_clip_218.mp4-99.jpeg	nonprimate_clip_821.mp4-60.jpeg	99	99	2614.29	0.213282	2993.11	0.0159643
R_nonprimate_clip_103.mp4	R_nonprimate_clip_951.mp4	pic/R_nonprimate_clip_103.mp4-102.jpeg	pic/R_nonprimate_clip_103.mp4-20.jpeg	1	20	0	2	1	0	2.45497	1	4	9960	6680	3	0	1	monkey_final_test_v3	2017_02_06_1337	1	102	115	1	0.670683	R_nonprimate_clip_103.mp4-102.jpeg	R_nonprimate_clip_103.mp4-20.jpeg	20	20	331.629	0.852338	1636.91	11.1041
nonprimate_clip_477.mp4	nonprimate_clip_470.mp4	pic/nonprimate_clip_470.mp4-80.jpeg	pic/nonprimate_clip_470.mp4-16.jpeg	0	14	0	2	2	1	3.42416	2	3	5800	3240	3	0	1	monkey_final_test_v3	2017_02_06_1337	1	129	113	1	0.558621	nonprimate_clip_470.mp4-80.jpeg	nonprimate_clip_470.mp4-16.jpeg	16	129	602.806	0.323313	2153.42	0.622937
nonprimate_clip_170.mp4	nonprimate_clip_158.mp4	pic/nonprimate_clip_158.mp4-27.jpeg	pic/nonprimate_clip_158.mp4-121.jpeg	0	24	0	1	2	0	1.66995	2	5	5880	2120	3	0	1	monkey_final_test_v3	2017_02_06_1337	1	236	115	1	0.360544	nonprimate_clip_158.mp4-27.jpeg	nonprimate_clip_158.mp4-121.jpeg	27	142	3711.7	0.374804	1867.01	0.305922
R_nonprimate_clip_291.mp4	R_nonprimate_clip_506.mp4	pic/R_nonprimate_clip_291.mp4-58.jpeg	pic/R_nonprimate_clip_506.mp4-6.jpeg	1	25	1	1	2	0	1.30246	0	5	9800	5920	3	0	1	monkey_final_test_v3	2017_02_06_1337	1	155	149	1	0.604082	R_nonprimate_clip_291.mp4-58.jpeg	R_nonprimate_clip_506.mp4-6.jpeg	58	58	1665.96	0.0543102	3147.82	0.822383
R_nonprimate_clip_622.mp4	R_nonprimate_clip_15.mp4	pic/R_nonprimate_clip_622.mp4-107.jpeg	pic/R_nonprimate_clip_15.mp4-78.jpeg	1	21	1	1	1	1	2.72228	0	5	6720	3320	3	0	1	monkey_final_test_v3	2017_02_06_1337	1	107	114	1	0.494048	R_nonprimate_clip_622.mp4-107.jpeg	R_nonprimate_clip_15.mp4-78.jpeg	107	107	2778.98	0.454898	2397.78	0.0869896
R_nonprimate_clip_782.mp4	R_nonprimate_clip_613.mp4	pic/R_nonprimate_clip_613.mp4-17.jpeg	pic/R_nonprimate_clip_782.mp4-109.jpeg	1	10	1	2	2	1	1.23573	0	2	7600	5520	3	0	1	monkey_final_test_v3	2017_02_06_1337	1	109	144	1	0.726316	R_nonprimate_clip_613.mp4-17.jpeg	R_nonprimate_clip_782.mp4-109.jpeg	109	109	2885.03	0.222612	2459.19	0.525954
nonprimate_clip_648.mp4	nonprimate_clip_762.mp4	pic/nonprimate_clip_648.mp4-96.jpeg	pic/nonprimate_clip_762.mp4-27.jpeg	0	5	1	1	1	1	2.37129	0	1	7720	6240	3	0	1	monkey_final_test_v3	2017_02_06_1337	1	96	106	1	0.80829	nonprimate_clip_648.mp4-96.jpeg	nonprimate_clip_762.mp4-27.jpeg	96	96	2841.05	0.39192	2537.35	0.0338952
nonprimate_clip_927.mp4	nonprimate_clip_937.mp4	pic/nonprimate_clip_937.mp4-45.jpeg	pic/nonprimate_clip_937.mp4-73.jpeg	0	2	0	1	1	1	2.2547	2	1	5280	4160	3	0	1	monkey_final_test_v3	2017_02_06_1337	1	183	138	1	0.787879	nonprimate_clip_937.mp4-45.jpeg	nonprimate_clip_937.mp4-73.jpeg	45	183	455.817	0.368312	2339.71	7.8785
R_nonprimate_clip_629.mp4	R_nonprimate_clip_794.mp4	pic/R_nonprimate_clip_794.mp4-26.jpeg	pic/R_nonprimate_clip_629.mp4-107.jpeg	1	2	1	2	2	1	1.1189	0	1	6520	5400	3	0	1	monkey_final_test_v3	2017_02_06_1337	1	107	109	1	0.828221	R_nonprimate_clip_794.mp4-26.jpeg	R_nonprimate_clip_629.mp4-107.jpeg	107	107	4466.42	0.170226	1998.81	0.23426
nonprimate_clip_888.mp4	nonprimate_clip_797.mp4	pic/nonprimate_clip_888.mp4-96.jpeg	pic/nonprimate_clip_797.mp4-28.jpeg	0	6	1	1	2	0	1.38604	0	2	7640	6040	3	0	1	monkey_final_test_v3	2017_02_06_1337	1	136	108	1	0.790576	nonprimate_clip_888.mp4-96.jpeg	nonprimate_clip_797.mp4-28.jpeg	96	96	3422.14	0.263964	3530.82	0
R_nonprimate_clip_636.mp4	R_nonprimate_clip_661.mp4	pic/R_nonprimate_clip_636.mp4-78.jpeg	pic/R_nonprimate_clip_661.mp4-30.jpeg	1	16	1	1	1	1	1.5197	0	4	7800	5000	3	0	1	monkey_final_test_v3	2017_02_06_1337	1	78	118	1	0.641026	R_nonprimate_clip_636.mp4-78.jpeg	R_nonprimate_clip_661.mp4-30.jpeg	78	78	1906.69	0.0210909	1843.05	1.65579
nonprimate_clip_957.mp4	nonprimate_clip_693.mp4	pic/nonprimate_clip_693.mp4-23.jpeg	pic/nonprimate_clip_957.mp4-95.jpeg	0	4	1	2	2	1	0.95173	0	1	6880	5520	3	0	1	monkey_final_test_v3	2017_02_06_1337	1	95	106	1	0.802326	nonprimate_clip_693.mp4-23.jpeg	nonprimate_clip_957.mp4-95.jpeg	95	95	2207.74	0.160778	2175.31	0.250889
nonprimate_clip_222.mp4	nonprimate_clip_655.mp4	pic/nonprimate_clip_655.mp4-50.jpeg	pic/nonprimate_clip_222.mp4-105.jpeg	0	11	1	2	2	1	1.18547	0	3	7000	4800	3	0	1	monkey_final_test_v3	2017_02_06_1337	1	105	110	1	0.685714	nonprimate_clip_655.mp4-50.jpeg	nonprimate_clip_222.mp4-105.jpeg	105	105	1229.13	0.141714	2335.63	0.592969
R_nonprimate_clip_694.mp4	R_nonprimate_clip_721.mp4	pic/R_nonprimate_clip_694.mp4-55.jpeg	pic/R_nonprimate_clip_721.mp4-19.jpeg	1	19	1	1	1	1	1.31921	0	4	8800	5640	3	0	1	monkey_final_test_v3	2017_02_06_1337	1	55	115	1	0.640909	R_nonprimate_clip_694.mp4-55.jpeg	R_nonprimate_clip_721.mp4-19.jpeg	55	55	1739.29	0.160476	2863.23	0.0999207
R_nonprimate_clip_272.mp4	R_nonprimate_clip_443.mp4	pic/R_nonprimate_clip_443.mp4-69.jpeg	pic/R_nonprimate_clip_443.mp4-100.jpeg	1	3	0	1	1	1	1.8037	2	1	4120	2880	3	0	1	monkey_final_test_v3	2017_02_06_1337	1	172	103	1	0.699029	R_nonprimate_clip_443.mp4-69.jpeg	R_nonprimate_clip_443.mp4-100.jpeg	69	172	2208.42	0.343663	3234.59	1.22079
nonprimate_clip_619.mp4	nonprimate_clip_971.mp4	pic/nonprimate_clip_971.mp4-29.jpeg	pic/nonprimate_clip_619.mp4-99.jpeg	0	3	1	2	2	1	1.11875	0	1	6480	5240	3	0	1	monkey_final_test_v3	2017_02_06_1337	1	99	101	1	0.808642	nonprimate_clip_971.mp4-29.jpeg	nonprimate_clip_619.mp4-99.jpeg	99	99	8406.53	0.106006	2725.09	0
nonprimate_clip_675.mp4	nonprimate_clip_227.mp4	pic/nonprimate_clip_227.mp4-105.jpeg	pic/nonprimate_clip_227.mp4-62.jpeg	0	7	0	2	2	1	3.85826	2	2	3760	2040	3	0	1	monkey_final_test_v3	2017_02_06_1337	1	167	105	1	0.542553	nonprimate_clip_227.mp4-105.jpeg	nonprimate_clip_227.mp4-62.jpeg	62	167	902.082	0.463271	1919.8	0
R_nonprimate_clip_723.mp4	R_nonprimate_clip_738.mp4	pic/R_nonprimate_clip_738.mp4-44.jpeg	pic/R_nonprimate_clip_723.mp4-99.jpeg	1	8	1	2	2	1	1.53629	0	2	6360	4520	3	0	1	monkey_final_test_v3	2017_02_06_1337	1	99	101	1	0.710692	R_nonprimate_clip_738.mp4-44.jpeg	R_nonprimate_clip_723.mp4-99.jpeg	99	99	2715.97	-0.0327911	3685	0.137114
R_nonprimate_clip_133.mp4	R_nonprimate_clip_686.mp4	pic/R_nonprimate_clip_686.mp4-35.jpeg	pic/R_nonprimate_clip_686.mp4-10.jpeg	1	1	0	2	1	0	2.05385	2	1	5760	4760	3	0	1	monkey_final_test_v3	2017_02_06_1337	1	161	126	1	0.826389	R_nonprimate_clip_686.mp4-35.jpeg	R_nonprimate_clip_686.mp4-10.jpeg	10	136	206.741	0.722456	2394.78	3.36859
R_nonprimate_clip_589.mp4	R_nonprimate_clip_530.mp4	pic/R_nonprimate_clip_589.mp4-93.jpeg	pic/R_nonprimate_clip_589.mp4-17.jpeg	1	18	0	2	2	1	0.851549	1	4	10120	7080	3	0	1	monkey_final_test_v3	2017_02_06_1337	1	17	106	1	0.699605	R_nonprimate_clip_589.mp4-93.jpeg	R_nonprimate_clip_589.mp4-17.jpeg	17	17	277.37	0.64765	1311.51	0.784692
nonprimate_clip_208.mp4	nonprimate_clip_623.mp4	pic/nonprimate_clip_208.mp4-76.jpeg	pic/nonprimate_clip_623.mp4-27.jpeg	0	10	1	1	1	1	1.55324	0	2	7960	5880	3	0	1	monkey_final_test_v3	2017_02_06_1337	1	76	101	1	0.738693	nonprimate_clip_208.mp4-76.jpeg	nonprimate_clip_623.mp4-27.jpeg	76	76	2496.32	0.323877	3248.51	0.0852915
nonprimate_clip_427.mp4	nonprimate_clip_22.mp4	pic/nonprimate_clip_22.mp4-118.jpeg	pic/nonprimate_clip_22.mp4-51.jpeg	0	15	0	2	1	0	2.33824	2	3	4840	2160	3	0	1	monkey_final_test_v3	2017_02_06_1337	1	241	123	1	0.446281	nonprimate_clip_22.mp4-118.jpeg	nonprimate_clip_22.mp4-51.jpeg	51	174	288.916	0.628682	1778.06	7.2248
R_nonprimate_clip_594.mp4	R_nonprimate_clip_464.mp4	pic/R_nonprimate_clip_594.mp4-41.jpeg	pic/R_nonprimate_clip_464.mp4-7.jpeg	1	18	1	1	1	1	1.40279	0	4	9160	6120	3	0	1	monkey_final_test_v3	2017_02_06_1337	1	41	110	1	0.668122	R_nonprimate_clip_594.mp4-41.jpeg	R_nonprimate_clip_464.mp4-7.jpeg	41	41	1373.02	0.0675151	2417.34	0.611789
nonprimate_clip_595.mp4	nonprimate_clip_941.mp4	pic/nonprimate_clip_941.mp4-25.jpeg	pic/nonprimate_clip_595.mp4-81.jpeg	0	8	1	2	1	0	1.95413	0	2	8480	6640	3	0	1	monkey_final_test_v3	2017_02_06_1337	1	127	102	1	0.783019	nonprimate_clip_941.mp4-25.jpeg	nonprimate_clip_595.mp4-81.jpeg	81	81	7181.79	0.505721	3745.23	0
R_nonprimate_clip_553.mp4	R_nonprimate_clip_965.mp4	pic/R_nonprimate_clip_553.mp4-46.jpeg	pic/R_nonprimate_clip_553.mp4-101.jpeg	1	11	0	1	2	0	2.12092	1	3	8800	6600	3	0	1	monkey_final_test_v3	2017_02_06_1337	1	101	101	1	0.75	R_nonprimate_clip_553.mp4-46.jpeg	R_nonprimate_clip_553.mp4-101.jpeg	46	46	7773.81	0.653994	2004.34	0.322066
nonprimate_clip_912.mp4	nonprimate_clip_725.mp4	pic/nonprimate_clip_912.mp4-2.jpeg	pic/nonprimate_clip_912.mp4-93.jpeg	0	23	0	1	2	0	1.77031	1	5	12240	8600	3	0	1	monkey_final_test_v3	2017_02_06_1337	1	93	115	1	0.702614	nonprimate_clip_912.mp4-2.jpeg	nonprimate_clip_912.mp4-93.jpeg	2	2	1259.04	0.639505	1712.42	2.54903
nonprimate_clip_196.mp4	nonprimate_clip_432.mp4	pic/nonprimate_clip_196.mp4-90.jpeg	pic/nonprimate_clip_432.mp4-62.jpeg	0	25	1	1	1	1	1.03555	0	5	7680	3800	3	0	1	monkey_final_test_v3	2017_02_06_1337	1	90	125	1	0.494792	nonprimate_clip_196.mp4-90.jpeg	nonprimate_clip_432.mp4-62.jpeg	90	90	3532.46	0.105041	1334.63	0.1944
R_nonprimate_clip_861.mp4	R_nonprimate_clip_411.mp4	pic/R_nonprimate_clip_861.mp4-91.jpeg	pic/R_nonprimate_clip_411.mp4-52.jpeg	1	24	1	1	2	0	2.60527	0	5	8480	4720	3	0	1	monkey_final_test_v3	2017_02_06_1337	1	185	133	1	0.556604	R_nonprimate_clip_861.mp4-91.jpeg	R_nonprimate_clip_411.mp4-52.jpeg	91	91	2198.81	0.358315	3437.9	0.787649
R_nonprimate_clip_925.mp4	R_nonprimate_clip_263.mp4	pic/R_nonprimate_clip_925.mp4-44.jpeg	pic/R_nonprimate_clip_925.mp4-72.jpeg	1	2	0	1	2	0	1.95384	1	1	10120	9000	3	0	1	monkey_final_test_v3	2017_02_06_1337	1	72	114	1	0.889328	R_nonprimate_clip_925.mp4-44.jpeg	R_nonprimate_clip_925.mp4-72.jpeg	44	44	988.741	0.669233	1884.94	4.38379
nonprimate_clip_256.mp4	nonprimate_clip_638.mp4	pic/nonprimate_clip_638.mp4-18.jpeg	pic/nonprimate_clip_638.mp4-70.jpeg	0	10	0	1	2	0	2.70548	2	2	5360	3280	3	0	1	monkey_final_test_v3	2017_02_06_1337	1	199	129	1	0.61194	nonprimate_clip_638.mp4-18.jpeg	nonprimate_clip_638.mp4-70.jpeg	18	147	448.122	0.488748	2243.94	2.11122
nonprimate_clip_608.mp4	nonprimate_clip_670.mp4	pic/nonprimate_clip_670.mp4-7.jpeg	pic/nonprimate_clip_608.mp4-100.jpeg	0	2	1	2	2	1	1.05211	0	1	6880	5760	3	0	1	monkey_final_test_v3	2017_02_06_1337	1	100	121	1	0.837209	nonprimate_clip_670.mp4-7.jpeg	nonprimate_clip_608.mp4-100.jpeg	100	100	2986.82	0.0190189	1443.5	0.108242
nonprimate_clip_307.mp4	nonprimate_clip_857.mp4	pic/nonprimate_clip_857.mp4-28.jpeg	pic/nonprimate_clip_307.mp4-93.jpeg	0	18	1	2	2	1	1.0853	0	4	9160	6120	3	0	1	monkey_final_test_v3	2017_02_06_1337	1	93	141	1	0.668122	nonprimate_clip_857.mp4-28.jpeg	nonprimate_clip_307.mp4-93.jpeg	93	93	2090.7	0.223387	2992.17	0.376739
R_nonprimate_clip_229.mp4	R_nonprimate_clip_512.mp4	pic/R_nonprimate_clip_229.mp4-81.jpeg	pic/R_nonprimate_clip_512.mp4-17.jpeg	1	6	1	1	1	1	1.30253	0	2	6960	5360	3	0	1	monkey_final_test_v3	2017_02_06_1337	1	81	104	1	0.770115	R_nonprimate_clip_229.mp4-81.jpeg	R_nonprimate_clip_512.mp4-17.jpeg	81	81	2521.76	0.0945131	2658.54	0.0361082
R_nonprimate_clip_157.mp4	R_nonprimate_clip_719.mp4	pic/R_nonprimate_clip_719.mp4-107.jpeg	pic/R_nonprimate_clip_719.mp4-19.jpeg	1	22	0	2	1	0	1.11894	2	5	5960	2440	3	0	1	monkey_final_test_v3	2017_02_06_1337	1	253	146	1	0.409396	R_nonprimate_clip_719.mp4-107.jpeg	R_nonprimate_clip_719.mp4-19.jpeg	19	165	473.144	0.367595	2480.63	1.9363
R_nonprimate_clip_536.mp4	R_nonprimate_clip_779.mp4	pic/R_nonprimate_clip_779.mp4-32.jpeg	pic/R_nonprimate_clip_536.mp4-99.jpeg	1	7	1	2	2	1	1.11874	0	2	6600	4880	3	0	1	monkey_final_test_v3	2017_02_06_1337	1	99	110	1	0.739394	R_nonprimate_clip_779.mp4-32.jpeg	R_nonprimate_clip_536.mp4-99.jpeg	99	99	4304.44	0.341318	2677.48	0.617203
R_nonprimate_clip_02.mp4	R_nonprimate_clip_154.mp4	pic/R_nonprimate_clip_154.mp4-4.jpeg	pic/R_nonprimate_clip_02.mp4-72.jpeg	1	4	1	2	2	1	1.2023	0	1	8160	6800	3	0	1	monkey_final_test_v3	2017_02_06_1337	1	72	102	1	0.833333	R_nonprimate_clip_154.mp4-4.jpeg	R_nonprimate_clip_02.mp4-72.jpeg	72	72	2357.58	0.168312	3407.47	0.0339945
nonprimate_clip_118.mp4	nonprimate_clip_86.mp4	pic/nonprimate_clip_86.mp4-91.jpeg	pic/nonprimate_clip_118.mp4-144.jpeg	0	24	1	2	2	1	1.83713	0	5	6880	3120	3	0	1	monkey_final_test_v3	2017_02_06_1337	1	144	147	1	0.453488	nonprimate_clip_86.mp4-91.jpeg	nonprimate_clip_118.mp4-144.jpeg	144	144	4136.86	0.15976	2124.62	0.11695
nonprimate_clip_729.mp4	nonprimate_clip_887.mp4	pic/nonprimate_clip_887.mp4-25.jpeg	pic/nonprimate_clip_729.mp4-118.jpeg	0	1	1	2	2	1	0.968458	0	1	6400	5400	3	0	1	monkey_final_test_v3	2017_02_06_1337	1	118	118	1	0.84375	nonprimate_clip_887.mp4-25.jpeg	nonprimate_clip_729.mp4-118.jpeg	118	118	3451.27	0.379188	3688.12	0.16134
R_nonprimate_clip_435.mp4	R_nonprimate_clip_195.mp4	pic/R_nonprimate_clip_435.mp4-111.jpeg	pic/R_nonprimate_clip_435.mp4-62.jpeg	1	9	0	2	2	1	1.36921	1	2	8760	6800	3	0	1	monkey_final_test_v3	2017_02_06_1337	1	62	114	1	0.776256	R_nonprimate_clip_435.mp4-111.jpeg	R_nonprimate_clip_435.mp4-62.jpeg	62	62	994.408	0.733114	1352.42	0.0907133
nonprimate_clip_606.mp4	nonprimate_clip_107.mp4	pic/nonprimate_clip_107.mp4-78.jpeg	pic/nonprimate_clip_107.mp4-103.jpeg	0	1	0	1	2	0	1.00185	2	1	3320	2320	3	0	1	monkey_final_test_v3	2017_02_06_1337	1	222	119	1	0.698795	nonprimate_clip_107.mp4-78.jpeg	nonprimate_clip_107.mp4-103.jpeg	78	197	844.288	0.708846	1855.46	5.9015
R_nonprimate_clip_290.mp4	R_nonprimate_clip_471.mp4	pic/R_nonprimate_clip_471.mp4-14.jpeg	pic/R_nonprimate_clip_471.mp4-78.jpeg	1	14	0	1	2	0	2.00398	2	3	5480	2920	3	0	1	monkey_final_test_v3	2017_02_06_1337	1	209	131	1	0.532847	R_nonprimate_clip_471.mp4-14.jpeg	R_nonprimate_clip_471.mp4-78.jpeg	14	145	445.827	0.32835	2133.02	0.276194
R_nonprimate_clip_361.mp4	R_nonprimate_clip_687.mp4	pic/R_nonprimate_clip_361.mp4-35.jpeg	pic/R_nonprimate_clip_687.mp4-13.jpeg	1	23	1	1	2	0	1.65322	0	5	9640	6000	3	0	1	monkey_final_test_v3	2017_02_06_1337	1	126	113	1	0.622407	R_nonprimate_clip_361.mp4-35.jpeg	R_nonprimate_clip_687.mp4-13.jpeg	35	35	2558.39	0.19516	3001.2	0.154043
R_nonprimate_clip_666.mp4	R_nonprimate_clip_80.mp4	pic/R_nonprimate_clip_80.mp4-11.jpeg	pic/R_nonprimate_clip_666.mp4-45.jpeg	1	15	1	2	2	1	1.06891	0	3	9280	6600	3	0	1	monkey_final_test_v3	2017_02_06_1337	1	45	101	1	0.711207	R_nonprimate_clip_80.mp4-11.jpeg	R_nonprimate_clip_666.mp4-45.jpeg	45	45	7200.39	0.101026	1097.14	0.0273338
R_nonprimate_clip_281.mp4	R_nonprimate_clip_558.mp4	pic/R_nonprimate_clip_558.mp4-20.jpeg	pic/R_nonprimate_clip_281.mp4-141.jpeg	1	1	1	2	2	1	2.03736	0	1	7040	6040	3	0	1	monkey_final_test_v3	2017_02_06_1337	1	141	146	1	0.857955	R_nonprimate_clip_558.mp4-20.jpeg	R_nonprimate_clip_281.mp4-141.jpeg	141	141	8878.79	0.355467	1735.62	0.135996
R_nonprimate_clip_983.mp4	R_nonprimate_clip_438.mp4	pic/R_nonprimate_clip_983.mp4-90.jpeg	pic/R_nonprimate_clip_438.mp4-70.jpeg	1	22	1	1	1	1	1.78699	0	5	7920	4400	3	0	1	monkey_final_test_v3	2017_02_06_1337	1	90	108	1	0.555556	R_nonprimate_clip_983.mp4-90.jpeg	R_nonprimate_clip_438.mp4-70.jpeg	90	90	1749.32	0.133728	1841.72	0.631813
R_nonprimate_clip_631.mp4	R_nonprimate_clip_322.mp4	pic/R_nonprimate_clip_322.mp4-110.jpeg	pic/R_nonprimate_clip_322.mp4-13.jpeg	1	25	0	2	1	0	1.48621	2	5	5960	2080	3	0	1	monkey_final_test_v3	2017_02_06_1337	1	215	105	1	0.348993	R_nonprimate_clip_322.mp4-110.jpeg	R_nonprimate_clip_322.mp4-13.jpeg	13	118	958.687	0.297892	2144.25	0.761145
nonprimate_clip_624.mp4	nonprimate_clip_547.mp4	pic/nonprimate_clip_547.mp4-17.jpeg	pic/nonprimate_clip_547.mp4-102.jpeg	0	21	0	1	1	1	1.01876	2	5	5600	2200	3	0	1	monkey_final_test_v3	2017_02_06_1337	1	138	121	1	0.392857	nonprimate_clip_547.mp4-17.jpeg	nonprimate_clip_547.mp4-102.jpeg	17	138	1485.55	0.366765	2351.83	1.23224
nonprimate_clip_481.mp4	nonprimate_clip_113.mp4	pic/nonprimate_clip_113.mp4-37.jpeg	pic/nonprimate_clip_481.mp4-127.jpeg	0	9	1	2	1	0	2.08786	0	2	6760	4800	3	0	1	monkey_final_test_v3	2017_02_06_1337	1	176	139	1	0.710059	nonprimate_clip_113.mp4-37.jpeg	nonprimate_clip_481.mp4-127.jpeg	127	127	3879.69	0.306111	2017.87	0
nonprimate_clip_336.mp4	nonprimate_clip_147.mp4	pic/nonprimate_clip_147.mp4-4.jpeg	pic/nonprimate_clip_147.mp4-38.jpeg	0	4	0	1	2	0	2.17124	2	1	7200	5840	3	0	1	monkey_final_test_v3	2017_02_06_1337	1	143	105	1	0.811111	nonprimate_clip_147.mp4-4.jpeg	nonprimate_clip_147.mp4-38.jpeg	4	109	302.947	0.300145	2224.07	0.953767
nonprimate_clip_184.mp4	nonprimate_clip_122.mp4	pic/nonprimate_clip_122.mp4-12.jpeg	pic/nonprimate_clip_184.mp4-57.jpeg	0	14	1	2	2	1	0.918371	0	3	9840	7280	3	0	1	monkey_final_test_v3	2017_02_06_1337	1	57	109	1	0.739837	nonprimate_clip_122.mp4-12.jpeg	nonprimate_clip_184.mp4-57.jpeg	57	57	1384.13	0.188023	2889.71	0.160964
R_nonprimate_clip_770.mp4	R_nonprimate_clip_542.mp4	pic/R_nonprimate_clip_542.mp4-8.jpeg	pic/R_nonprimate_clip_770.mp4-87.jpeg	1	3	1	2	1	0	2.02104	0	1	7360	6120	3	0	1	monkey_final_test_v3	2017_02_06_1337	1	118	110	1	0.831522	R_nonprimate_clip_542.mp4-8.jpeg	R_nonprimate_clip_770.mp4-87.jpeg	87	87	2134.57	0.125717	1605.17	0.733962
R_nonprimate_clip_944.mp4	R_nonprimate_clip_09.mp4	pic/R_nonprimate_clip_944.mp4-89.jpeg	pic/R_nonprimate_clip_944.mp4-16.jpeg	1	17	0	2	2	1	1.13566	1	4	10160	7240	3	0	1	monkey_final_test_v3	2017_02_06_1337	1	16	102	1	0.712598	R_nonprimate_clip_944.mp4-89.jpeg	R_nonprimate_clip_944.mp4-16.jpeg	16	16	841.588	0.203925	2545.37	1.50401
R_nonprimate_clip_17.mp4	R_nonprimate_clip_301.mp4	pic/R_nonprimate_clip_17.mp4-21.jpeg	pic/R_nonprimate_clip_17.mp4-91.jpeg	1	16	0	1	2	0	2.17098	1	4	10280	7480	3	0	1	monkey_final_test_v3	2017_02_06_1337	1	91	117	1	0.727626	R_nonprimate_clip_17.mp4-21.jpeg	R_nonprimate_clip_17.mp4-91.jpeg	21	21	218.19	0.0814639	2549.37	1.53407
nonprimate_clip_63.mp4	nonprimate_clip_897.mp4	pic/nonprimate_clip_63.mp4-30.jpeg	pic/nonprimate_clip_63.mp4-106.jpeg	0	18	0	1	2	0	1.1691	1	4	9680	6640	3	0	1	monkey_final_test_v3	2017_02_06_1337	1	106	121	1	0.68595	nonprimate_clip_63.mp4-30.jpeg	nonprimate_clip_63.mp4-106.jpeg	30	30	423.299	0.845143	595.965	0.0206524
R_nonprimate_clip_119.mp4	R_nonprimate_clip_101.mp4	pic/R_nonprimate_clip_119.mp4-5.jpeg	pic/R_nonprimate_clip_119.mp4-72.jpeg	1	15	0	1	2	0	1.08522	1	3	11480	8800	3	0	1	monkey_final_test_v3	2017_02_06_1337	1	72	138	1	0.766551	R_nonprimate_clip_119.mp4-5.jpeg	R_nonprimate_clip_119.mp4-72.jpeg	5	5	951.457	0.656423	2140.42	0.10427
nonprimate_clip_959.mp4	nonprimate_clip_726.mp4	pic/nonprimate_clip_959.mp4-83.jpeg	pic/nonprimate_clip_726.mp4-45.jpeg	0	17	1	1	1	1	1.503	0	4	8840	5920	3	0	1	monkey_final_test_v3	2017_02_06_1337	1	83	111	1	0.669683	nonprimate_clip_959.mp4-83.jpeg	nonprimate_clip_726.mp4-45.jpeg	83	83	1769.36	0.136827	2314.87	0.607756
nonprimate_clip_928.mp4	nonprimate_clip_224.mp4	pic/nonprimate_clip_928.mp4-96.jpeg	pic/nonprimate_clip_224.mp4-78.jpeg	0	22	1	1	2	0	1.08534	0	5	6640	3120	3	0	1	monkey_final_test_v3	2017_02_06_1337	1	184	106	1	0.46988	nonprimate_clip_928.mp4-96.jpeg	nonprimate_clip_224.mp4-78.jpeg	96	96	4921.82	0.19187	3813.05	0.0800562
nonprimate_clip_701.mp4	nonprimate_clip_653.mp4	pic/nonprimate_clip_701.mp4-26.jpeg	pic/nonprimate_clip_701.mp4-87.jpeg	0	13	0	1	2	0	1.08533	1	3	10120	7680	3	0	1	monkey_final_test_v3	2017_02_06_1337	1	87	119	1	0.758893	nonprimate_clip_701.mp4-26.jpeg	nonprimate_clip_701.mp4-87.jpeg	26	26	657.784	0.748926	1131.2	0.192256
nonprimate_clip_161.mp4	nonprimate_clip_684.mp4	pic/nonprimate_clip_684.mp4-72.jpeg	pic/nonprimate_clip_684.mp4-32.jpeg	0	6	0	2	1	0	2.6721	2	2	4720	3120	3	0	1	monkey_final_test_v3	2017_02_06_1337	1	172	100	1	0.661017	nonprimate_clip_684.mp4-72.jpeg	nonprimate_clip_684.mp4-32.jpeg	32	132	2764.59	0.57978	2559.97	0.075362
R_nonprimate_clip_379.mp4	R_nonprimate_clip_483.mp4	pic/R_nonprimate_clip_483.mp4-81.jpeg	pic/R_nonprimate_clip_483.mp4-41.jpeg	1	6	0	2	1	0	2.25475	2	2	5600	4000	3	0	1	monkey_final_test_v3	2017_02_06_1337	1	198	117	1	0.714286	R_nonprimate_clip_483.mp4-81.jpeg	R_nonprimate_clip_483.mp4-41.jpeg	41	158	2397.28	0.582319	3013.29	1.08482
nonprimate_clip_412.mp4	nonprimate_clip_204.mp4	pic/nonprimate_clip_412.mp4-89.jpeg	pic/nonprimate_clip_412.mp4-19.jpeg	0	16	0	2	2	1	1.88707	1	4	10200	7400	3	0	1	monkey_final_test_v3	2017_02_06_1337	1	19	107	1	0.72549	nonprimate_clip_412.mp4-89.jpeg	nonprimate_clip_412.mp4-19.jpeg	19	19	2554.14	0.259611	2870.16	0.0946693
R_nonprimate_clip_796.mp4	R_nonprimate_clip_231.mp4	pic/R_nonprimate_clip_796.mp4-97.jpeg	pic/R_nonprimate_clip_796.mp4-3.jpeg	1	24	0	2	2	1	0.968468	1	5	10480	6720	3	0	1	monkey_final_test_v3	2017_02_06_1337	1	3	114	1	0.641221	R_nonprimate_clip_796.mp4-97.jpeg	R_nonprimate_clip_796.mp4-3.jpeg	3	3	440.302	0.857568	2240.66	2.82403
R_nonprimate_clip_990.mp4	R_nonprimate_clip_609.mp4	pic/R_nonprimate_clip_609.mp4-120.jpeg	pic/R_nonprimate_clip_609.mp4-35.jpeg	1	21	0	2	2	1	0.885151	2	5	5440	2040	3	0	1	monkey_final_test_v3	2017_02_06_1337	1	142	107	1	0.375	R_nonprimate_clip_609.mp4-120.jpeg	R_nonprimate_clip_609.mp4-35.jpeg	35	142	479.63	0.242824	2788.44	3.48011
nonprimate_clip_617.mp4	nonprimate_clip_842.mp4	pic/nonprimate_clip_842.mp4-115.jpeg	pic/nonprimate_clip_842.mp4-18.jpeg	0	25	0	2	1	0	1.60336	2	5	5880	2000	3	0	1	monkey_final_test_v3	2017_02_06_1337	1	228	113	1	0.340136	nonprimate_clip_842.mp4-115.jpeg	nonprimate_clip_842.mp4-18.jpeg	18	131	821.301	0.758414	2039.21	9.87134
R_nonprimate_clip_616.mp4	R_nonprimate_clip_750.mp4	pic/R_nonprimate_clip_616.mp4-31.jpeg	pic/R_nonprimate_clip_616.mp4-92.jpeg	1	13	0	1	2	0	0.834863	1	3	9840	7400	3	0	1	monkey_final_test_v3	2017_02_06_1337	1	92	104	1	0.752033	R_nonprimate_clip_616.mp4-31.jpeg	R_nonprimate_clip_616.mp4-92.jpeg	31	31	436.006	0.496094	2232.43	0.386193
R_nonprimate_clip_199.mp4	R_nonprimate_clip_938.mp4	pic/R_nonprimate_clip_199.mp4-113.jpeg	pic/R_nonprimate_clip_938.mp4-39.jpeg	1	14	1	1	1	1	11.7415	0	3	7480	4920	3	0	1	monkey_final_test_v3	2017_02_06_1337	1	113	138	1	0.657754	R_nonprimate_clip_199.mp4-113.jpeg	R_nonprimate_clip_938.mp4-39.jpeg	113	113	2618.74	0.0381972	2326.93	0.242701
nonprimate_clip_624.mp4	nonprimate_clip_547.mp4	pic/nonprimate_clip_547.mp4-86.jpeg	pic/nonprimate_clip_547.mp4-1.jpeg	0	21	0	2	1	0	1.73683	2	5	6240	2840	4	0	1	monkey_final_test_v3	2017_02_07_1354	1	207	121	1	0.455128	nonprimate_clip_547.mp4-86.jpeg	nonprimate_clip_547.mp4-1.jpeg	1	122	1069.6	0.377901	2697.56	1.21005
R_nonprimate_clip_433.mp4	R_nonprimate_clip_817.mp4	pic/R_nonprimate_clip_433.mp4-2.jpeg	pic/R_nonprimate_clip_433.mp4-93.jpeg	1	23	0	1	2	0	1.75368	1	5	10200	6560	4	0	1	monkey_final_test_v3	2017_02_07_1354	1	93	107	1	0.643137	R_nonprimate_clip_433.mp4-2.jpeg	R_nonprimate_clip_433.mp4-93.jpeg	2	2	1597.22	0.076814	3024.02	2.94387
R_nonprimate_clip_594.mp4	R_nonprimate_clip_464.mp4	pic/R_nonprimate_clip_594.mp4-90.jpeg	pic/R_nonprimate_clip_464.mp4-56.jpeg	1	18	1	1	1	1	1.20258	0	4	7200	4160	4	0	1	monkey_final_test_v3	2017_02_07_1354	1	90	110	1	0.577778	R_nonprimate_clip_594.mp4-90.jpeg	R_nonprimate_clip_464.mp4-56.jpeg	90	90	1282.06	0.0880462	2435.69	0.652212
nonprimate_clip_517.mp4	nonprimate_clip_871.mp4	pic/nonprimate_clip_871.mp4-41.jpeg	pic/nonprimate_clip_517.mp4-109.jpeg	0	7	1	2	2	1	1.11907	0	2	6920	5200	4	0	1	monkey_final_test_v3	2017_02_07_1354	1	109	111	1	0.751445	nonprimate_clip_871.mp4-41.jpeg	nonprimate_clip_517.mp4-109.jpeg	109	109	7559.56	0.218415	2291.1	0.221704
nonprimate_clip_477.mp4	nonprimate_clip_470.mp4	pic/nonprimate_clip_470.mp4-40.jpeg	pic/nonprimate_clip_470.mp4-104.jpeg	0	14	0	1	2	0	1.23606	2	3	4840	2280	4	0	1	monkey_final_test_v3	2017_02_07_1354	1	217	113	1	0.471074	nonprimate_clip_470.mp4-40.jpeg	nonprimate_clip_470.mp4-104.jpeg	40	153	527.022	0.286568	2053.47	0.396083
R_nonprimate_clip_537.mp4	R_nonprimate_clip_733.mp4	pic/R_nonprimate_clip_733.mp4-15.jpeg	pic/R_nonprimate_clip_537.mp4-69.jpeg	1	12	1	2	2	1	1.11902	0	3	8080	5760	4	0	1	monkey_final_test_v3	2017_02_07_1354	1	69	112	1	0.712871	R_nonprimate_clip_733.mp4-15.jpeg	R_nonprimate_clip_537.mp4-69.jpeg	69	69	4862.28	0.415713	750.596	0
nonprimate_clip_208.mp4	nonprimate_clip_623.mp4	pic/nonprimate_clip_623.mp4-9.jpeg	pic/nonprimate_clip_208.mp4-58.jpeg	0	10	1	2	2	1	1.05239	0	2	8680	6600	4	0	1	monkey_final_test_v3	2017_02_07_1354	1	58	101	1	0.760369	nonprimate_clip_623.mp4-9.jpeg	nonprimate_clip_208.mp4-58.jpeg	58	58	2354.5	0.216527	1971.92	0.320161
nonprimate_clip_510.mp4	nonprimate_clip_526.mp4	pic/nonprimate_clip_510.mp4-87.jpeg	pic/nonprimate_clip_510.mp4-14.jpeg	0	17	0	2	1	0	1.98761	1	4	10760	7840	4	0	1	monkey_final_test_v3	2017_02_07_1354	1	87	124	1	0.728625	nonprimate_clip_510.mp4-87.jpeg	nonprimate_clip_510.mp4-14.jpeg	14	14	873.866	0.726015	1692.2	3.54241
nonprimate_clip_854.mp4	nonprimate_clip_228.mp4	pic/nonprimate_clip_228.mp4-85.jpeg	pic/nonprimate_clip_854.mp4-129.jpeg	0	21	1	2	2	1	1.26919	0	5	6200	2800	4	0	1	monkey_final_test_v3	2017_02_07_1354	1	129	129	1	0.451613	nonprimate_clip_228.mp4-85.jpeg	nonprimate_clip_854.mp4-129.jpeg	129	129	3152.02	0.411069	1533.13	0.0617668
R_nonprimate_clip_636.mp4	R_nonprimate_clip_661.mp4	pic/R_nonprimate_clip_636.mp4-66.jpeg	pic/R_nonprimate_clip_661.mp4-18.jpeg	1	16	1	1	1	1	1.65351	0	4	8280	5480	4	0	1	monkey_final_test_v3	2017_02_07_1354	1	66	118	1	0.661836	R_nonprimate_clip_636.mp4-66.jpeg	R_nonprimate_clip_661.mp4-18.jpeg	66	66	1570.68	0.0461386	1971.51	1.89545
nonprimate_clip_646.mp4	nonprimate_clip_942.mp4	pic/nonprimate_clip_646.mp4-114.jpeg	pic/nonprimate_clip_942.mp4-43.jpeg	0	13	1	1	1	1	1.13589	0	3	7280	4840	4	0	1	monkey_final_test_v3	2017_02_07_1354	1	114	132	1	0.664835	nonprimate_clip_646.mp4-114.jpeg	nonprimate_clip_942.mp4-43.jpeg	114	114	5879.41	0.45103	460.197	0.0900207
nonprimate_clip_824.mp4	nonprimate_clip_220.mp4	pic/nonprimate_clip_220.mp4-52.jpeg	pic/nonprimate_clip_220.mp4-101.jpeg	0	9	0	1	2	0	2.05443	2	2	4280	2320	4	0	1	monkey_final_test_v3	2017_02_07_1354	1	203	102	1	0.542056	nonprimate_clip_220.mp4-52.jpeg	nonprimate_clip_220.mp4-101.jpeg	52	154	885.47	0.35784	2324.95	0.424727
R_nonprimate_clip_440.mp4	R_nonprimate_clip_823.mp4	pic/R_nonprimate_clip_823.mp4-48.jpeg	pic/R_nonprimate_clip_440.mp4-116.jpeg	1	11	1	2	2	1	0.91873	0	3	6360	4160	4	0	1	monkey_final_test_v3	2017_02_07_1354	1	116	123	1	0.654088	R_nonprimate_clip_823.mp4-48.jpeg	R_nonprimate_clip_440.mp4-116.jpeg	116	116	1474.26	0.0799626	2965.41	0.255498
R_nonprimate_clip_17.mp4	R_nonprimate_clip_301.mp4	pic/R_nonprimate_clip_17.mp4-101.jpeg	pic/R_nonprimate_clip_17.mp4-31.jpeg	1	16	0	2	2	1	1.7204	1	4	9880	7080	4	0	1	monkey_final_test_v3	2017_02_07_1354	1	31	117	1	0.716599	R_nonprimate_clip_17.mp4-101.jpeg	R_nonprimate_clip_17.mp4-31.jpeg	31	31	180.179	0.0923129	2568.52	1.11605
R_nonprimate_clip_589.mp4	R_nonprimate_clip_530.mp4	pic/R_nonprimate_clip_589.mp4-105.jpeg	pic/R_nonprimate_clip_589.mp4-29.jpeg	1	18	0	2	2	1	1.40317	1	4	9640	6600	4	0	1	monkey_final_test_v3	2017_02_07_1354	1	29	106	1	0.684647	R_nonprimate_clip_589.mp4-105.jpeg	R_nonprimate_clip_589.mp4-29.jpeg	29	29	596.26	0.683032	1303.32	0.82993
R_nonprimate_clip_119.mp4	R_nonprimate_clip_101.mp4	pic/R_nonprimate_clip_119.mp4-112.jpeg	pic/R_nonprimate_clip_119.mp4-45.jpeg	1	15	0	2	2	1	1.36964	1	3	9880	7200	4	0	1	monkey_final_test_v3	2017_02_07_1354	1	45	138	1	0.728745	R_nonprimate_clip_119.mp4-112.jpeg	R_nonprimate_clip_119.mp4-45.jpeg	45	45	928.058	0.542154	1814.48	0.205469
nonprimate_clip_222.mp4	nonprimate_clip_655.mp4	pic/nonprimate_clip_655.mp4-32.jpeg	pic/nonprimate_clip_222.mp4-87.jpeg	0	11	1	2	2	1	0.901952	0	3	7720	5520	4	0	1	monkey_final_test_v3	2017_02_07_1354	1	87	110	1	0.715026	nonprimate_clip_655.mp4-32.jpeg	nonprimate_clip_222.mp4-87.jpeg	87	87	1227.66	0.153984	2335.43	0.567528
R_nonprimate_clip_622.mp4	R_nonprimate_clip_15.mp4	pic/R_nonprimate_clip_622.mp4-81.jpeg	pic/R_nonprimate_clip_15.mp4-52.jpeg	1	21	1	1	1	1	1.08574	0	5	7760	4360	4	0	1	monkey_final_test_v3	2017_02_07_1354	1	81	114	1	0.561856	R_nonprimate_clip_622.mp4-81.jpeg	R_nonprimate_clip_15.mp4-52.jpeg	81	81	2797.09	0.457315	2464.18	0.166715
nonprimate_clip_648.mp4	nonprimate_clip_762.mp4	pic/nonprimate_clip_762.mp4-14.jpeg	pic/nonprimate_clip_648.mp4-83.jpeg	0	5	1	2	2	1	1.62014	0	1	8240	6760	4	0	1	monkey_final_test_v3	2017_02_07_1354	1	83	106	1	0.820388	nonprimate_clip_762.mp4-14.jpeg	nonprimate_clip_648.mp4-83.jpeg	83	83	2763.28	0.363734	2720.69	0.763009
nonprimate_clip_427.mp4	nonprimate_clip_22.mp4	pic/nonprimate_clip_22.mp4-114.jpeg	pic/nonprimate_clip_22.mp4-47.jpeg	0	15	0	2	1	0	1.55357	2	3	5000	2320	4	0	1	monkey_final_test_v3	2017_02_07_1354	1	237	123	1	0.464	nonprimate_clip_22.mp4-114.jpeg	nonprimate_clip_22.mp4-47.jpeg	47	170	478.783	0.590461	1806.41	7.02337
R_nonprimate_clip_629.mp4	R_nonprimate_clip_794.mp4	pic/R_nonprimate_clip_794.mp4-26.jpeg	pic/R_nonprimate_clip_629.mp4-107.jpeg	1	2	1	2	2	1	0.918479	0	1	6520	5400	4	0	1	monkey_final_test_v3	2017_02_07_1354	1	107	109	1	0.828221	R_nonprimate_clip_794.mp4-26.jpeg	R_nonprimate_clip_629.mp4-107.jpeg	107	107	4466.42	0.170226	1998.81	0.23426
R_nonprimate_clip_616.mp4	R_nonprimate_clip_750.mp4	pic/R_nonprimate_clip_616.mp4-42.jpeg	pic/R_nonprimate_clip_616.mp4-103.jpeg	1	13	0	1	2	0	0.83509	1	3	9400	6960	4	0	1	monkey_final_test_v3	2017_02_07_1354	1	103	104	1	0.740426	R_nonprimate_clip_616.mp4-42.jpeg	R_nonprimate_clip_616.mp4-103.jpeg	42	42	426.369	0.507653	2471.1	0.23559
R_nonprimate_clip_631.mp4	R_nonprimate_clip_322.mp4	pic/R_nonprimate_clip_322.mp4-10.jpeg	pic/R_nonprimate_clip_322.mp4-107.jpeg	1	25	0	1	1	1	1.67025	2	5	6080	2200	4	0	1	monkey_final_test_v3	2017_02_07_1354	1	115	105	1	0.361842	R_nonprimate_clip_322.mp4-10.jpeg	R_nonprimate_clip_322.mp4-107.jpeg	10	115	928.782	0.304707	2756.77	0.92471
nonprimate_clip_928.mp4	nonprimate_clip_224.mp4	pic/nonprimate_clip_928.mp4-82.jpeg	pic/nonprimate_clip_224.mp4-64.jpeg	0	22	1	1	1	1	1.23592	0	5	7200	3680	4	0	1	monkey_final_test_v3	2017_02_07_1354	1	82	106	1	0.511111	nonprimate_clip_928.mp4-82.jpeg	nonprimate_clip_224.mp4-64.jpeg	82	82	3891.35	0.21419	3612.69	0.0383448
nonprimate_clip_645.mp4	nonprimate_clip_860.mp4	pic/nonprimate_clip_645.mp4-80.jpeg	pic/nonprimate_clip_645.mp4-49.jpeg	0	3	0	2	2	1	1.62053	1	1	10640	9400	4	0	1	monkey_final_test_v3	2017_02_07_1354	1	49	132	1	0.883459	nonprimate_clip_645.mp4-80.jpeg	nonprimate_clip_645.mp4-49.jpeg	49	49	459.029	0.627119	2463.22	1.59848
R_nonprimate_clip_281.mp4	R_nonprimate_clip_558.mp4	pic/R_nonprimate_clip_558.mp4-11.jpeg	pic/R_nonprimate_clip_281.mp4-132.jpeg	1	1	1	2	1	0	1.25261	0	1	7400	6400	4	0	1	monkey_final_test_v3	2017_02_07_1354	1	157	146	1	0.864865	R_nonprimate_clip_558.mp4-11.jpeg	R_nonprimate_clip_281.mp4-132.jpeg	132	132	8601.35	0.367938	2029.92	0.0707129
nonprimate_clip_959.mp4	nonprimate_clip_726.mp4	pic/nonprimate_clip_959.mp4-48.jpeg	pic/nonprimate_clip_726.mp4-10.jpeg	0	17	1	1	1	1	2.30498	0	4	10240	7320	4	0	1	monkey_final_test_v3	2017_02_07_1354	1	48	111	1	0.714844	nonprimate_clip_959.mp4-48.jpeg	nonprimate_clip_726.mp4-10.jpeg	48	48	1953.08	0.172611	2232.43	0.376957
nonprimate_clip_52.mp4	nonprimate_clip_812.mp4	pic/nonprimate_clip_52.mp4-66.jpeg	pic/nonprimate_clip_52.mp4-8.jpeg	0	12	0	2	2	1	1.10202	1	3	11680	9360	4	0	1	monkey_final_test_v3	2017_02_07_1354	1	8	128	1	0.80137	nonprimate_clip_52.mp4-66.jpeg	nonprimate_clip_52.mp4-8.jpeg	8	8	1155.56	0.710082	1736.19	1.41776
nonprimate_clip_118.mp4	nonprimate_clip_86.mp4	pic/nonprimate_clip_118.mp4-121.jpeg	pic/nonprimate_clip_86.mp4-68.jpeg	0	24	1	1	1	1	1.68708	0	5	7800	4040	4	0	1	monkey_final_test_v3	2017_02_07_1354	1	121	147	1	0.517949	nonprimate_clip_118.mp4-121.jpeg	nonprimate_clip_86.mp4-68.jpeg	121	121	4203.41	0.191045	3118	0.0483341
R_nonprimate_clip_290.mp4	R_nonprimate_clip_471.mp4	pic/R_nonprimate_clip_471.mp4-89.jpeg	pic/R_nonprimate_clip_471.mp4-25.jpeg	1	14	0	2	1	0	1.75379	2	3	5040	2480	4	0	1	monkey_final_test_v3	2017_02_07_1354	1	220	131	1	0.492063	R_nonprimate_clip_471.mp4-89.jpeg	R_nonprimate_clip_471.mp4-25.jpeg	25	156	546.581	0.269869	2326.77	0.408813
R_nonprimate_clip_157.mp4	R_nonprimate_clip_719.mp4	pic/R_nonprimate_clip_719.mp4-99.jpeg	pic/R_nonprimate_clip_719.mp4-11.jpeg	1	22	0	2	2	1	1.77056	2	5	6280	2760	4	0	1	monkey_final_test_v3	2017_02_07_1354	1	157	146	1	0.43949	R_nonprimate_clip_719.mp4-99.jpeg	R_nonprimate_clip_719.mp4-11.jpeg	11	157	430.629	0.388145	2437.3	2.23282
R_nonprimate_clip_664.mp4	R_nonprimate_clip_736.mp4	pic/R_nonprimate_clip_736.mp4-77.jpeg	pic/R_nonprimate_clip_736.mp4-111.jpeg	1	4	0	1	2	0	1.87066	2	1	4480	3120	4	0	1	monkey_final_test_v3	2017_02_07_1354	1	213	102	1	0.696429	R_nonprimate_clip_736.mp4-77.jpeg	R_nonprimate_clip_736.mp4-111.jpeg	77	179	3666.86	0.484191	1237.66	0.680248
R_nonprimate_clip_886.mp4	R_nonprimate_clip_691.mp4	pic/R_nonprimate_clip_886.mp4-78.jpeg	pic/R_nonprimate_clip_691.mp4-36.jpeg	1	20	1	1	2	0	1.08569	0	4	8960	5680	4	0	1	monkey_final_test_v3	2017_02_07_1354	1	160	124	1	0.633929	R_nonprimate_clip_886.mp4-78.jpeg	R_nonprimate_clip_691.mp4-36.jpeg	78	78	2043.79	0.174399	3414.89	0.236751
nonprimate_clip_912.mp4	nonprimate_clip_725.mp4	pic/nonprimate_clip_912.mp4-11.jpeg	pic/nonprimate_clip_912.mp4-102.jpeg	0	23	0	1	2	0	1.75375	1	5	11880	8240	4	0	1	monkey_final_test_v3	2017_02_07_1354	1	102	115	1	0.693603	nonprimate_clip_912.mp4-11.jpeg	nonprimate_clip_912.mp4-102.jpeg	11	11	1269.38	0.609258	1903.44	2.46215
R_nonprimate_clip_199.mp4	R_nonprimate_clip_938.mp4	pic/R_nonprimate_clip_199.mp4-138.jpeg	pic/R_nonprimate_clip_938.mp4-64.jpeg	1	14	1	1	1	1	1.41978	0	3	6480	3920	4	0	1	monkey_final_test_v3	2017_02_07_1354	1	138	138	1	0.604938	R_nonprimate_clip_199.mp4-138.jpeg	R_nonprimate_clip_938.mp4-64.jpeg	138	138	3114.09	0.153137	2097.38	0.25626
R_nonprimate_clip_02.mp4	R_nonprimate_clip_154.mp4	pic/R_nonprimate_clip_02.mp4-97.jpeg	pic/R_nonprimate_clip_154.mp4-29.jpeg	1	4	1	1	1	1	1.31953	0	1	7160	5800	4	0	1	monkey_final_test_v3	2017_02_07_1354	1	97	102	1	0.810056	R_nonprimate_clip_02.mp4-97.jpeg	R_nonprimate_clip_154.mp4-29.jpeg	97	97	2248.51	0.188643	1771.8	0.260983
R_nonprimate_clip_990.mp4	R_nonprimate_clip_609.mp4	pic/R_nonprimate_clip_609.mp4-97.jpeg	pic/R_nonprimate_clip_609.mp4-12.jpeg	1	21	0	2	2	1	1.46977	2	5	6360	2960	4	0	1	monkey_final_test_v3	2017_02_07_1354	1	119	107	1	0.465409	R_nonprimate_clip_609.mp4-97.jpeg	R_nonprimate_clip_609.mp4-12.jpeg	12	119	399.229	0.157956	2439.02	0.511978
R_nonprimate_clip_553.mp4	R_nonprimate_clip_965.mp4	pic/R_nonprimate_clip_553.mp4-83.jpeg	pic/R_nonprimate_clip_553.mp4-28.jpeg	1	11	0	2	1	0	1.58676	1	3	9520	7320	4	0	1	monkey_final_test_v3	2017_02_07_1354	1	83	101	1	0.768908	R_nonprimate_clip_553.mp4-83.jpeg	R_nonprimate_clip_553.mp4-28.jpeg	28	28	5831.79	0.775709	745.883	0.962086
R_nonprimate_clip_379.mp4	R_nonprimate_clip_483.mp4	pic/R_nonprimate_clip_483.mp4-20.jpeg	pic/R_nonprimate_clip_483.mp4-60.jpeg	1	6	0	1	2	0	2.58889	2	2	6440	4840	4	0	1	monkey_final_test_v3	2017_02_07_1354	1	177	117	1	0.751553	R_nonprimate_clip_483.mp4-20.jpeg	R_nonprimate_clip_483.mp4-60.jpeg	20	137	2874.89	0.530082	1227.27	0.312764
R_nonprimate_clip_843.mp4	R_nonprimate_clip_230.mp4	pic/R_nonprimate_clip_843.mp4-63.jpeg	pic/R_nonprimate_clip_843.mp4-20.jpeg	1	7	0	2	1	0	1.65362	1	2	9920	8200	4	0	1	monkey_final_test_v3	2017_02_07_1354	1	63	115	1	0.826613	R_nonprimate_clip_843.mp4-63.jpeg	R_nonprimate_clip_843.mp4-20.jpeg	20	20	860.967	0.602085	2110.33	1.393
R_nonprimate_clip_249.mp4	R_nonprimate_clip_752.mp4	pic/R_nonprimate_clip_752.mp4-7.jpeg	pic/R_nonprimate_clip_249.mp4-87.jpeg	1	9	1	2	2	1	1.26948	0	2	8040	6080	4	0	1	monkey_final_test_v3	2017_02_07_1354	1	87	129	1	0.756219	R_nonprimate_clip_752.mp4-7.jpeg	R_nonprimate_clip_249.mp4-87.jpeg	87	87	1575.84	0.0670764	2886.3	0.221278
nonprimate_clip_196.mp4	nonprimate_clip_432.mp4	pic/nonprimate_clip_196.mp4-123.jpeg	pic/nonprimate_clip_432.mp4-95.jpeg	0	25	1	1	1	1	1.45304	0	5	6360	2480	4	0	1	monkey_final_test_v3	2017_02_07_1354	1	123	125	1	0.389937	nonprimate_clip_196.mp4-123.jpeg	nonprimate_clip_432.mp4-95.jpeg	123	123	3344.19	0.139546	1890.85	0.154641
R_nonprimate_clip_782.mp4	R_nonprimate_clip_613.mp4	pic/R_nonprimate_clip_782.mp4-112.jpeg	pic/R_nonprimate_clip_613.mp4-20.jpeg	1	10	1	1	1	1	1.26959	0	2	7480	5400	4	0	1	monkey_final_test_v3	2017_02_07_1354	1	112	144	1	0.721925	R_nonprimate_clip_782.mp4-112.jpeg	R_nonprimate_clip_613.mp4-20.jpeg	112	112	2870.5	0.210048	2965.3	1.03567
R_nonprimate_clip_861.mp4	R_nonprimate_clip_411.mp4	pic/R_nonprimate_clip_861.mp4-116.jpeg	pic/R_nonprimate_clip_411.mp4-77.jpeg	1	24	1	1	1	1	2.55536	0	5	7480	3720	4	0	1	monkey_final_test_v3	2017_02_07_1354	1	116	133	1	0.497326	R_nonprimate_clip_861.mp4-116.jpeg	R_nonprimate_clip_411.mp4-77.jpeg	116	116	2224.28	0.324633	3437.17	1.12032
nonprimate_clip_63.mp4	nonprimate_clip_897.mp4	pic/nonprimate_clip_63.mp4-6.jpeg	pic/nonprimate_clip_63.mp4-82.jpeg	0	18	0	1	2	0	0.985707	1	4	10640	7600	4	0	1	monkey_final_test_v3	2017_02_07_1354	1	82	121	1	0.714286	nonprimate_clip_63.mp4-6.jpeg	nonprimate_clip_63.mp4-82.jpeg	6	6	520.131	0.836772	464.338	0
R_nonprimate_clip_603.mp4	R_nonprimate_clip_586.mp4	pic/R_nonprimate_clip_603.mp4-49.jpeg	pic/R_nonprimate_clip_603.mp4-107.jpeg	1	12	0	1	2	0	1.51995	1	3	10640	8320	4	0	1	monkey_final_test_v3	2017_02_07_1354	1	107	117	1	0.781955	R_nonprimate_clip_603.mp4-49.jpeg	R_nonprimate_clip_603.mp4-107.jpeg	49	49	676.385	0.592768	2383.64	0.320233
nonprimate_clip_124.mp4	nonprimate_clip_628.mp4	pic/nonprimate_clip_628.mp4-27.jpeg	pic/nonprimate_clip_124.mp4-108.jpeg	0	15	1	2	2	1	1.11899	0	3	7960	5280	4	0	1	monkey_final_test_v3	2017_02_07_1354	1	108	148	1	0.663317	nonprimate_clip_628.mp4-27.jpeg	nonprimate_clip_124.mp4-108.jpeg	108	108	2393.76	0.20109	2535.05	0.594176
R_nonprimate_clip_291.mp4	R_nonprimate_clip_506.mp4	pic/R_nonprimate_clip_291.mp4-100.jpeg	pic/R_nonprimate_clip_506.mp4-48.jpeg	1	25	1	1	1	1	1.38649	0	5	8120	4240	4	0	1	monkey_final_test_v3	2017_02_07_1354	1	100	149	1	0.522167	R_nonprimate_clip_291.mp4-100.jpeg	R_nonprimate_clip_506.mp4-48.jpeg	100	100	1730.99	0.0228522	3233.05	0.640124
R_nonprimate_clip_837.mp4	R_nonprimate_clip_166.mp4	pic/R_nonprimate_clip_837.mp4-51.jpeg	pic/R_nonprimate_clip_837.mp4-103.jpeg	1	10	0	1	1	1	2.15455	1	2	9080	7000	4	0	1	monkey_final_test_v3	2017_02_07_1354	1	51	113	1	0.770925	R_nonprimate_clip_837.mp4-51.jpeg	R_nonprimate_clip_837.mp4-103.jpeg	51	51	3153.66	0.820026	1618.8	0.192236
R_nonprimate_clip_01.mp4	R_nonprimate_clip_950.mp4	pic/R_nonprimate_clip_01.mp4-73.jpeg	pic/R_nonprimate_clip_950.mp4-32.jpeg	1	17	1	1	1	1	1.4029	0	4	7720	4800	4	0	1	monkey_final_test_v3	2017_02_07_1354	1	73	114	1	0.621762	R_nonprimate_clip_01.mp4-73.jpeg	R_nonprimate_clip_950.mp4-32.jpeg	73	73	1402.2	0.124652	2681.41	0.640848
nonprimate_clip_318.mp4	nonprimate_clip_341.mp4	pic/nonprimate_clip_341.mp4-23.jpeg	pic/nonprimate_clip_341.mp4-105.jpeg	0	20	0	1	1	1	1.8541	2	4	5960	2680	4	0	1	monkey_final_test_v3	2017_02_07_1354	1	124	101	1	0.449664	nonprimate_clip_341.mp4-23.jpeg	nonprimate_clip_341.mp4-105.jpeg	23	124	1496.67	0.385401	2661.27	0
R_nonprimate_clip_723.mp4	R_nonprimate_clip_738.mp4	pic/R_nonprimate_clip_738.mp4-29.jpeg	pic/R_nonprimate_clip_723.mp4-84.jpeg	1	8	1	2	2	1	1.0522	0	2	6960	5120	4	0	1	monkey_final_test_v3	2017_02_07_1354	1	84	101	1	0.735632	R_nonprimate_clip_738.mp4-29.jpeg	R_nonprimate_clip_723.mp4-84.jpeg	84	84	2748.28	-0.0333257	3703.72	0.146452
R_nonprimate_clip_133.mp4	R_nonprimate_clip_686.mp4	pic/R_nonprimate_clip_686.mp4-47.jpeg	pic/R_nonprimate_clip_686.mp4-72.jpeg	1	1	0	1	2	0	1.67028	2	1	4280	3280	4	0	1	monkey_final_test_v3	2017_02_07_1354	1	198	126	1	0.766355	R_nonprimate_clip_686.mp4-47.jpeg	R_nonprimate_clip_686.mp4-72.jpeg	47	173	88.2614	0.627949	2321.36	9.47371
nonprimate_clip_156.mp4	nonprimate_clip_730.mp4	pic/nonprimate_clip_730.mp4-44.jpeg	pic/nonprimate_clip_156.mp4-103.jpeg	0	19	1	2	2	1	1.2527	0	4	7960	4800	4	0	1	monkey_final_test_v3	2017_02_07_1354	1	103	138	1	0.603015	nonprimate_clip_730.mp4-44.jpeg	nonprimate_clip_156.mp4-103.jpeg	103	103	2310.34	0.363674	1587.33	0.0353373
nonprimate_clip_957.mp4	nonprimate_clip_693.mp4	pic/nonprimate_clip_957.mp4-88.jpeg	pic/nonprimate_clip_693.mp4-16.jpeg	0	4	1	1	1	1	1.00223	0	1	7160	5800	4	0	1	monkey_final_test_v3	2017_02_07_1354	1	88	106	1	0.810056	nonprimate_clip_957.mp4-88.jpeg	nonprimate_clip_693.mp4-16.jpeg	88	88	2203.58	0.0878526	3201.23	0.728984
R_nonprimate_clip_796.mp4	R_nonprimate_clip_231.mp4	pic/R_nonprimate_clip_796.mp4-11.jpeg	pic/R_nonprimate_clip_796.mp4-105.jpeg	1	24	0	1	1	1	2.30484	1	5	10160	6400	4	0	1	monkey_final_test_v3	2017_02_07_1354	1	11	114	1	0.629921	R_nonprimate_clip_796.mp4-11.jpeg	R_nonprimate_clip_796.mp4-105.jpeg	11	11	371.601	0.865211	1906.05	2.80772
R_nonprimate_clip_536.mp4	R_nonprimate_clip_779.mp4	pic/R_nonprimate_clip_779.mp4-13.jpeg	pic/R_nonprimate_clip_536.mp4-80.jpeg	1	7	1	2	2	1	1.15248	0	2	7360	5640	4	0	1	monkey_final_test_v3	2017_02_07_1354	1	80	110	1	0.766304	R_nonprimate_clip_779.mp4-13.jpeg	R_nonprimate_clip_536.mp4-80.jpeg	80	80	7005.19	0.247565	2263.54	0.591501
nonprimate_clip_218.mp4	nonprimate_clip_821.mp4	pic/nonprimate_clip_821.mp4-27.jpeg	pic/nonprimate_clip_218.mp4-66.jpeg	0	20	1	2	1	0	2.00475	0	4	8240	4960	4	0	1	monkey_final_test_v3	2017_02_07_1354	1	148	121	1	0.601942	nonprimate_clip_821.mp4-27.jpeg	nonprimate_clip_218.mp4-66.jpeg	66	66	2298.48	0.129382	2333.19	0.731406
nonprimate_clip_339.mp4	nonprimate_clip_413.mp4	pic/nonprimate_clip_413.mp4-19.jpeg	pic/nonprimate_clip_413.mp4-98.jpeg	0	19	0	1	2	0	2.33821	2	4	5480	2320	4	0	1	monkey_final_test_v3	2017_02_07_1354	1	214	116	1	0.423358	nonprimate_clip_413.mp4-19.jpeg	nonprimate_clip_413.mp4-98.jpeg	19	135	4516.53	0.435635	1826.56	0.537085
R_nonprimate_clip_194.mp4	R_nonprimate_clip_202.mp4	pic/R_nonprimate_clip_202.mp4-113.jpeg	pic/R_nonprimate_clip_202.mp4-34.jpeg	1	19	0	2	1	0	1.15267	2	4	5280	2120	4	0	1	monkey_final_test_v3	2017_02_07_1354	1	231	118	1	0.401515	R_nonprimate_clip_202.mp4-113.jpeg	R_nonprimate_clip_202.mp4-34.jpeg	34	152	593.795	0.195574	2712.75	0.88944
nonprimate_clip_412.mp4	nonprimate_clip_204.mp4	pic/nonprimate_clip_412.mp4-14.jpeg	pic/nonprimate_clip_412.mp4-84.jpeg	0	16	0	1	2	0	1.31956	1	4	10400	7600	4	0	1	monkey_final_test_v3	2017_02_07_1354	1	84	107	1	0.730769	nonprimate_clip_412.mp4-14.jpeg	nonprimate_clip_412.mp4-84.jpeg	14	14	2217.88	0.251295	2142.65	0.252429
R_nonprimate_clip_272.mp4	R_nonprimate_clip_443.mp4	pic/R_nonprimate_clip_443.mp4-85.jpeg	pic/R_nonprimate_clip_443.mp4-54.jpeg	1	3	0	2	1	0	2.60547	2	1	4720	3480	4	0	1	monkey_final_test_v3	2017_02_07_1354	1	188	103	1	0.737288	R_nonprimate_clip_443.mp4-85.jpeg	R_nonprimate_clip_443.mp4-54.jpeg	54	157	3057.37	0.347097	1702.47	1.75701
nonprimate_clip_161.mp4	nonprimate_clip_684.mp4	pic/nonprimate_clip_684.mp4-55.jpeg	pic/nonprimate_clip_684.mp4-15.jpeg	0	6	0	2	1	0	3.47418	2	2	5400	3800	4	0	1	monkey_final_test_v3	2017_02_07_1354	1	155	100	1	0.703704	nonprimate_clip_684.mp4-55.jpeg	nonprimate_clip_684.mp4-15.jpeg	15	115	5171.34	0.609513	2717.14	0.386474
R_nonprimate_clip_925.mp4	R_nonprimate_clip_263.mp4	pic/R_nonprimate_clip_925.mp4-41.jpeg	pic/R_nonprimate_clip_925.mp4-13.jpeg	1	2	0	2	1	0	1.7707	1	1	11360	10240	4	0	1	monkey_final_test_v3	2017_02_07_1354	1	41	114	1	0.901408	R_nonprimate_clip_925.mp4-41.jpeg	R_nonprimate_clip_925.mp4-13.jpeg	13	13	796.081	0.776699	1130.76	5.43221
nonprimate_clip_136.mp4	nonprimate_clip_400.mp4	pic/nonprimate_clip_136.mp4-103.jpeg	pic/nonprimate_clip_400.mp4-35.jpeg	0	12	1	1	1	1	2.72269	0	3	7760	5440	4	0	1	monkey_final_test_v3	2017_02_07_1354	1	103	126	1	0.701031	nonprimate_clip_136.mp4-103.jpeg	nonprimate_clip_400.mp4-35.jpeg	103	103	2394.35	0.228019	2520.26	0.641271
R_nonprimate_clip_666.mp4	R_nonprimate_clip_80.mp4	pic/R_nonprimate_clip_666.mp4-75.jpeg	pic/R_nonprimate_clip_80.mp4-41.jpeg	1	15	1	1	1	1	1.06906	0	3	8080	5400	4	0	1	monkey_final_test_v3	2017_02_07_1354	1	75	101	1	0.668317	R_nonprimate_clip_666.mp4-75.jpeg	R_nonprimate_clip_80.mp4-41.jpeg	75	75	6852.18	0.157015	3784.96	0.117504
R_nonprimate_clip_770.mp4	R_nonprimate_clip_542.mp4	pic/R_nonprimate_clip_542.mp4-28.jpeg	pic/R_nonprimate_clip_770.mp4-107.jpeg	1	3	1	2	2	1	1.36974	0	1	6560	5320	4	0	1	monkey_final_test_v3	2017_02_07_1354	1	107	110	1	0.810976	R_nonprimate_clip_542.mp4-28.jpeg	R_nonprimate_clip_770.mp4-107.jpeg	107	107	1989.14	-0.0210945	1663.53	0.725331
nonprimate_clip_481.mp4	nonprimate_clip_113.mp4	pic/nonprimate_clip_481.mp4-101.jpeg	pic/nonprimate_clip_113.mp4-11.jpeg	0	9	1	1	1	1	1.38644	0	2	7800	5840	4	0	1	monkey_final_test_v3	2017_02_07_1354	1	101	139	1	0.748718	nonprimate_clip_481.mp4-101.jpeg	nonprimate_clip_113.mp4-11.jpeg	101	101	4232.63	0.472257	2924.98	0
R_nonprimate_clip_435.mp4	R_nonprimate_clip_195.mp4	pic/R_nonprimate_clip_435.mp4-81.jpeg	pic/R_nonprimate_clip_435.mp4-32.jpeg	1	9	0	2	2	1	1.30302	1	2	9960	8000	4	0	1	monkey_final_test_v3	2017_02_07_1354	1	32	114	1	0.803213	R_nonprimate_clip_435.mp4-81.jpeg	R_nonprimate_clip_435.mp4-32.jpeg	32	32	442.134	0.655659	1992.32	0.197642
R_nonprimate_clip_114.mp4	R_nonprimate_clip_456.mp4	pic/R_nonprimate_clip_456.mp4-2.jpeg	pic/R_nonprimate_clip_114.mp4-84.jpeg	1	5	1	2	2	1	1.01894	0	1	7560	6080	4	0	1	monkey_final_test_v3	2017_02_07_1354	1	84	119	1	0.804233	R_nonprimate_clip_456.mp4-2.jpeg	R_nonprimate_clip_114.mp4-84.jpeg	84	84	5247.9	0.34764	3926.87	0
nonprimate_clip_927.mp4	nonprimate_clip_937.mp4	pic/nonprimate_clip_937.mp4-68.jpeg	pic/nonprimate_clip_937.mp4-96.jpeg	0	2	0	1	2	0	2.20471	2	1	4360	3240	4	0	1	monkey_final_test_v3	2017_02_07_1354	1	234	138	1	0.743119	nonprimate_clip_937.mp4-68.jpeg	nonprimate_clip_937.mp4-96.jpeg	68	206	439.432	0.251649	2345.03	4.34066
nonprimate_clip_888.mp4	nonprimate_clip_797.mp4	pic/nonprimate_clip_797.mp4-39.jpeg	pic/nonprimate_clip_888.mp4-107.jpeg	0	6	1	2	2	1	2.17135	0	2	7200	5600	4	0	1	monkey_final_test_v3	2017_02_07_1354	1	107	108	1	0.777778	nonprimate_clip_797.mp4-39.jpeg	nonprimate_clip_888.mp4-107.jpeg	107	107	3396.83	0.215713	1685.98	0.68329
nonprimate_clip_873.mp4	nonprimate_clip_125.mp4	pic/nonprimate_clip_125.mp4-24.jpeg	pic/nonprimate_clip_873.mp4-84.jpeg	0	16	1	2	1	0	1.65365	0	4	9160	6360	4	0	1	monkey_final_test_v3	2017_02_07_1354	1	154	130	1	0.694323	nonprimate_clip_125.mp4-24.jpeg	nonprimate_clip_873.mp4-84.jpeg	84	84	1769.46	0.217698	3025.59	0.355919
R_nonprimate_clip_361.mp4	R_nonprimate_clip_687.mp4	pic/R_nonprimate_clip_361.mp4-96.jpeg	pic/R_nonprimate_clip_687.mp4-74.jpeg	1	23	1	1	2	0	1.75377	0	5	7200	3560	4	0	1	monkey_final_test_v3	2017_02_07_1354	1	187	113	1	0.494444	R_nonprimate_clip_361.mp4-96.jpeg	R_nonprimate_clip_687.mp4-74.jpeg	96	96	2509.78	0.275473	2813.44	0.0725785
R_nonprimate_clip_694.mp4	R_nonprimate_clip_721.mp4	pic/R_nonprimate_clip_694.mp4-81.jpeg	pic/R_nonprimate_clip_721.mp4-45.jpeg	1	19	1	1	1	1	1.58668	0	4	7760	4600	4	0	1	monkey_final_test_v3	2017_02_07_1354	1	81	115	1	0.592784	R_nonprimate_clip_694.mp4-81.jpeg	R_nonprimate_clip_721.mp4-45.jpeg	81	81	2048.87	0.119698	3005.91	0
nonprimate_clip_256.mp4	nonprimate_clip_638.mp4	pic/nonprimate_clip_638.mp4-92.jpeg	pic/nonprimate_clip_638.mp4-40.jpeg	0	10	0	2	1	0	2.8395	2	2	4480	2400	4	0	1	monkey_final_test_v3	2017_02_07_1354	1	221	129	1	0.535714	nonprimate_clip_638.mp4-92.jpeg	nonprimate_clip_638.mp4-40.jpeg	40	169	436.563	0.514864	2143.41	1.93346
nonprimate_clip_700.mp4	nonprimate_clip_901.mp4	pic/nonprimate_clip_700.mp4-60.jpeg	pic/nonprimate_clip_700.mp4-23.jpeg	0	5	0	2	1	0	1.72029	1	1	11080	9600	4	0	1	monkey_final_test_v3	2017_02_07_1354	1	60	145	1	0.866426	nonprimate_clip_700.mp4-60.jpeg	nonprimate_clip_700.mp4-23.jpeg	23	23	209.557	0.643432	1355.74	12.7735
R_nonprimate_clip_280.mp4	R_nonprimate_clip_936.mp4	pic/R_nonprimate_clip_936.mp4-38.jpeg	pic/R_nonprimate_clip_936.mp4-75.jpeg	1	5	0	1	1	1	7.76678	2	1	5440	3960	4	0	1	monkey_final_test_v3	2017_02_07_1354	1	153	115	1	0.727941	R_nonprimate_clip_936.mp4-38.jpeg	R_nonprimate_clip_936.mp4-75.jpeg	38	153	831.815	0.536926	2019.08	0.71316
nonprimate_clip_307.mp4	nonprimate_clip_857.mp4	pic/nonprimate_clip_307.mp4-72.jpeg	pic/nonprimate_clip_857.mp4-7.jpeg	0	18	1	1	1	1	2.73923	0	4	10000	6960	4	0	1	monkey_final_test_v3	2017_02_07_1354	1	72	141	1	0.696	nonprimate_clip_307.mp4-72.jpeg	nonprimate_clip_857.mp4-7.jpeg	72	72	2094.7	0.251402	2315.12	0.585421
nonprimate_clip_606.mp4	nonprimate_clip_107.mp4	pic/nonprimate_clip_107.mp4-42.jpeg	pic/nonprimate_clip_107.mp4-67.jpeg	0	1	0	1	1	1	2.30504	2	1	4760	3760	4	0	1	monkey_final_test_v3	2017_02_07_1354	1	161	119	1	0.789916	nonprimate_clip_107.mp4-42.jpeg	nonprimate_clip_107.mp4-67.jpeg	42	161	746.448	0.768151	1527.3	4.31379
R_nonprimate_clip_944.mp4	R_nonprimate_clip_09.mp4	pic/R_nonprimate_clip_944.mp4-75.jpeg	pic/R_nonprimate_clip_944.mp4-2.jpeg	1	17	0	2	1	0	1.83729	1	4	10720	7800	4	0	1	monkey_final_test_v3	2017_02_07_1354	1	75	102	1	0.727612	R_nonprimate_clip_944.mp4-75.jpeg	R_nonprimate_clip_944.mp4-2.jpeg	2	2	1120.8	0.222614	2259.59	1.29953
R_nonprimate_clip_983.mp4	R_nonprimate_clip_438.mp4	pic/R_nonprimate_clip_983.mp4-36.jpeg	pic/R_nonprimate_clip_438.mp4-16.jpeg	1	22	1	1	1	1	0.952085	0	5	10080	6560	4	0	1	monkey_final_test_v3	2017_02_07_1354	1	36	108	1	0.650794	R_nonprimate_clip_983.mp4-36.jpeg	R_nonprimate_clip_438.mp4-16.jpeg	36	36	2970.07	0.094849	1575.63	0.842239
nonprimate_clip_250.mp4	nonprimate_clip_597.mp4	pic/nonprimate_clip_250.mp4-52.jpeg	pic/nonprimate_clip_250.mp4-98.jpeg	0	8	0	1	1	1	2.63884	1	2	9960	8120	4	0	1	monkey_final_test_v3	2017_02_07_1354	1	52	118	1	0.815261	nonprimate_clip_250.mp4-52.jpeg	nonprimate_clip_250.mp4-98.jpeg	52	52	397.752	0.668915	1557.09	0.922626
nonprimate_clip_729.mp4	nonprimate_clip_887.mp4	pic/nonprimate_clip_887.mp4-19.jpeg	pic/nonprimate_clip_729.mp4-112.jpeg	0	1	1	2	2	1	0.885203	0	1	6640	5640	4	0	1	monkey_final_test_v3	2017_02_07_1354	1	112	118	1	0.849398	nonprimate_clip_887.mp4-19.jpeg	nonprimate_clip_729.mp4-112.jpeg	112	112	3401.18	0.379221	3672.72	0.571011
R_nonprimate_clip_229.mp4	R_nonprimate_clip_512.mp4	pic/R_nonprimate_clip_512.mp4-15.jpeg	pic/R_nonprimate_clip_229.mp4-79.jpeg	1	6	1	2	2	1	0.88498	0	2	7040	5440	4	0	1	monkey_final_test_v3	2017_02_07_1354	1	79	104	1	0.772727	R_nonprimate_clip_512.mp4-15.jpeg	R_nonprimate_clip_229.mp4-79.jpeg	79	79	2512.27	0.0979831	2674.02	0.182444
nonprimate_clip_675.mp4	nonprimate_clip_227.mp4	pic/nonprimate_clip_227.mp4-7.jpeg	pic/nonprimate_clip_227.mp4-50.jpeg	0	7	0	1	2	0	1.98769	2	2	5960	4240	4	0	1	monkey_final_test_v3	2017_02_07_1354	1	155	105	1	0.711409	nonprimate_clip_227.mp4-7.jpeg	nonprimate_clip_227.mp4-50.jpeg	7	112	1312.08	0.603622	2271.19	0
nonprimate_clip_261.mp4	nonprimate_clip_408.mp4	pic/nonprimate_clip_261.mp4-90.jpeg	pic/nonprimate_clip_261.mp4-35.jpeg	0	11	0	2	1	0	2.10452	1	3	9480	7280	4	0	1	monkey_final_test_v3	2017_02_07_1354	1	90	102	1	0.767932	nonprimate_clip_261.mp4-90.jpeg	nonprimate_clip_261.mp4-35.jpeg	35	35	1310.53	0.00533365	1998.43	2.43783
nonprimate_clip_608.mp4	nonprimate_clip_670.mp4	pic/nonprimate_clip_670.mp4-1.jpeg	pic/nonprimate_clip_608.mp4-94.jpeg	0	2	1	2	2	1	0.968778	0	1	7120	6000	4	0	1	monkey_final_test_v3	2017_02_07_1354	1	94	121	1	0.842697	nonprimate_clip_670.mp4-1.jpeg	nonprimate_clip_608.mp4-94.jpeg	94	94	3173.02	0.0360058	1441.53	0.154972
R_nonprimate_clip_317.mp4	R_nonprimate_clip_126.mp4	pic/R_nonprimate_clip_317.mp4-53.jpeg	pic/R_nonprimate_clip_126.mp4-2.jpeg	1	13	1	1	2	0	1.16912	0	3	10280	7840	4	0	1	monkey_final_test_v3	2017_02_07_1354	1	114	112	1	0.762646	R_nonprimate_clip_317.mp4-53.jpeg	R_nonprimate_clip_126.mp4-2.jpeg	53	53	2068.72	0.0970013	2767.14	0.765517
nonprimate_clip_336.mp4	nonprimate_clip_147.mp4	pic/nonprimate_clip_147.mp4-109.jpeg	pic/nonprimate_clip_147.mp4-75.jpeg	0	4	0	2	1	0	2.38854	2	1	4360	3000	4	0	1	monkey_final_test_v3	2017_02_07_1354	1	214	105	1	0.688073	nonprimate_clip_147.mp4-109.jpeg	nonprimate_clip_147.mp4-75.jpeg	75	180	429.406	0.420486	2322.28	0.995035
R_nonprimate_clip_556.mp4	R_nonprimate_clip_304.mp4	pic/R_nonprimate_clip_304.mp4-106.jpeg	pic/R_nonprimate_clip_304.mp4-60.jpeg	1	8	0	2	1	0	4.22567	2	2	3840	2000	4	0	1	monkey_final_test_v3	2017_02_07_1354	1	206	100	1	0.520833	R_nonprimate_clip_304.mp4-106.jpeg	R_nonprimate_clip_304.mp4-60.jpeg	60	160	360.13	0.8865	599.35	1.28177
nonprimate_clip_595.mp4	nonprimate_clip_941.mp4	pic/nonprimate_clip_941.mp4-45.jpeg	pic/nonprimate_clip_595.mp4-101.jpeg	0	8	1	2	2	1	0.935371	0	2	7680	5840	4	0	1	monkey_final_test_v3	2017_02_07_1354	1	101	102	1	0.760417	nonprimate_clip_941.mp4-45.jpeg	nonprimate_clip_595.mp4-101.jpeg	101	101	4807.67	0.504662	3588.17	0.0304762
nonprimate_clip_619.mp4	nonprimate_clip_971.mp4	pic/nonprimate_clip_971.mp4-6.jpeg	pic/nonprimate_clip_619.mp4-76.jpeg	0	3	1	2	2	1	1.51998	0	1	7400	6160	4	0	1	monkey_final_test_v3	2017_02_07_1354	1	76	101	1	0.832432	nonprimate_clip_971.mp4-6.jpeg	nonprimate_clip_619.mp4-76.jpeg	76	76	8838.09	0.12131	2723.89	0.0378284
nonprimate_clip_617.mp4	nonprimate_clip_842.mp4	pic/nonprimate_clip_842.mp4-15.jpeg	pic/nonprimate_clip_842.mp4-112.jpeg	0	25	0	1	2	0	3.64147	2	5	6000	2120	4	0	1	monkey_final_test_v3	2017_02_07_1354	1	225	113	1	0.353333	nonprimate_clip_842.mp4-15.jpeg	nonprimate_clip_842.mp4-112.jpeg	15	128	813.489	0.759267	1460.03	9.37667
R_nonprimate_clip_103.mp4	R_nonprimate_clip_951.mp4	pic/R_nonprimate_clip_103.mp4-105.jpeg	pic/R_nonprimate_clip_103.mp4-23.jpeg	1	20	0	2	1	0	2.13787	1	4	9840	6560	4	0	1	monkey_final_test_v3	2017_02_07_1354	1	105	115	1	0.666667	R_nonprimate_clip_103.mp4-105.jpeg	R_nonprimate_clip_103.mp4-23.jpeg	23	23	336.455	0.854247	1614.89	11.4345
nonprimate_clip_184.mp4	nonprimate_clip_122.mp4	pic/nonprimate_clip_122.mp4-20.jpeg	pic/nonprimate_clip_184.mp4-65.jpeg	0	14	1	2	2	1	0.835029	0	3	9520	6960	4	0	1	monkey_final_test_v3	2017_02_07_1354	1	65	109	1	0.731092	nonprimate_clip_122.mp4-20.jpeg	nonprimate_clip_184.mp4-65.jpeg	65	65	1434.58	0.226522	3011.16	0.0998215
nonprimate_clip_170.mp4	nonprimate_clip_158.mp4	pic/nonprimate_clip_158.mp4-24.jpeg	pic/nonprimate_clip_158.mp4-118.jpeg	0	24	0	1	1	1	2.65579	2	5	6000	2240	4	0	1	monkey_final_test_v3	2017_02_07_1354	1	139	115	1	0.373333	nonprimate_clip_158.mp4-24.jpeg	nonprimate_clip_158.mp4-118.jpeg	24	139	3540.36	0.371006	1854.61	0.297768
nonprimate_clip_353.mp4	nonprimate_clip_973.mp4	pic/nonprimate_clip_353.mp4-11.jpeg	pic/nonprimate_clip_353.mp4-99.jpeg	0	22	0	1	2	0	0.935332	1	5	11160	7640	4	0	1	monkey_final_test_v3	2017_02_07_1354	1	99	113	1	0.684588	nonprimate_clip_353.mp4-11.jpeg	nonprimate_clip_353.mp4-99.jpeg	11	11	520.1	0.316098	1747.79	0.26319
nonprimate_clip_701.mp4	nonprimate_clip_653.mp4	pic/nonprimate_clip_701.mp4-31.jpeg	pic/nonprimate_clip_701.mp4-92.jpeg	0	13	0	1	1	1	1.75362	1	3	9920	7480	4	0	1	monkey_final_test_v3	2017_02_07_1354	1	31	119	1	0.754032	nonprimate_clip_701.mp4-31.jpeg	nonprimate_clip_701.mp4-92.jpeg	31	31	687.374	0.763546	1114.82	0.173902
nonprimate_clip_773.mp4	nonprimate_clip_383.mp4	pic/nonprimate_clip_773.mp4-69.jpeg	pic/nonprimate_clip_383.mp4-53.jpeg	0	23	1	1	1	1	1.40317	0	5	7520	3880	4	0	1	monkey_final_test_v3	2017_02_07_1354	1	69	107	1	0.515957	nonprimate_clip_773.mp4-69.jpeg	nonprimate_clip_383.mp4-53.jpeg	69	69	3329.61	0.202762	3506.49	0.0929142
R_nonprimate_clip_194.mp4	R_nonprimate_clip_202.mp4	pic/R_nonprimate_clip_202.mp4-27.jpeg	pic/R_nonprimate_clip_202.mp4-106.jpeg	1	19	0	1	1	1	2.97291	2	4	5560	2400	5	0	1	monkey_final_test_v3	2017_02_08_1350	1	145	118	1	0.431655	R_nonprimate_clip_202.mp4-27.jpeg	R_nonprimate_clip_202.mp4-106.jpeg	27	145	787.122	0.211247	2268.66	0.517521
nonprimate_clip_959.mp4	nonprimate_clip_726.mp4	pic/nonprimate_clip_726.mp4-14.jpeg	pic/nonprimate_clip_959.mp4-52.jpeg	0	17	1	2	2	1	1.66997	0	4	10080	7160	5	0	1	monkey_final_test_v3	2017_02_08_1350	1	52	111	1	0.710317	nonprimate_clip_726.mp4-14.jpeg	nonprimate_clip_959.mp4-52.jpeg	52	52	1921.53	0.176338	3025.62	0.824897
R_nonprimate_clip_664.mp4	R_nonprimate_clip_736.mp4	pic/R_nonprimate_clip_736.mp4-35.jpeg	pic/R_nonprimate_clip_736.mp4-1.jpeg	1	4	0	2	2	1	0.801456	2	1	7520	6160	5	0	1	monkey_final_test_v3	2017_02_08_1350	1	103	102	1	0.819149	R_nonprimate_clip_736.mp4-35.jpeg	R_nonprimate_clip_736.mp4-1.jpeg	1	103	380.139	0.034655	2589.48	1.74308
nonprimate_clip_196.mp4	nonprimate_clip_432.mp4	pic/nonprimate_clip_196.mp4-44.jpeg	pic/nonprimate_clip_432.mp4-16.jpeg	0	25	1	1	1	1	1.30239	0	5	9520	5640	5	0	1	monkey_final_test_v3	2017_02_08_1350	1	44	125	1	0.592437	nonprimate_clip_196.mp4-44.jpeg	nonprimate_clip_432.mp4-16.jpeg	44	44	4032.31	0.135234	947.722	0.0820645
R_nonprimate_clip_990.mp4	R_nonprimate_clip_609.mp4	pic/R_nonprimate_clip_609.mp4-28.jpeg	pic/R_nonprimate_clip_609.mp4-113.jpeg	1	21	0	1	2	0	1.15217	2	5	5720	2320	5	0	1	monkey_final_test_v3	2017_02_08_1350	1	220	107	1	0.405594	R_nonprimate_clip_609.mp4-28.jpeg	R_nonprimate_clip_609.mp4-113.jpeg	28	135	381.283	0.224922	2437.44	2.20985
nonprimate_clip_118.mp4	nonprimate_clip_86.mp4	pic/nonprimate_clip_118.mp4-123.jpeg	pic/nonprimate_clip_86.mp4-70.jpeg	0	24	1	1	1	1	1.83702	0	5	7720	3960	5	0	1	monkey_final_test_v3	2017_02_08_1350	1	123	147	1	0.512953	nonprimate_clip_118.mp4-123.jpeg	nonprimate_clip_86.mp4-70.jpeg	123	123	4168.57	0.132056	3078.52	0.024633
R_nonprimate_clip_280.mp4	R_nonprimate_clip_936.mp4	pic/R_nonprimate_clip_936.mp4-11.jpeg	pic/R_nonprimate_clip_936.mp4-48.jpeg	1	5	0	1	1	1	2.78887	2	1	6520	5040	5	0	1	monkey_final_test_v3	2017_02_08_1350	1	126	115	1	0.773006	R_nonprimate_clip_936.mp4-11.jpeg	R_nonprimate_clip_936.mp4-48.jpeg	11	126	1511.68	0.608968	1614.77	0.273544
nonprimate_clip_773.mp4	nonprimate_clip_383.mp4	pic/nonprimate_clip_773.mp4-38.jpeg	pic/nonprimate_clip_383.mp4-22.jpeg	0	23	1	1	1	1	9.83742	0	5	8760	5120	5	0	1	monkey_final_test_v3	2017_02_08_1350	1	38	107	1	0.584475	nonprimate_clip_773.mp4-38.jpeg	nonprimate_clip_383.mp4-22.jpeg	38	38	3160.81	0.134241	3417.17	0.11059
nonprimate_clip_927.mp4	nonprimate_clip_937.mp4	pic/nonprimate_clip_937.mp4-55.jpeg	pic/nonprimate_clip_937.mp4-27.jpeg	0	2	0	2	2	1	1.88728	2	1	6000	4880	5	0	1	monkey_final_test_v3	2017_02_08_1350	1	165	138	1	0.813333	nonprimate_clip_937.mp4-55.jpeg	nonprimate_clip_937.mp4-27.jpeg	27	165	444.977	0.563945	1860.49	9.33558
R_nonprimate_clip_01.mp4	R_nonprimate_clip_950.mp4	pic/R_nonprimate_clip_950.mp4-13.jpeg	pic/R_nonprimate_clip_01.mp4-54.jpeg	1	17	1	2	2	1	1.13542	0	4	8480	5560	5	0	1	monkey_final_test_v3	2017_02_08_1350	1	54	114	1	0.65566	R_nonprimate_clip_950.mp4-13.jpeg	R_nonprimate_clip_01.mp4-54.jpeg	54	54	1417.78	0.124286	2532.12	0.350817
R_nonprimate_clip_119.mp4	R_nonprimate_clip_101.mp4	pic/R_nonprimate_clip_119.mp4-20.jpeg	pic/R_nonprimate_clip_119.mp4-87.jpeg	1	15	0	1	1	1	2.38829	1	3	10880	8200	5	0	1	monkey_final_test_v3	2017_02_08_1350	1	20	138	1	0.753676	R_nonprimate_clip_119.mp4-20.jpeg	R_nonprimate_clip_119.mp4-87.jpeg	20	20	769.441	0.561332	2314.43	0.036092
nonprimate_clip_318.mp4	nonprimate_clip_341.mp4	pic/nonprimate_clip_341.mp4-28.jpeg	pic/nonprimate_clip_341.mp4-110.jpeg	0	20	0	1	1	1	0.851677	2	4	5760	2480	5	0	1	monkey_final_test_v3	2017_02_08_1350	1	129	101	1	0.430556	nonprimate_clip_341.mp4-28.jpeg	nonprimate_clip_341.mp4-110.jpeg	28	129	1402.62	0.444499	2870.11	0
nonprimate_clip_412.mp4	nonprimate_clip_204.mp4	pic/nonprimate_clip_412.mp4-34.jpeg	pic/nonprimate_clip_412.mp4-104.jpeg	0	16	0	1	1	1	1.01827	1	4	9600	6800	5	0	1	monkey_final_test_v3	2017_02_08_1350	1	34	107	1	0.708333	nonprimate_clip_412.mp4-34.jpeg	nonprimate_clip_412.mp4-104.jpeg	34	34	1946.88	0.245377	2151.86	0.252012
R_nonprimate_clip_594.mp4	R_nonprimate_clip_464.mp4	pic/R_nonprimate_clip_594.mp4-106.jpeg	pic/R_nonprimate_clip_464.mp4-72.jpeg	1	18	1	1	1	1	0.985111	0	4	6560	3520	5	0	1	monkey_final_test_v3	2017_02_08_1350	1	106	110	1	0.536585	R_nonprimate_clip_594.mp4-106.jpeg	R_nonprimate_clip_464.mp4-72.jpeg	106	106	1184.48	0.0705731	2516.36	0.512819
R_nonprimate_clip_229.mp4	R_nonprimate_clip_512.mp4	pic/R_nonprimate_clip_229.mp4-99.jpeg	pic/R_nonprimate_clip_512.mp4-35.jpeg	1	6	1	1	1	1	1.06937	0	2	6240	4640	5	0	1	monkey_final_test_v3	2017_02_08_1350	1	99	104	1	0.74359	R_nonprimate_clip_229.mp4-99.jpeg	R_nonprimate_clip_512.mp4-35.jpeg	99	99	2536.28	0.101808	2672.74	0.0816289
R_nonprimate_clip_631.mp4	R_nonprimate_clip_322.mp4	pic/R_nonprimate_clip_322.mp4-98.jpeg	pic/R_nonprimate_clip_322.mp4-1.jpeg	1	25	0	2	1	0	1.98728	2	5	6440	2560	5	0	1	monkey_final_test_v3	2017_02_08_1350	1	203	105	1	0.397516	R_nonprimate_clip_322.mp4-98.jpeg	R_nonprimate_clip_322.mp4-1.jpeg	1	106	913.669	0.296226	2114.74	1.08238
nonprimate_clip_427.mp4	nonprimate_clip_22.mp4	pic/nonprimate_clip_22.mp4-27.jpeg	pic/nonprimate_clip_22.mp4-94.jpeg	0	15	0	1	1	1	1.88685	2	3	5800	3120	5	0	1	monkey_final_test_v3	2017_02_08_1350	1	150	123	1	0.537931	nonprimate_clip_22.mp4-27.jpeg	nonprimate_clip_22.mp4-94.jpeg	27	150	247.356	0.54088	2072.05	6.52112
R_nonprimate_clip_379.mp4	R_nonprimate_clip_483.mp4	pic/R_nonprimate_clip_483.mp4-111.jpeg	pic/R_nonprimate_clip_483.mp4-71.jpeg	1	6	0	2	1	0	1.80361	2	2	4400	2800	5	0	1	monkey_final_test_v3	2017_02_08_1350	1	228	117	1	0.636364	R_nonprimate_clip_483.mp4-111.jpeg	R_nonprimate_clip_483.mp4-71.jpeg	71	188	1096.94	0.537123	2449.52	1.58104
nonprimate_clip_510.mp4	nonprimate_clip_526.mp4	pic/nonprimate_clip_510.mp4-26.jpeg	pic/nonprimate_clip_510.mp4-99.jpeg	0	17	0	1	1	1	0.951744	1	4	10280	7360	5	0	1	monkey_final_test_v3	2017_02_08_1350	1	26	124	1	0.715953	nonprimate_clip_510.mp4-26.jpeg	nonprimate_clip_510.mp4-99.jpeg	26	26	878.091	0.737375	1251.78	3.06088
nonprimate_clip_336.mp4	nonprimate_clip_147.mp4	pic/nonprimate_clip_147.mp4-52.jpeg	pic/nonprimate_clip_147.mp4-86.jpeg	0	4	0	1	2	0	2.47206	2	1	5280	3920	5	0	1	monkey_final_test_v3	2017_02_08_1350	1	191	105	1	0.742424	nonprimate_clip_147.mp4-52.jpeg	nonprimate_clip_147.mp4-86.jpeg	52	157	240.09	0.37295	2236	1.65973
nonprimate_clip_646.mp4	nonprimate_clip_942.mp4	pic/nonprimate_clip_942.mp4-11.jpeg	pic/nonprimate_clip_646.mp4-82.jpeg	0	13	1	2	2	1	0.934669	0	3	8560	6120	5	0	1	monkey_final_test_v3	2017_02_08_1350	1	82	132	1	0.714953	nonprimate_clip_942.mp4-11.jpeg	nonprimate_clip_646.mp4-82.jpeg	82	82	5186.75	0.364729	3814.07	0.0517804
nonprimate_clip_888.mp4	nonprimate_clip_797.mp4	pic/nonprimate_clip_888.mp4-92.jpeg	pic/nonprimate_clip_797.mp4-24.jpeg	0	6	1	1	1	1	3.47377	0	2	7800	6200	5	0	1	monkey_final_test_v3	2017_02_08_1350	1	92	108	1	0.794872	nonprimate_clip_888.mp4-92.jpeg	nonprimate_clip_797.mp4-24.jpeg	92	92	3422.38	0.245554	3580.15	0
R_nonprimate_clip_291.mp4	R_nonprimate_clip_506.mp4	pic/R_nonprimate_clip_506.mp4-63.jpeg	pic/R_nonprimate_clip_291.mp4-115.jpeg	1	25	1	2	2	1	1.00201	0	5	7520	3640	5	0	1	monkey_final_test_v3	2017_02_08_1350	1	115	149	1	0.484043	R_nonprimate_clip_506.mp4-63.jpeg	R_nonprimate_clip_291.mp4-115.jpeg	115	115	1559.54	-0.0152753	1813.84	1.20622
nonprimate_clip_729.mp4	nonprimate_clip_887.mp4	pic/nonprimate_clip_887.mp4-1.jpeg	pic/nonprimate_clip_729.mp4-94.jpeg	0	1	1	2	2	1	1.11874	0	1	7360	6360	5	0	1	monkey_final_test_v3	2017_02_08_1350	1	94	118	1	0.86413	nonprimate_clip_887.mp4-1.jpeg	nonprimate_clip_729.mp4-94.jpeg	94	94	3330.37	0.348074	3695.24	0.11279
R_nonprimate_clip_925.mp4	R_nonprimate_clip_263.mp4	pic/R_nonprimate_clip_925.mp4-76.jpeg	pic/R_nonprimate_clip_925.mp4-48.jpeg	1	2	0	2	1	0	0.834944	1	1	9960	8840	5	0	1	monkey_final_test_v3	2017_02_08_1350	1	76	114	1	0.88755	R_nonprimate_clip_925.mp4-76.jpeg	R_nonprimate_clip_925.mp4-48.jpeg	48	48	883.031	0.689509	1498.95	4.50528
nonprimate_clip_675.mp4	nonprimate_clip_227.mp4	pic/nonprimate_clip_227.mp4-30.jpeg	pic/nonprimate_clip_227.mp4-73.jpeg	0	7	0	1	1	1	2.62215	2	2	5040	3320	5	0	1	monkey_final_test_v3	2017_02_08_1350	1	135	105	1	0.65873	nonprimate_clip_227.mp4-30.jpeg	nonprimate_clip_227.mp4-73.jpeg	30	135	849.292	0.608756	2031.11	0
nonprimate_clip_481.mp4	nonprimate_clip_113.mp4	pic/nonprimate_clip_113.mp4-29.jpeg	pic/nonprimate_clip_481.mp4-119.jpeg	0	9	1	2	2	1	0.985324	0	2	7080	5120	5	0	1	monkey_final_test_v3	2017_02_08_1350	1	119	139	1	0.723164	nonprimate_clip_113.mp4-29.jpeg	nonprimate_clip_481.mp4-119.jpeg	119	119	4015.62	0.275076	2032.18	0
nonprimate_clip_824.mp4	nonprimate_clip_220.mp4	pic/nonprimate_clip_220.mp4-11.jpeg	pic/nonprimate_clip_220.mp4-60.jpeg	0	9	0	1	2	0	3.10629	2	2	5920	3960	5	0	1	monkey_final_test_v3	2017_02_08_1350	1	162	102	1	0.668919	nonprimate_clip_220.mp4-11.jpeg	nonprimate_clip_220.mp4-60.jpeg	11	113	1150.99	0.392256	2515.26	0.182472
R_nonprimate_clip_796.mp4	R_nonprimate_clip_231.mp4	pic/R_nonprimate_clip_796.mp4-95.jpeg	pic/R_nonprimate_clip_796.mp4-1.jpeg	1	24	0	2	1	0	1.15223	1	5	10560	6800	5	0	1	monkey_final_test_v3	2017_02_08_1350	1	95	114	1	0.643939	R_nonprimate_clip_796.mp4-95.jpeg	R_nonprimate_clip_796.mp4-1.jpeg	1	1	448.295	0.854699	2243.41	2.69347
R_nonprimate_clip_723.mp4	R_nonprimate_clip_738.mp4	pic/R_nonprimate_clip_738.mp4-36.jpeg	pic/R_nonprimate_clip_723.mp4-91.jpeg	1	8	1	2	1	0	3.13972	0	2	6680	4840	5	0	1	monkey_final_test_v3	2017_02_08_1350	1	137	101	1	0.724551	R_nonprimate_clip_738.mp4-36.jpeg	R_nonprimate_clip_723.mp4-91.jpeg	91	91	2721.17	-0.0212304	3687.95	0.086657
nonprimate_clip_700.mp4	nonprimate_clip_901.mp4	pic/nonprimate_clip_700.mp4-49.jpeg	pic/nonprimate_clip_700.mp4-86.jpeg	0	5	0	1	1	1	3.40719	1	1	10040	8560	5	0	1	monkey_final_test_v3	2017_02_08_1350	1	49	145	1	0.85259	nonprimate_clip_700.mp4-49.jpeg	nonprimate_clip_700.mp4-86.jpeg	49	49	314.528	0.628745	1132.47	12.5164
R_nonprimate_clip_603.mp4	R_nonprimate_clip_586.mp4	pic/R_nonprimate_clip_603.mp4-59.jpeg	pic/R_nonprimate_clip_603.mp4-1.jpeg	1	12	0	2	1	0	2.07081	1	3	12560	10240	5	0	1	monkey_final_test_v3	2017_02_08_1350	1	59	117	1	0.815287	R_nonprimate_clip_603.mp4-59.jpeg	R_nonprimate_clip_603.mp4-1.jpeg	1	1	836.127	0.651852	2099.81	0.452648
R_nonprimate_clip_589.mp4	R_nonprimate_clip_530.mp4	pic/R_nonprimate_clip_589.mp4-23.jpeg	pic/R_nonprimate_clip_589.mp4-99.jpeg	1	18	0	1	1	1	2.17136	1	4	9880	6840	5	0	1	monkey_final_test_v3	2017_02_08_1350	1	23	106	1	0.692308	R_nonprimate_clip_589.mp4-23.jpeg	R_nonprimate_clip_589.mp4-99.jpeg	23	23	331.799	0.660725	1356.47	0.870345
nonprimate_clip_517.mp4	nonprimate_clip_871.mp4	pic/nonprimate_clip_517.mp4-80.jpeg	pic/nonprimate_clip_871.mp4-12.jpeg	0	7	1	1	1	1	1.05213	0	2	8080	6360	5	0	1	monkey_final_test_v3	2017_02_08_1350	1	80	111	1	0.787129	nonprimate_clip_517.mp4-80.jpeg	nonprimate_clip_871.mp4-12.jpeg	80	80	7727.22	0.217362	3056.94	0.907434
nonprimate_clip_701.mp4	nonprimate_clip_653.mp4	pic/nonprimate_clip_701.mp4-85.jpeg	pic/nonprimate_clip_701.mp4-24.jpeg	0	13	0	2	1	0	2.18761	1	3	10200	7760	5	0	1	monkey_final_test_v3	2017_02_08_1350	1	85	119	1	0.760784	nonprimate_clip_701.mp4-85.jpeg	nonprimate_clip_701.mp4-24.jpeg	24	24	624.396	0.769747	1838.36	0.272383
R_nonprimate_clip_770.mp4	R_nonprimate_clip_542.mp4	pic/R_nonprimate_clip_542.mp4-31.jpeg	pic/R_nonprimate_clip_770.mp4-110.jpeg	1	3	1	2	2	1	1.70337	0	1	6440	5200	5	0	1	monkey_final_test_v3	2017_02_08_1350	1	110	110	1	0.807453	R_nonprimate_clip_542.mp4-31.jpeg	R_nonprimate_clip_770.mp4-110.jpeg	110	110	1982.49	-0.00250554	1651.97	1.05794
R_nonprimate_clip_440.mp4	R_nonprimate_clip_823.mp4	pic/R_nonprimate_clip_823.mp4-40.jpeg	pic/R_nonprimate_clip_440.mp4-108.jpeg	1	11	1	2	2	1	1.06866	0	3	6680	4480	5	0	1	monkey_final_test_v3	2017_02_08_1350	1	108	123	1	0.670659	R_nonprimate_clip_823.mp4-40.jpeg	R_nonprimate_clip_440.mp4-108.jpeg	108	108	1395.82	0.125994	3061.42	0.310667
nonprimate_clip_256.mp4	nonprimate_clip_638.mp4	pic/nonprimate_clip_638.mp4-54.jpeg	pic/nonprimate_clip_638.mp4-2.jpeg	0	10	0	2	2	1	5.37785	2	2	6000	3920	5	0	1	monkey_final_test_v3	2017_02_08_1350	1	131	129	1	0.653333	nonprimate_clip_638.mp4-54.jpeg	nonprimate_clip_638.mp4-2.jpeg	2	131	353.812	0.46786	2251.36	1.87409
R_nonprimate_clip_616.mp4	R_nonprimate_clip_750.mp4	pic/R_nonprimate_clip_616.mp4-14.jpeg	pic/R_nonprimate_clip_616.mp4-75.jpeg	1	13	0	1	2	0	2.05411	1	3	10520	8080	5	0	1	monkey_final_test_v3	2017_02_08_1350	1	75	104	1	0.768061	R_nonprimate_clip_616.mp4-14.jpeg	R_nonprimate_clip_616.mp4-75.jpeg	14	14	624.384	0.448544	2089.41	0.473996
nonprimate_clip_624.mp4	nonprimate_clip_547.mp4	pic/nonprimate_clip_547.mp4-86.jpeg	pic/nonprimate_clip_547.mp4-1.jpeg	0	21	0	2	1	0	2.40484	2	5	6240	2840	5	0	1	monkey_final_test_v3	2017_02_08_1350	1	207	121	1	0.455128	nonprimate_clip_547.mp4-86.jpeg	nonprimate_clip_547.mp4-1.jpeg	1	122	1069.6	0.377901	2697.56	1.21005
R_nonprimate_clip_944.mp4	R_nonprimate_clip_09.mp4	pic/R_nonprimate_clip_944.mp4-98.jpeg	pic/R_nonprimate_clip_944.mp4-25.jpeg	1	17	0	2	2	1	3.12333	1	4	9800	6880	5	0	1	monkey_final_test_v3	2017_02_08_1350	1	25	102	1	0.702041	R_nonprimate_clip_944.mp4-98.jpeg	R_nonprimate_clip_944.mp4-25.jpeg	25	25	892.602	0.145442	2369.28	0.799016
nonprimate_clip_156.mp4	nonprimate_clip_730.mp4	pic/nonprimate_clip_730.mp4-75.jpeg	pic/nonprimate_clip_156.mp4-134.jpeg	0	19	1	2	2	1	1.10206	0	4	6720	3560	5	0	1	monkey_final_test_v3	2017_02_08_1350	1	134	138	1	0.529762	nonprimate_clip_730.mp4-75.jpeg	nonprimate_clip_156.mp4-134.jpeg	134	134	2209.35	0.264256	1916.56	0.111493
R_nonprimate_clip_886.mp4	R_nonprimate_clip_691.mp4	pic/R_nonprimate_clip_691.mp4-12.jpeg	pic/R_nonprimate_clip_886.mp4-54.jpeg	1	20	1	2	2	1	1.00182	0	4	9920	6640	5	0	1	monkey_final_test_v3	2017_02_08_1350	1	54	124	1	0.669355	R_nonprimate_clip_691.mp4-12.jpeg	R_nonprimate_clip_886.mp4-54.jpeg	54	54	1926.77	0.149303	1780.44	0.0181433
R_nonprimate_clip_629.mp4	R_nonprimate_clip_794.mp4	pic/R_nonprimate_clip_629.mp4-84.jpeg	pic/R_nonprimate_clip_794.mp4-3.jpeg	1	2	1	1	1	1	1.77014	0	1	7440	6320	5	0	1	monkey_final_test_v3	2017_02_08_1350	1	84	109	1	0.849462	R_nonprimate_clip_629.mp4-84.jpeg	R_nonprimate_clip_794.mp4-3.jpeg	84	84	4153.03	0.20638	3053.96	0.251371
R_nonprimate_clip_782.mp4	R_nonprimate_clip_613.mp4	pic/R_nonprimate_clip_782.mp4-125.jpeg	pic/R_nonprimate_clip_613.mp4-33.jpeg	1	10	1	1	1	1	1.18548	0	2	6960	4880	5	0	1	monkey_final_test_v3	2017_02_08_1350	1	125	144	1	0.701149	R_nonprimate_clip_782.mp4-125.jpeg	R_nonprimate_clip_613.mp4-33.jpeg	125	125	2923.32	0.149711	2812.2	0.886788
nonprimate_clip_339.mp4	nonprimate_clip_413.mp4	pic/nonprimate_clip_413.mp4-19.jpeg	pic/nonprimate_clip_413.mp4-98.jpeg	0	19	0	1	1	1	2.72222	2	4	5480	2320	5	0	1	monkey_final_test_v3	2017_02_08_1350	1	135	116	1	0.423358	nonprimate_clip_413.mp4-19.jpeg	nonprimate_clip_413.mp4-98.jpeg	19	135	4516.53	0.435635	1826.56	0.537085
R_nonprimate_clip_199.mp4	R_nonprimate_clip_938.mp4	pic/R_nonprimate_clip_199.mp4-75.jpeg	pic/R_nonprimate_clip_938.mp4-1.jpeg	1	14	1	1	1	1	1.00187	0	3	9000	6440	5	0	1	monkey_final_test_v3	2017_02_08_1350	1	75	138	1	0.715556	R_nonprimate_clip_199.mp4-75.jpeg	R_nonprimate_clip_938.mp4-1.jpeg	75	75	2315.61	0.0764893	2358.85	0.371319
R_nonprimate_clip_281.mp4	R_nonprimate_clip_558.mp4	pic/R_nonprimate_clip_281.mp4-142.jpeg	pic/R_nonprimate_clip_558.mp4-21.jpeg	1	1	1	1	1	1	1.70331	0	1	7000	6000	5	0	1	monkey_final_test_v3	2017_02_08_1350	1	142	146	1	0.857143	R_nonprimate_clip_281.mp4-142.jpeg	R_nonprimate_clip_558.mp4-21.jpeg	142	142	8834.18	0.342169	3053.02	0.105751
nonprimate_clip_222.mp4	nonprimate_clip_655.mp4	pic/nonprimate_clip_222.mp4-60.jpeg	pic/nonprimate_clip_655.mp4-5.jpeg	0	11	1	1	1	1	1.1691	0	3	8800	6600	5	0	1	monkey_final_test_v3	2017_02_08_1350	1	60	110	1	0.75	nonprimate_clip_222.mp4-60.jpeg	nonprimate_clip_655.mp4-5.jpeg	60	60	1274.83	0.14942	2787.43	0.892056
R_nonprimate_clip_536.mp4	R_nonprimate_clip_779.mp4	pic/R_nonprimate_clip_779.mp4-2.jpeg	pic/R_nonprimate_clip_536.mp4-69.jpeg	1	7	1	2	1	0	3.12304	0	2	7800	6080	5	0	1	monkey_final_test_v3	2017_02_08_1350	1	112	110	1	0.779487	R_nonprimate_clip_779.mp4-2.jpeg	R_nonprimate_clip_536.mp4-69.jpeg	69	69	7329.89	0.1725	2102.27	0.376647
R_nonprimate_clip_361.mp4	R_nonprimate_clip_687.mp4	pic/R_nonprimate_clip_687.mp4-14.jpeg	pic/R_nonprimate_clip_361.mp4-36.jpeg	1	23	1	2	2	1	1.18561	0	5	9600	5960	5	0	1	monkey_final_test_v3	2017_02_08_1350	1	36	113	1	0.620833	R_nonprimate_clip_687.mp4-14.jpeg	R_nonprimate_clip_361.mp4-36.jpeg	36	36	2569.3	0.182558	2155.28	0.169781
R_nonprimate_clip_02.mp4	R_nonprimate_clip_154.mp4	pic/R_nonprimate_clip_154.mp4-23.jpeg	pic/R_nonprimate_clip_02.mp4-91.jpeg	1	4	1	2	2	1	1.01841	0	1	7400	6040	5	0	1	monkey_final_test_v3	2017_02_08_1350	1	91	102	1	0.816216	R_nonprimate_clip_154.mp4-23.jpeg	R_nonprimate_clip_02.mp4-91.jpeg	91	91	2282.67	0.194756	3384.2	0
nonprimate_clip_854.mp4	nonprimate_clip_228.mp4	pic/nonprimate_clip_228.mp4-54.jpeg	pic/nonprimate_clip_854.mp4-98.jpeg	0	21	1	2	2	1	1.21892	0	5	7440	4040	5	0	1	monkey_final_test_v3	2017_02_08_1350	1	98	129	1	0.543011	nonprimate_clip_228.mp4-54.jpeg	nonprimate_clip_854.mp4-98.jpeg	98	98	2748.27	0.398513	1991.69	0.03907
R_nonprimate_clip_433.mp4	R_nonprimate_clip_817.mp4	pic/R_nonprimate_clip_433.mp4-98.jpeg	pic/R_nonprimate_clip_433.mp4-7.jpeg	1	23	0	2	1	0	2.38832	1	5	10000	6360	5	0	1	monkey_final_test_v3	2017_02_08_1350	1	98	107	1	0.636	R_nonprimate_clip_433.mp4-98.jpeg	R_nonprimate_clip_433.mp4-7.jpeg	7	7	1597.27	0.0641237	2197.31	3.08599
R_nonprimate_clip_157.mp4	R_nonprimate_clip_719.mp4	pic/R_nonprimate_clip_719.mp4-92.jpeg	pic/R_nonprimate_clip_719.mp4-4.jpeg	1	22	0	2	1	0	2.67202	2	5	6560	3040	5	0	1	monkey_final_test_v3	2017_02_08_1350	1	238	146	1	0.463415	R_nonprimate_clip_719.mp4-92.jpeg	R_nonprimate_clip_719.mp4-4.jpeg	4	150	289.408	0.380677	2280.85	2.54442
nonprimate_clip_608.mp4	nonprimate_clip_670.mp4	pic/nonprimate_clip_608.mp4-98.jpeg	pic/nonprimate_clip_670.mp4-5.jpeg	0	2	1	1	1	1	1.62013	0	1	6960	5840	5	0	1	monkey_final_test_v3	2017_02_08_1350	1	98	121	1	0.83908	nonprimate_clip_608.mp4-98.jpeg	nonprimate_clip_670.mp4-5.jpeg	98	98	3026.98	0.0250363	3450.27	0.587113
nonprimate_clip_957.mp4	nonprimate_clip_693.mp4	pic/nonprimate_clip_693.mp4-18.jpeg	pic/nonprimate_clip_957.mp4-90.jpeg	0	4	1	2	2	1	0.968504	0	1	7080	5720	5	0	1	monkey_final_test_v3	2017_02_08_1350	1	90	106	1	0.80791	nonprimate_clip_693.mp4-18.jpeg	nonprimate_clip_957.mp4-90.jpeg	90	90	2176.45	0.0836571	2054.62	0.607395
R_nonprimate_clip_114.mp4	R_nonprimate_clip_456.mp4	pic/R_nonprimate_clip_114.mp4-93.jpeg	pic/R_nonprimate_clip_456.mp4-11.jpeg	1	5	1	1	1	1	1.1689	0	1	7200	5720	5	0	1	monkey_final_test_v3	2017_02_08_1350	1	93	119	1	0.794444	R_nonprimate_clip_114.mp4-93.jpeg	R_nonprimate_clip_456.mp4-11.jpeg	93	93	5324.41	0.353837	411.368	0
R_nonprimate_clip_317.mp4	R_nonprimate_clip_126.mp4	pic/R_nonprimate_clip_317.mp4-98.jpeg	pic/R_nonprimate_clip_126.mp4-47.jpeg	1	13	1	1	1	1	1.4029	0	3	8480	6040	5	0	1	monkey_final_test_v3	2017_02_08_1350	1	98	112	1	0.712264	R_nonprimate_clip_317.mp4-98.jpeg	R_nonprimate_clip_126.mp4-47.jpeg	98	98	2065.26	0.102649	2943.43	0.38533
nonprimate_clip_307.mp4	nonprimate_clip_857.mp4	pic/nonprimate_clip_307.mp4-70.jpeg	pic/nonprimate_clip_857.mp4-5.jpeg	0	18	1	1	1	1	1.41962	0	4	10080	7040	5	0	1	monkey_final_test_v3	2017_02_08_1350	1	70	141	1	0.698413	nonprimate_clip_307.mp4-70.jpeg	nonprimate_clip_857.mp4-5.jpeg	70	70	2090.51	0.254629	2317.06	0.382579
nonprimate_clip_52.mp4	nonprimate_clip_812.mp4	pic/nonprimate_clip_52.mp4-101.jpeg	pic/nonprimate_clip_52.mp4-43.jpeg	0	12	0	2	2	1	3.30684	1	3	10280	7960	5	0	1	monkey_final_test_v3	2017_02_08_1350	1	43	128	1	0.774319	nonprimate_clip_52.mp4-101.jpeg	nonprimate_clip_52.mp4-43.jpeg	43	43	1140.1	0.649835	1638.35	2.02751
nonprimate_clip_63.mp4	nonprimate_clip_897.mp4	pic/nonprimate_clip_63.mp4-118.jpeg	pic/nonprimate_clip_63.mp4-42.jpeg	0	18	0	2	1	0	1.31946	1	4	9200	6160	5	0	1	monkey_final_test_v3	2017_02_08_1350	1	118	121	1	0.669565	nonprimate_clip_63.mp4-118.jpeg	nonprimate_clip_63.mp4-42.jpeg	42	42	364.822	0.847657	714.168	0.0915167
nonprimate_clip_928.mp4	nonprimate_clip_224.mp4	pic/nonprimate_clip_928.mp4-37.jpeg	pic/nonprimate_clip_224.mp4-19.jpeg	0	22	1	1	2	0	1.56992	0	5	9000	5480	5	0	1	monkey_final_test_v3	2017_02_08_1350	1	125	106	1	0.608889	nonprimate_clip_928.mp4-37.jpeg	nonprimate_clip_224.mp4-19.jpeg	37	37	4747.21	0.132271	3734.68	0.0929897
nonprimate_clip_617.mp4	nonprimate_clip_842.mp4	pic/nonprimate_clip_842.mp4-10.jpeg	pic/nonprimate_clip_842.mp4-107.jpeg	0	25	0	1	1	1	3.32356	2	5	6200	2320	5	0	1	monkey_final_test_v3	2017_02_08_1350	1	123	113	1	0.374194	nonprimate_clip_842.mp4-10.jpeg	nonprimate_clip_842.mp4-107.jpeg	10	123	762.975	0.70973	1509.57	7.95903
R_nonprimate_clip_843.mp4	R_nonprimate_clip_230.mp4	pic/R_nonprimate_clip_843.mp4-2.jpeg	pic/R_nonprimate_clip_843.mp4-45.jpeg	1	7	0	1	1	1	2.30446	1	2	10640	8920	5	0	1	monkey_final_test_v3	2017_02_08_1350	1	2	115	1	0.838346	R_nonprimate_clip_843.mp4-2.jpeg	R_nonprimate_clip_843.mp4-45.jpeg	2	2	885.796	0.544958	2750.52	1.64477
nonprimate_clip_170.mp4	nonprimate_clip_158.mp4	pic/nonprimate_clip_158.mp4-113.jpeg	pic/nonprimate_clip_158.mp4-19.jpeg	0	24	0	2	1	0	2.15427	2	5	6200	2440	5	0	1	monkey_final_test_v3	2017_02_08_1350	1	228	115	1	0.393548	nonprimate_clip_158.mp4-113.jpeg	nonprimate_clip_158.mp4-19.jpeg	19	134	4219.04	0.360094	1129.87	0.216555
R_nonprimate_clip_694.mp4	R_nonprimate_clip_721.mp4	pic/R_nonprimate_clip_694.mp4-104.jpeg	pic/R_nonprimate_clip_721.mp4-68.jpeg	1	19	1	1	1	1	2.43834	0	4	6840	3680	5	0	1	monkey_final_test_v3	2017_02_08_1350	1	104	115	1	0.538012	R_nonprimate_clip_694.mp4-104.jpeg	R_nonprimate_clip_721.mp4-68.jpeg	104	104	2237.12	0.0968554	2996.54	0
nonprimate_clip_645.mp4	nonprimate_clip_860.mp4	pic/nonprimate_clip_645.mp4-96.jpeg	pic/nonprimate_clip_645.mp4-127.jpeg	0	3	0	1	1	1	1.73673	1	1	8760	7520	5	0	1	monkey_final_test_v3	2017_02_08_1350	1	96	132	1	0.858447	nonprimate_clip_645.mp4-96.jpeg	nonprimate_clip_645.mp4-127.jpeg	96	96	230.729	0.674524	2001.19	1.59674
nonprimate_clip_136.mp4	nonprimate_clip_400.mp4	pic/nonprimate_clip_136.mp4-70.jpeg	pic/nonprimate_clip_400.mp4-2.jpeg	0	12	1	1	1	1	1.23577	0	3	9080	6760	5	0	1	monkey_final_test_v3	2017_02_08_1350	1	70	126	1	0.744493	nonprimate_clip_136.mp4-70.jpeg	nonprimate_clip_400.mp4-2.jpeg	70	70	2567.53	0.327115	2511.43	0.600025
R_nonprimate_clip_861.mp4	R_nonprimate_clip_411.mp4	pic/R_nonprimate_clip_411.mp4-18.jpeg	pic/R_nonprimate_clip_861.mp4-57.jpeg	1	24	1	2	2	1	1.16884	0	5	9840	6080	5	0	1	monkey_final_test_v3	2017_02_08_1350	1	57	133	1	0.617886	R_nonprimate_clip_411.mp4-18.jpeg	R_nonprimate_clip_861.mp4-57.jpeg	57	57	2191.03	0.356911	1641.15	0.5543
R_nonprimate_clip_249.mp4	R_nonprimate_clip_752.mp4	pic/R_nonprimate_clip_249.mp4-124.jpeg	pic/R_nonprimate_clip_752.mp4-44.jpeg	1	9	1	1	1	1	1.5196	0	2	6560	4600	5	0	1	monkey_final_test_v3	2017_02_08_1350	1	124	129	1	0.70122	R_nonprimate_clip_249.mp4-124.jpeg	R_nonprimate_clip_752.mp4-44.jpeg	124	124	1615.94	0.0997848	2074.96	0.471755
nonprimate_clip_353.mp4	nonprimate_clip_973.mp4	pic/nonprimate_clip_353.mp4-102.jpeg	pic/nonprimate_clip_353.mp4-14.jpeg	0	22	0	2	1	0	3.40726	1	5	11040	7520	5	0	1	monkey_final_test_v3	2017_02_08_1350	1	102	113	1	0.681159	nonprimate_clip_353.mp4-102.jpeg	nonprimate_clip_353.mp4-14.jpeg	14	14	556.816	0.330069	1900.06	0.188205
nonprimate_clip_161.mp4	nonprimate_clip_684.mp4	pic/nonprimate_clip_684.mp4-59.jpeg	pic/nonprimate_clip_684.mp4-19.jpeg	0	6	0	2	2	1	1.6703	2	2	5240	3640	5	0	1	monkey_final_test_v3	2017_02_08_1350	1	119	100	1	0.694656	nonprimate_clip_684.mp4-59.jpeg	nonprimate_clip_684.mp4-19.jpeg	19	119	3624.47	0.715999	2755.45	0.24071
nonprimate_clip_606.mp4	nonprimate_clip_107.mp4	pic/nonprimate_clip_107.mp4-63.jpeg	pic/nonprimate_clip_107.mp4-38.jpeg	0	1	0	2	1	0	2.0372	2	1	4920	3920	5	0	1	monkey_final_test_v3	2017_02_08_1350	1	182	119	1	0.796748	nonprimate_clip_107.mp4-63.jpeg	nonprimate_clip_107.mp4-38.jpeg	38	157	653.505	0.809265	1866.59	4.4254
nonprimate_clip_648.mp4	nonprimate_clip_762.mp4	pic/nonprimate_clip_648.mp4-85.jpeg	pic/nonprimate_clip_762.mp4-16.jpeg	0	5	1	1	1	1	1.7866	0	1	8160	6680	5	0	1	monkey_final_test_v3	2017_02_08_1350	1	85	106	1	0.818627	nonprimate_clip_648.mp4-85.jpeg	nonprimate_clip_762.mp4-16.jpeg	85	85	2773.58	0.363449	2553.91	0.0281184
R_nonprimate_clip_290.mp4	R_nonprimate_clip_471.mp4	pic/R_nonprimate_clip_471.mp4-72.jpeg	pic/R_nonprimate_clip_471.mp4-8.jpeg	1	14	0	2	1	0	1.48622	2	3	5720	3160	5	0	1	monkey_final_test_v3	2017_02_08_1350	1	203	131	1	0.552448	R_nonprimate_clip_471.mp4-72.jpeg	R_nonprimate_clip_471.mp4-8.jpeg	8	139	379.126	0.350483	2205.24	0.755727
R_nonprimate_clip_272.mp4	R_nonprimate_clip_443.mp4	pic/R_nonprimate_clip_443.mp4-110.jpeg	pic/R_nonprimate_clip_443.mp4-79.jpeg	1	3	0	2	1	0	3.20662	2	1	3720	2480	5	0	1	monkey_final_test_v3	2017_02_08_1350	1	213	103	1	0.666667	R_nonprimate_clip_443.mp4-110.jpeg	R_nonprimate_clip_443.mp4-79.jpeg	79	182	1765.71	0.338918	1762.5	1.57821
nonprimate_clip_912.mp4	nonprimate_clip_725.mp4	pic/nonprimate_clip_912.mp4-10.jpeg	pic/nonprimate_clip_912.mp4-101.jpeg	0	23	0	1	2	0	1.30268	1	5	11920	8280	5	0	1	monkey_final_test_v3	2017_02_08_1350	1	101	115	1	0.694631	nonprimate_clip_912.mp4-10.jpeg	nonprimate_clip_912.mp4-101.jpeg	10	10	1253.85	0.632484	1876.62	2.66245
R_nonprimate_clip_435.mp4	R_nonprimate_clip_195.mp4	pic/R_nonprimate_clip_435.mp4-70.jpeg	pic/R_nonprimate_clip_435.mp4-21.jpeg	1	9	0	2	1	0	2.12092	1	2	10400	8440	5	0	1	monkey_final_test_v3	2017_02_08_1350	1	70	114	1	0.811538	R_nonprimate_clip_435.mp4-70.jpeg	R_nonprimate_clip_435.mp4-21.jpeg	21	21	720.701	0.676249	2153.97	0.249929
R_nonprimate_clip_666.mp4	R_nonprimate_clip_80.mp4	pic/R_nonprimate_clip_80.mp4-13.jpeg	pic/R_nonprimate_clip_666.mp4-47.jpeg	1	15	1	2	2	1	1.00184	0	3	9200	6520	5	0	1	monkey_final_test_v3	2017_02_08_1350	1	47	101	1	0.708696	R_nonprimate_clip_80.mp4-13.jpeg	R_nonprimate_clip_666.mp4-47.jpeg	47	47	7181.35	0.106129	1118.4	0.0898702
nonprimate_clip_261.mp4	nonprimate_clip_408.mp4	pic/nonprimate_clip_261.mp4-34.jpeg	pic/nonprimate_clip_261.mp4-89.jpeg	0	11	0	1	2	0	2.08753	1	3	9520	7320	5	0	1	monkey_final_test_v3	2017_02_08_1350	1	89	102	1	0.768908	nonprimate_clip_261.mp4-34.jpeg	nonprimate_clip_261.mp4-89.jpeg	34	34	1269.59	-0.0287036	2892.23	4.58101
R_nonprimate_clip_103.mp4	R_nonprimate_clip_951.mp4	pic/R_nonprimate_clip_103.mp4-110.jpeg	pic/R_nonprimate_clip_103.mp4-28.jpeg	1	20	0	2	1	0	2.27115	1	4	9640	6360	5	0	1	monkey_final_test_v3	2017_02_08_1350	1	110	115	1	0.659751	R_nonprimate_clip_103.mp4-110.jpeg	R_nonprimate_clip_103.mp4-28.jpeg	28	28	341.456	0.864811	1599.62	10.2595
R_nonprimate_clip_636.mp4	R_nonprimate_clip_661.mp4	pic/R_nonprimate_clip_636.mp4-55.jpeg	pic/R_nonprimate_clip_661.mp4-7.jpeg	1	16	1	1	1	1	1.10138	0	4	8720	5920	5	0	1	monkey_final_test_v3	2017_02_08_1350	1	55	118	1	0.678899	R_nonprimate_clip_636.mp4-55.jpeg	R_nonprimate_clip_661.mp4-7.jpeg	55	55	1799.93	0.0227354	1860.16	1.45288
nonprimate_clip_184.mp4	nonprimate_clip_122.mp4	pic/nonprimate_clip_184.mp4-79.jpeg	pic/nonprimate_clip_122.mp4-34.jpeg	0	14	1	1	1	1	1.08558	0	3	8960	6400	5	0	1	monkey_final_test_v3	2017_02_08_1350	1	79	109	1	0.714286	nonprimate_clip_184.mp4-79.jpeg	nonprimate_clip_122.mp4-34.jpeg	79	79	1674.88	0.25986	1785.45	0
nonprimate_clip_477.mp4	nonprimate_clip_470.mp4	pic/nonprimate_clip_470.mp4-43.jpeg	pic/nonprimate_clip_470.mp4-107.jpeg	0	14	0	1	2	0	2.02072	2	3	4720	2160	5	0	1	monkey_final_test_v3	2017_02_08_1350	1	220	113	1	0.457627	nonprimate_clip_470.mp4-43.jpeg	nonprimate_clip_470.mp4-107.jpeg	43	156	520.353	0.289072	2004.8	0.431291
R_nonprimate_clip_553.mp4	R_nonprimate_clip_965.mp4	pic/R_nonprimate_clip_553.mp4-84.jpeg	pic/R_nonprimate_clip_553.mp4-29.jpeg	1	11	0	2	2	1	3.49048	1	3	9480	7280	5	0	1	monkey_final_test_v3	2017_02_08_1350	1	29	101	1	0.767932	R_nonprimate_clip_553.mp4-84.jpeg	R_nonprimate_clip_553.mp4-29.jpeg	29	29	5704.85	0.775002	746.733	0.875525
R_nonprimate_clip_537.mp4	R_nonprimate_clip_733.mp4	pic/R_nonprimate_clip_537.mp4-81.jpeg	pic/R_nonprimate_clip_733.mp4-27.jpeg	1	12	1	1	1	1	1.23571	0	3	7600	5280	5	0	1	monkey_final_test_v3	2017_02_08_1350	1	81	112	1	0.694737	R_nonprimate_clip_537.mp4-81.jpeg	R_nonprimate_clip_733.mp4-27.jpeg	81	81	4381.58	0.410227	3733.69	0
R_nonprimate_clip_622.mp4	R_nonprimate_clip_15.mp4	pic/R_nonprimate_clip_15.mp4-57.jpeg	pic/R_nonprimate_clip_622.mp4-86.jpeg	1	21	1	2	2	1	1.77018	0	5	7560	4160	5	0	1	monkey_final_test_v3	2017_02_08_1350	1	86	114	1	0.550265	R_nonprimate_clip_15.mp4-57.jpeg	R_nonprimate_clip_622.mp4-86.jpeg	86	86	2707.89	0.436033	2807.4	0.241247
R_nonprimate_clip_837.mp4	R_nonprimate_clip_166.mp4	pic/R_nonprimate_clip_837.mp4-108.jpeg	pic/R_nonprimate_clip_837.mp4-56.jpeg	1	10	0	2	2	1	1.56968	1	2	8880	6800	5	0	1	monkey_final_test_v3	2017_02_08_1350	1	56	113	1	0.765766	R_nonprimate_clip_837.mp4-108.jpeg	R_nonprimate_clip_837.mp4-56.jpeg	56	56	2601.72	0.809177	2685.22	0.126711
R_nonprimate_clip_133.mp4	R_nonprimate_clip_686.mp4	pic/R_nonprimate_clip_686.mp4-18.jpeg	pic/R_nonprimate_clip_686.mp4-43.jpeg	1	1	0	1	2	0	1.68651	2	1	5440	4440	5	0	1	monkey_final_test_v3	2017_02_08_1350	1	169	126	1	0.816176	R_nonprimate_clip_686.mp4-18.jpeg	R_nonprimate_clip_686.mp4-43.jpeg	18	144	166.039	0.667696	2292.55	2.9266
nonprimate_clip_208.mp4	nonprimate_clip_623.mp4	pic/nonprimate_clip_623.mp4-7.jpeg	pic/nonprimate_clip_208.mp4-56.jpeg	0	10	1	2	2	1	1.05203	0	2	8760	6680	5	0	1	monkey_final_test_v3	2017_02_08_1350	1	56	101	1	0.762557	nonprimate_clip_623.mp4-7.jpeg	nonprimate_clip_208.mp4-56.jpeg	56	56	2335.25	0.22967	1966.88	0.413686
nonprimate_clip_595.mp4	nonprimate_clip_941.mp4	pic/nonprimate_clip_941.mp4-28.jpeg	pic/nonprimate_clip_595.mp4-84.jpeg	0	8	1	2	2	1	2.071	0	2	8360	6520	5	0	1	monkey_final_test_v3	2017_02_08_1350	1	84	102	1	0.779904	nonprimate_clip_941.mp4-28.jpeg	nonprimate_clip_595.mp4-84.jpeg	84	84	6836.41	0.494684	3711.92	0
nonprimate_clip_218.mp4	nonprimate_clip_821.mp4	pic/nonprimate_clip_821.mp4-21.jpeg	pic/nonprimate_clip_218.mp4-60.jpeg	0	20	1	2	1	0	1.65336	0	4	8480	5200	5	0	1	monkey_final_test_v3	2017_02_08_1350	1	142	121	1	0.613208	nonprimate_clip_821.mp4-21.jpeg	nonprimate_clip_218.mp4-60.jpeg	60	60	2258.33	0.114901	2334.23	0.883926
nonprimate_clip_250.mp4	nonprimate_clip_597.mp4	pic/nonprimate_clip_250.mp4-57.jpeg	pic/nonprimate_clip_250.mp4-103.jpeg	0	8	0	1	1	1	2.30461	1	2	9760	7920	5	0	1	monkey_final_test_v3	2017_02_08_1350	1	57	118	1	0.811475	nonprimate_clip_250.mp4-57.jpeg	nonprimate_clip_250.mp4-103.jpeg	57	57	416.542	0.658834	1557.82	0.437798
R_nonprimate_clip_983.mp4	R_nonprimate_clip_438.mp4	pic/R_nonprimate_clip_438.mp4-4.jpeg	pic/R_nonprimate_clip_983.mp4-24.jpeg	1	22	1	2	2	1	0.834816	0	5	10560	7040	5	0	1	monkey_final_test_v3	2017_02_08_1350	1	24	108	1	0.666667	R_nonprimate_clip_438.mp4-4.jpeg	R_nonprimate_clip_983.mp4-24.jpeg	24	24	2597.65	0.0743299	3330.46	1.45443
nonprimate_clip_124.mp4	nonprimate_clip_628.mp4	pic/nonprimate_clip_628.mp4-57.jpeg	pic/nonprimate_clip_124.mp4-138.jpeg	0	15	1	2	2	1	1.56965	0	3	6760	4080	5	0	1	monkey_final_test_v3	2017_02_08_1350	1	138	148	1	0.60355	nonprimate_clip_628.mp4-57.jpeg	nonprimate_clip_124.mp4-138.jpeg	138	138	1921.28	0.255355	2586.67	0.244697
nonprimate_clip_873.mp4	nonprimate_clip_125.mp4	pic/nonprimate_clip_125.mp4-22.jpeg	pic/nonprimate_clip_873.mp4-82.jpeg	0	16	1	2	2	1	1.35258	0	4	9240	6440	5	0	1	monkey_final_test_v3	2017_02_08_1350	1	82	130	1	0.69697	nonprimate_clip_125.mp4-22.jpeg	nonprimate_clip_873.mp4-82.jpeg	82	82	1689.5	0.224643	3011.87	0.334016
R_nonprimate_clip_556.mp4	R_nonprimate_clip_304.mp4	pic/R_nonprimate_clip_304.mp4-9.jpeg	pic/R_nonprimate_clip_304.mp4-55.jpeg	1	8	0	1	2	0	2.57185	2	2	5880	4040	5	0	1	monkey_final_test_v3	2017_02_08_1350	1	155	100	1	0.687075	R_nonprimate_clip_304.mp4-9.jpeg	R_nonprimate_clip_304.mp4-55.jpeg	9	109	528.105	0.838981	789.263	1.65973
R_nonprimate_clip_17.mp4	R_nonprimate_clip_301.mp4	pic/R_nonprimate_clip_17.mp4-2.jpeg	pic/R_nonprimate_clip_17.mp4-72.jpeg	1	16	0	1	1	1	2.72242	1	4	11040	8240	5	0	1	monkey_final_test_v3	2017_02_08_1350	1	2	117	1	0.746377	R_nonprimate_clip_17.mp4-2.jpeg	R_nonprimate_clip_17.mp4-72.jpeg	2	2	178.54	0.0396667	2626.98	0.889914
nonprimate_clip_619.mp4	nonprimate_clip_971.mp4	pic/nonprimate_clip_619.mp4-75.jpeg	pic/nonprimate_clip_971.mp4-5.jpeg	0	3	1	1	1	1	1.30248	0	1	7440	6200	5	0	1	monkey_final_test_v3	2017_02_08_1350	1	75	101	1	0.833333	nonprimate_clip_619.mp4-75.jpeg	nonprimate_clip_971.mp4-5.jpeg	75	75	8661.17	0.120768	2538.6	0.0755605
nonprimate_clip_29.mp4	nonprimate_clip_359.mp4	pic/nonprimate_clip_359.mp4-3.jpeg	pic/nonprimate_clip_29.mp4-85.jpeg	0	5	1	2	2	1	2.90616	0	1	8120	6640	1	0	1	monkey_final_test_v1	2017_10_23_1221	2	85	119	2	0.817734	nonprimate_clip_359.mp4-3.jpeg	nonprimate_clip_29.mp4-85.jpeg	85	85	3254.58	0.0628158	1300.67	0.496958
R_nonprimate_clip_315.mp4	R_nonprimate_clip_946.mp4	pic/R_nonprimate_clip_946.mp4-24.jpeg	pic/R_nonprimate_clip_946.mp4-73.jpeg	1	9	0	1	2	0	1.36936	2	2	5600	3640	1	0	1	monkey_final_test_v1	2017_10_23_1221	2	185	112	2	0.65	R_nonprimate_clip_946.mp4-24.jpeg	R_nonprimate_clip_946.mp4-73.jpeg	24	136	239.858	0.152916	2621.3	3.14727
nonprimate_clip_948.mp4	nonprimate_clip_853.mp4	pic/nonprimate_clip_948.mp4-78.jpeg	pic/nonprimate_clip_948.mp4-41.jpeg	0	5	0	2	1	0	1.7036	1	1	9760	8280	1	0	1	monkey_final_test_v1	2017_10_23_1221	2	78	108	2	0.848361	nonprimate_clip_948.mp4-78.jpeg	nonprimate_clip_948.mp4-41.jpeg	41	41	294.806	0.664164	1857.16	2.84271
nonprimate_clip_815.mp4	nonprimate_clip_874.mp4	pic/nonprimate_clip_874.mp4-104.jpeg	pic/nonprimate_clip_874.mp4-43.jpeg	0	13	0	2	2	1	3.7578	2	3	4960	2520	1	0	1	monkey_final_test_v1	2017_10_23_1221	2	188	145	2	0.508065	nonprimate_clip_874.mp4-104.jpeg	nonprimate_clip_874.mp4-43.jpeg	43	188	575.77	0.774306	816.442	14.9727
R_nonprimate_clip_370.mp4	R_nonprimate_clip_68.mp4	pic/R_nonprimate_clip_68.mp4-10.jpeg	pic/R_nonprimate_clip_68.mp4-35.jpeg	1	1	0	1	2	0	3.173	2	1	6360	5360	1	0	1	monkey_final_test_v1	2017_10_23_1221	2	139	104	2	0.842767	R_nonprimate_clip_68.mp4-10.jpeg	R_nonprimate_clip_68.mp4-35.jpeg	10	114	260.031	0.380327	2488.29	18.9211
R_nonprimate_clip_791.mp4	R_nonprimate_clip_611.mp4	pic/R_nonprimate_clip_611.mp4-95.jpeg	pic/R_nonprimate_clip_611.mp4-64.jpeg	1	3	0	2	1	0	2.62188	2	1	3520	2280	1	0	1	monkey_final_test_v1	2017_10_23_1221	2	237	142	2	0.647727	R_nonprimate_clip_611.mp4-95.jpeg	R_nonprimate_clip_611.mp4-64.jpeg	64	206	1107.06	0.705049	2418.67	0.301716
R_nonprimate_clip_704.mp4	R_nonprimate_clip_967.mp4	pic/R_nonprimate_clip_967.mp4-9.jpeg	pic/R_nonprimate_clip_704.mp4-60.jpeg	1	17	1	2	1	0	2.47197	0	4	8560	5640	1	0	1	monkey_final_test_v1	2017_10_23_1221	2	133	124	2	0.658879	R_nonprimate_clip_967.mp4-9.jpeg	R_nonprimate_clip_704.mp4-60.jpeg	60	60	4530.91	0.222102	442.614	0.080101
nonprimate_clip_920.mp4	nonprimate_clip_40.mp4	pic/nonprimate_clip_920.mp4-23.jpeg	pic/nonprimate_clip_920.mp4-117.jpeg	0	24	0	1	1	1	2.68879	1	5	11000	7240	1	0	1	monkey_final_test_v1	2017_10_23_1221	2	23	133	2	0.658182	nonprimate_clip_920.mp4-23.jpeg	nonprimate_clip_920.mp4-117.jpeg	23	23	1422.59	0.315453	2528.87	1.99016
nonprimate_clip_270.mp4	nonprimate_clip_918.mp4	pic/nonprimate_clip_918.mp4-54.jpeg	pic/nonprimate_clip_270.mp4-96.jpeg	0	19	1	2	2	1	2.17131	0	4	8240	5080	1	0	1	monkey_final_test_v1	2017_10_23_1221	2	96	121	2	0.616505	nonprimate_clip_918.mp4-54.jpeg	nonprimate_clip_270.mp4-96.jpeg	96	96	1420.29	0.3726	2701.28	0.433243
R_nonprimate_clip_641.mp4	R_nonprimate_clip_490.mp4	pic/R_nonprimate_clip_641.mp4-39.jpeg	pic/R_nonprimate_clip_490.mp4-27.jpeg	1	24	1	1	1	1	1.61986	0	5	8920	5160	1	0	1	monkey_final_test_v1	2017_10_23_1221	2	39	106	2	0.578475	R_nonprimate_clip_641.mp4-39.jpeg	R_nonprimate_clip_490.mp4-27.jpeg	39	39	3001.66	0.0829964	2534.01	0
nonprimate_clip_528.mp4	nonprimate_clip_99.mp4	pic/nonprimate_clip_99.mp4-45.jpeg	pic/nonprimate_clip_528.mp4-117.jpeg	0	10	1	2	2	1	1.93764	0	2	8080	6000	1	0	1	monkey_final_test_v1	2017_10_23_1221	2	117	124	2	0.742574	nonprimate_clip_99.mp4-45.jpeg	nonprimate_clip_528.mp4-117.jpeg	117	117	2562.75	0.410154	3197.66	0.188513
nonprimate_clip_604.mp4	nonprimate_clip_216.mp4	pic/nonprimate_clip_604.mp4-11.jpeg	pic/nonprimate_clip_604.mp4-84.jpeg	0	17	0	1	1	1	3.49059	1	4	10840	7920	1	0	1	monkey_final_test_v1	2017_10_23_1221	2	11	117	2	0.730627	nonprimate_clip_604.mp4-11.jpeg	nonprimate_clip_604.mp4-84.jpeg	11	11	208.571	0.878892	1087.32	49.7909
R_nonprimate_clip_265.mp4	R_nonprimate_clip_785.mp4	pic/R_nonprimate_clip_785.mp4-27.jpeg	pic/R_nonprimate_clip_265.mp4-103.jpeg	1	10	1	2	2	1	1.85365	0	2	7520	5440	1	0	1	monkey_final_test_v1	2017_10_23_1221	2	103	128	2	0.723404	R_nonprimate_clip_785.mp4-27.jpeg	R_nonprimate_clip_265.mp4-103.jpeg	103	103	4211.69	0.150509	1220.02	0.242046
nonprimate_clip_257.mp4	nonprimate_clip_169.mp4	pic/nonprimate_clip_169.mp4-76.jpeg	pic/nonprimate_clip_169.mp4-48.jpeg	0	2	0	2	1	0	2.58863	2	1	4280	3160	1	0	1	monkey_final_test_v1	2017_10_23_1221	2	201	125	2	0.738318	nonprimate_clip_169.mp4-76.jpeg	nonprimate_clip_169.mp4-48.jpeg	48	173	318.713	0.750549	1602.65	7.5379
R_nonprimate_clip_303.mp4	R_nonprimate_clip_110.mp4	pic/R_nonprimate_clip_303.mp4-60.jpeg	pic/R_nonprimate_clip_303.mp4-124.jpeg	1	14	0	1	2	0	1.6199	1	3	9240	6680	1	0	1	monkey_final_test_v1	2017_10_23_1221	2	124	124	2	0.722944	R_nonprimate_clip_303.mp4-60.jpeg	R_nonprimate_clip_303.mp4-124.jpeg	60	60	5375.22	0.570608	1857.12	0.388608
nonprimate_clip_851.mp4	nonprimate_clip_583.mp4	pic/nonprimate_clip_851.mp4-109.jpeg	pic/nonprimate_clip_583.mp4-39.jpeg	0	11	1	1	1	1	1.55282	0	3	7320	5120	1	0	1	monkey_final_test_v1	2017_10_23_1221	2	109	125	2	0.699454	nonprimate_clip_851.mp4-109.jpeg	nonprimate_clip_583.mp4-39.jpeg	109	109	4363.21	0.535291	3655.53	0.302252
nonprimate_clip_183.mp4	nonprimate_clip_273.mp4	pic/nonprimate_clip_183.mp4-4.jpeg	pic/nonprimate_clip_183.mp4-50.jpeg	0	8	0	1	2	0	3.69062	1	2	12440	10600	1	0	1	monkey_final_test_v1	2017_10_23_1221	2	50	129	2	0.85209	nonprimate_clip_183.mp4-4.jpeg	nonprimate_clip_183.mp4-50.jpeg	4	4	2047.17	0.435429	3046.65	0
nonprimate_clip_749.mp4	nonprimate_clip_534.mp4	pic/nonprimate_clip_534.mp4-17.jpeg	pic/nonprimate_clip_534.mp4-84.jpeg	0	15	0	1	1	1	1.97089	2	3	6200	3520	1	0	1	monkey_final_test_v1	2017_10_23_1221	2	137	120	2	0.567742	nonprimate_clip_534.mp4-17.jpeg	nonprimate_clip_534.mp4-84.jpeg	17	137	455.363	0.448053	2384.92	3.34525
nonprimate_clip_143.mp4	nonprimate_clip_858.mp4	pic/nonprimate_clip_143.mp4-55.jpeg	pic/nonprimate_clip_143.mp4-134.jpeg	0	19	0	1	1	1	2.67257	1	4	10880	7720	1	0	1	monkey_final_test_v1	2017_10_23_1221	2	55	146	2	0.709559	nonprimate_clip_143.mp4-55.jpeg	nonprimate_clip_143.mp4-134.jpeg	55	55	284.892	0.578383	1613.97	0.514905
R_nonprimate_clip_120.mp4	R_nonprimate_clip_338.mp4	pic/R_nonprimate_clip_120.mp4-128.jpeg	pic/R_nonprimate_clip_338.mp4-46.jpeg	1	12	1	1	2	0	2.95605	0	3	8320	6000	1	0	1	monkey_final_test_v1	2017_10_23_1221	2	186	140	2	0.721154	R_nonprimate_clip_120.mp4-128.jpeg	R_nonprimate_clip_338.mp4-46.jpeg	128	128	5001.28	0.300139	3818.39	0
nonprimate_clip_46.mp4	nonprimate_clip_569.mp4	pic/nonprimate_clip_569.mp4-6.jpeg	pic/nonprimate_clip_569.mp4-82.jpeg	0	18	0	1	1	1	1.9877	2	4	5960	2920	1	0	1	monkey_final_test_v1	2017_10_23_1221	2	143	137	2	0.489933	nonprimate_clip_569.mp4-6.jpeg	nonprimate_clip_569.mp4-82.jpeg	6	143	362.18	0.788534	1332.86	0.295204
R_nonprimate_clip_132.mp4	R_nonprimate_clip_214.mp4	pic/R_nonprimate_clip_214.mp4-5.jpeg	pic/R_nonprimate_clip_214.mp4-60.jpeg	1	11	0	1	1	1	3.00604	2	3	5840	3640	1	0	1	monkey_final_test_v1	2017_10_23_1221	2	134	129	2	0.623288	R_nonprimate_clip_214.mp4-5.jpeg	R_nonprimate_clip_214.mp4-60.jpeg	5	134	390.18	0.325636	2171.59	0.962224
nonprimate_clip_417.mp4	nonprimate_clip_03.mp4	pic/nonprimate_clip_03.mp4-36.jpeg	pic/nonprimate_clip_417.mp4-53.jpeg	0	23	1	2	1	0	4.37584	0	5	8280	4640	1	0	1	monkey_final_test_v1	2017_10_23_1221	2	144	108	2	0.560386	nonprimate_clip_03.mp4-36.jpeg	nonprimate_clip_417.mp4-53.jpeg	53	53	8346.88	0.205763	3879.19	0.663939
R_nonprimate_clip_627.mp4	R_nonprimate_clip_502.mp4	pic/R_nonprimate_clip_627.mp4-92.jpeg	pic/R_nonprimate_clip_502.mp4-74.jpeg	1	22	1	1	1	1	2.07098	0	5	7160	3640	1	0	1	monkey_final_test_v1	2017_10_23_1221	2	92	106	2	0.50838	R_nonprimate_clip_627.mp4-92.jpeg	R_nonprimate_clip_502.mp4-74.jpeg	92	92	2403.99	0.0256216	3624.7	0.241954
R_nonprimate_clip_932.mp4	R_nonprimate_clip_834.mp4	pic/R_nonprimate_clip_932.mp4-5.jpeg	pic/R_nonprimate_clip_932.mp4-90.jpeg	1	21	0	1	1	1	4.35907	1	5	11200	7800	1	0	1	monkey_final_test_v1	2017_10_23_1221	2	5	124	2	0.696429	R_nonprimate_clip_932.mp4-5.jpeg	R_nonprimate_clip_932.mp4-90.jpeg	5	5	454.259	0.723781	1661.6	7.26299
R_nonprimate_clip_342.mp4	R_nonprimate_clip_795.mp4	pic/R_nonprimate_clip_342.mp4-41.jpeg	pic/R_nonprimate_clip_795.mp4-10.jpeg	1	20	1	1	2	0	4.82691	0	4	10200	6920	1	0	1	monkey_final_test_v1	2017_10_23_1221	2	123	113	2	0.678431	R_nonprimate_clip_342.mp4-41.jpeg	R_nonprimate_clip_795.mp4-10.jpeg	41	41	5789.95	0.62616	1357.96	0
nonprimate_clip_838.mp4	nonprimate_clip_42.mp4	pic/nonprimate_clip_838.mp4-113.jpeg	pic/nonprimate_clip_838.mp4-25.jpeg	0	22	0	2	1	0	1.80386	1	5	9720	6200	1	0	1	monkey_final_test_v1	2017_10_23_1221	2	113	113	2	0.63786	nonprimate_clip_838.mp4-113.jpeg	nonprimate_clip_838.mp4-25.jpeg	25	25	548.01	0.195608	2411.06	3.99716
nonprimate_clip_699.mp4	nonprimate_clip_173.mp4	pic/nonprimate_clip_173.mp4-34.jpeg	pic/nonprimate_clip_699.mp4-110.jpeg	0	7	1	2	2	1	1.30281	0	2	6560	4840	1	0	1	monkey_final_test_v1	2017_10_23_1221	2	110	119	2	0.737805	nonprimate_clip_173.mp4-34.jpeg	nonprimate_clip_699.mp4-110.jpeg	110	110	2081.27	0.328242	2458.66	0.0454501
R_nonprimate_clip_943.mp4	R_nonprimate_clip_521.mp4	pic/R_nonprimate_clip_943.mp4-8.jpeg	pic/R_nonprimate_clip_943.mp4-102.jpeg	1	24	0	1	1	1	1.9205	1	5	10560	6800	1	0	1	monkey_final_test_v1	2017_10_23_1221	2	8	105	2	0.643939	R_nonprimate_clip_943.mp4-8.jpeg	R_nonprimate_clip_943.mp4-102.jpeg	8	8	349.397	0.565278	2172.41	1.34948
nonprimate_clip_903.mp4	nonprimate_clip_505.mp4	pic/nonprimate_clip_505.mp4-3.jpeg	pic/nonprimate_clip_903.mp4-12.jpeg	0	25	1	2	2	1	2.23798	0	5	9840	5960	1	0	1	monkey_final_test_v1	2017_10_23_1221	2	12	106	2	0.605691	nonprimate_clip_505.mp4-3.jpeg	nonprimate_clip_903.mp4-12.jpeg	12	12	3887.17	0.576428	1084.62	0
nonprimate_clip_499.mp4	nonprimate_clip_864.mp4	pic/nonprimate_clip_864.mp4-95.jpeg	pic/nonprimate_clip_864.mp4-40.jpeg	0	11	0	2	1	0	3.44053	2	3	5920	3720	1	0	1	monkey_final_test_v1	2017_10_23_1221	2	199	104	2	0.628378	nonprimate_clip_864.mp4-95.jpeg	nonprimate_clip_864.mp4-40.jpeg	40	144	1046.04	0.393934	2311.27	3.32414
R_nonprimate_clip_832.mp4	R_nonprimate_clip_911.mp4	pic/R_nonprimate_clip_832.mp4-79.jpeg	pic/R_nonprimate_clip_911.mp4-2.jpeg	1	3	1	1	1	1	2.1886	0	1	7760	6520	1	0	1	monkey_final_test_v1	2017_10_23_1221	2	79	108	2	0.840206	R_nonprimate_clip_832.mp4-79.jpeg	R_nonprimate_clip_911.mp4-2.jpeg	79	79	1603.34	0.0805517	3048.08	0.670503
R_nonprimate_clip_573.mp4	R_nonprimate_clip_844.mp4	pic/R_nonprimate_clip_844.mp4-107.jpeg	pic/R_nonprimate_clip_844.mp4-31.jpeg	1	18	0	2	2	1	1.87063	2	4	5440	2400	1	0	1	monkey_final_test_v1	2017_10_23_1221	2	134	103	2	0.441176	R_nonprimate_clip_844.mp4-107.jpeg	R_nonprimate_clip_844.mp4-31.jpeg	31	134	1556.13	0.398074	2260.07	2.17047
R_nonprimate_clip_571.mp4	R_nonprimate_clip_451.mp4	pic/R_nonprimate_clip_451.mp4-105.jpeg	pic/R_nonprimate_clip_451.mp4-47.jpeg	1	12	0	2	2	1	2.58869	2	3	5160	2840	1	0	1	monkey_final_test_v1	2017_10_23_1221	2	170	123	2	0.550388	R_nonprimate_clip_451.mp4-105.jpeg	R_nonprimate_clip_451.mp4-47.jpeg	47	170	69.1449	0.950697	610.122	21.8626
R_nonprimate_clip_365.mp4	R_nonprimate_clip_197.mp4	pic/R_nonprimate_clip_365.mp4-104.jpeg	pic/R_nonprimate_clip_197.mp4-50.jpeg	1	11	1	1	1	1	1.6195	0	3	6760	4560	1	0	1	monkey_final_test_v1	2017_10_23_1221	2	104	109	2	0.674556	R_nonprimate_clip_365.mp4-104.jpeg	R_nonprimate_clip_197.mp4-50.jpeg	104	104	2525.78	0.0769426	2162.99	0.14736
nonprimate_clip_856.mp4	nonprimate_clip_665.mp4	pic/nonprimate_clip_665.mp4-100.jpeg	pic/nonprimate_clip_665.mp4-48.jpeg	0	10	0	2	2	1	1.98725	2	2	5160	3080	1	0	1	monkey_final_test_v1	2017_10_23_1221	2	158	110	2	0.596899	nonprimate_clip_665.mp4-100.jpeg	nonprimate_clip_665.mp4-48.jpeg	48	158	568.442	0.809585	983.333	0.186976
R_nonprimate_clip_914.mp4	R_nonprimate_clip_445.mp4	pic/R_nonprimate_clip_914.mp4-25.jpeg	pic/R_nonprimate_clip_914.mp4-113.jpeg	1	22	0	1	1	1	2.28799	1	5	10440	6920	1	0	1	monkey_final_test_v1	2017_10_23_1221	2	25	116	2	0.662835	R_nonprimate_clip_914.mp4-25.jpeg	R_nonprimate_clip_914.mp4-113.jpeg	25	25	503.306	0.709695	1810.05	1.99533
R_nonprimate_clip_859.mp4	R_nonprimate_clip_431.mp4	pic/R_nonprimate_clip_431.mp4-16.jpeg	pic/R_nonprimate_clip_431.mp4-50.jpeg	1	4	0	1	1	1	1.85399	2	1	5600	4240	1	0	1	monkey_final_test_v1	2017_10_23_1221	2	148	132	2	0.757143	R_nonprimate_clip_431.mp4-16.jpeg	R_nonprimate_clip_431.mp4-50.jpeg	16	148	180.617	0.0892284	2610.74	6.79497
R_nonprimate_clip_421.mp4	R_nonprimate_clip_232.mp4	pic/R_nonprimate_clip_421.mp4-78.jpeg	pic/R_nonprimate_clip_232.mp4-3.jpeg	1	2	1	1	1	1	1.01877	0	1	7880	6760	1	0	1	monkey_final_test_v1	2017_10_23_1221	2	78	103	2	0.857868	R_nonprimate_clip_421.mp4-78.jpeg	R_nonprimate_clip_232.mp4-3.jpeg	78	78	2058.97	0.182481	1690.24	0.264385
R_nonprimate_clip_179.mp4	R_nonprimate_clip_904.mp4	pic/R_nonprimate_clip_179.mp4-117.jpeg	pic/R_nonprimate_clip_904.mp4-30.jpeg	1	6	1	1	1	1	1.50316	0	2	6680	5080	1	0	1	monkey_final_test_v1	2017_10_23_1221	2	117	127	2	0.760479	R_nonprimate_clip_179.mp4-117.jpeg	R_nonprimate_clip_904.mp4-30.jpeg	117	117	3125.9	0.113401	2003.86	1.11061
R_nonprimate_clip_85.mp4	R_nonprimate_clip_560.mp4	pic/R_nonprimate_clip_85.mp4-97.jpeg	pic/R_nonprimate_clip_85.mp4-15.jpeg	1	20	0	2	1	0	1.68655	1	4	10400	7120	1	0	1	monkey_final_test_v1	2017_10_23_1221	2	97	112	2	0.684615	R_nonprimate_clip_85.mp4-97.jpeg	R_nonprimate_clip_85.mp4-15.jpeg	15	15	620.63	0.704736	1651.48	16.5488
R_nonprimate_clip_772.mp4	R_nonprimate_clip_720.mp4	pic/R_nonprimate_clip_772.mp4-128.jpeg	pic/R_nonprimate_clip_720.mp4-19.jpeg	1	4	1	1	2	0	1.58591	0	1	6720	5360	1	0	1	monkey_final_test_v1	2017_10_23_1221	2	162	143	2	0.797619	R_nonprimate_clip_772.mp4-128.jpeg	R_nonprimate_clip_720.mp4-19.jpeg	128	128	494.65	0.163188	2587.31	1.16244
R_nonprimate_clip_260.mp4	R_nonprimate_clip_868.mp4	pic/R_nonprimate_clip_260.mp4-104.jpeg	pic/R_nonprimate_clip_260.mp4-64.jpeg	1	6	0	2	1	0	1.66989	1	2	9240	7640	1	0	1	monkey_final_test_v1	2017_10_23_1221	2	104	139	2	0.82684	R_nonprimate_clip_260.mp4-104.jpeg	R_nonprimate_clip_260.mp4-64.jpeg	64	64	271.14	0.233609	2236.47	20.496
R_nonprimate_clip_929.mp4	R_nonprimate_clip_396.mp4	pic/R_nonprimate_clip_396.mp4-45.jpeg	pic/R_nonprimate_clip_929.mp4-99.jpeg	1	15	1	2	2	1	2.38851	0	3	7800	5120	1	0	1	monkey_final_test_v1	2017_10_23_1221	2	99	121	2	0.65641	R_nonprimate_clip_396.mp4-45.jpeg	R_nonprimate_clip_929.mp4-99.jpeg	99	99	4120.94	0.373337	2467.39	0.269148
nonprimate_clip_323.mp4	nonprimate_clip_04.mp4	pic/nonprimate_clip_323.mp4-71.jpeg	pic/nonprimate_clip_04.mp4-24.jpeg	0	14	1	1	1	1	2.50507	0	3	7880	5320	1	0	1	monkey_final_test_v1	2017_10_23_1221	2	71	111	2	0.675127	nonprimate_clip_323.mp4-71.jpeg	nonprimate_clip_04.mp4-24.jpeg	71	71	1436.03	0.0343246	2555.13	0.952277
nonprimate_clip_987.mp4	nonprimate_clip_554.mp4	pic/nonprimate_clip_554.mp4-70.jpeg	pic/nonprimate_clip_987.mp4-140.jpeg	0	16	1	2	1	0	1.72045	0	4	6160	3360	1	0	1	monkey_final_test_v1	2017_10_23_1221	2	210	140	2	0.545455	nonprimate_clip_554.mp4-70.jpeg	nonprimate_clip_987.mp4-140.jpeg	140	140	2984.18	0.418152	2233.52	0
R_nonprimate_clip_495.mp4	R_nonprimate_clip_19.mp4	pic/R_nonprimate_clip_495.mp4-119.jpeg	pic/R_nonprimate_clip_19.mp4-69.jpeg	1	16	1	1	2	0	1.5866	0	4	6520	3720	1	0	1	monkey_final_test_v1	2017_10_23_1221	2	189	120	2	0.570552	R_nonprimate_clip_495.mp4-119.jpeg	R_nonprimate_clip_19.mp4-69.jpeg	119	119	2116.6	-0.12073	2146.46	0.17649
R_nonprimate_clip_747.mp4	R_nonprimate_clip_300.mp4	pic/R_nonprimate_clip_300.mp4-12.jpeg	pic/R_nonprimate_clip_300.mp4-91.jpeg	1	19	0	1	2	0	2.30466	2	4	5880	2720	1	0	1	monkey_final_test_v1	2017_10_23_1221	2	198	107	2	0.462585	R_nonprimate_clip_300.mp4-12.jpeg	R_nonprimate_clip_300.mp4-91.jpeg	12	119	1096.55	0.395927	2383.76	12.6727
nonprimate_clip_226.mp4	nonprimate_clip_568.mp4	pic/nonprimate_clip_568.mp4-42.jpeg	pic/nonprimate_clip_226.mp4-65.jpeg	0	22	1	2	2	1	1.28565	0	5	8560	5040	1	0	1	monkey_final_test_v1	2017_10_23_1221	2	65	111	2	0.588785	nonprimate_clip_568.mp4-42.jpeg	nonprimate_clip_226.mp4-65.jpeg	65	65	1874.22	0.0822253	1951.05	0.145857
nonprimate_clip_485.mp4	nonprimate_clip_988.mp4	pic/nonprimate_clip_485.mp4-84.jpeg	pic/nonprimate_clip_485.mp4-35.jpeg	0	9	0	2	1	0	2.5886	1	2	9040	7080	1	0	1	monkey_final_test_v1	2017_10_23_1221	2	84	109	2	0.783186	nonprimate_clip_485.mp4-84.jpeg	nonprimate_clip_485.mp4-35.jpeg	35	35	1048.73	0.68488	1538.32	0.0272638
nonprimate_clip_219.mp4	nonprimate_clip_283.mp4	pic/nonprimate_clip_219.mp4-7.jpeg	pic/nonprimate_clip_219.mp4-92.jpeg	0	21	0	1	1	1	1.72035	1	5	11080	7680	1	0	1	monkey_final_test_v1	2017_10_23_1221	2	7	119	2	0.693141	nonprimate_clip_219.mp4-7.jpeg	nonprimate_clip_219.mp4-92.jpeg	7	7	184.454	0.942161	642.14	36.6975
R_nonprimate_clip_25.mp4	R_nonprimate_clip_243.mp4	pic/R_nonprimate_clip_25.mp4-93.jpeg	pic/R_nonprimate_clip_243.mp4-67.jpeg	1	18	1	1	2	0	1.11887	0	4	7120	4080	1	0	1	monkey_final_test_v1	2017_10_23_1221	2	169	102	2	0.573034	R_nonprimate_clip_25.mp4-93.jpeg	R_nonprimate_clip_243.mp4-67.jpeg	93	93	2430.1	0.118732	1835.97	0.20119
nonprimate_clip_830.mp4	nonprimate_clip_282.mp4	pic/nonprimate_clip_282.mp4-54.jpeg	pic/nonprimate_clip_830.mp4-79.jpeg	0	20	1	2	2	1	1.6033	0	4	7680	4400	1	0	1	monkey_final_test_v1	2017_10_23_1221	2	79	107	2	0.572917	nonprimate_clip_282.mp4-54.jpeg	nonprimate_clip_830.mp4-79.jpeg	79	79	4232.56	0.188149	2791.19	1.5359
nonprimate_clip_367.mp4	nonprimate_clip_707.mp4	pic/nonprimate_clip_367.mp4-39.jpeg	pic/nonprimate_clip_367.mp4-8.jpeg	0	3	0	2	1	0	1.57032	1	1	10560	9320	1	0	1	monkey_final_test_v1	2017_10_23_1221	2	39	109	2	0.882576	nonprimate_clip_367.mp4-39.jpeg	nonprimate_clip_367.mp4-8.jpeg	8	8	357.067	0.812425	1418.61	1.7854
R_nonprimate_clip_387.mp4	R_nonprimate_clip_329.mp4	pic/R_nonprimate_clip_387.mp4-50.jpeg	pic/R_nonprimate_clip_387.mp4-13.jpeg	1	5	0	2	2	1	2.95603	1	1	10800	9320	1	0	1	monkey_final_test_v1	2017_10_23_1221	2	13	112	2	0.862963	R_nonprimate_clip_387.mp4-50.jpeg	R_nonprimate_clip_387.mp4-13.jpeg	13	13	307.95	0.703585	1108.35	0.175275
R_nonprimate_clip_758.mp4	R_nonprimate_clip_614.mp4	pic/R_nonprimate_clip_758.mp4-74.jpeg	pic/R_nonprimate_clip_614.mp4-12.jpeg	1	7	1	1	2	0	1.78725	0	2	7520	5800	1	0	1	monkey_final_test_v1	2017_10_23_1221	2	117	105	2	0.771277	R_nonprimate_clip_758.mp4-74.jpeg	R_nonprimate_clip_614.mp4-12.jpeg	74	74	3520.63	0.0979328	3541.68	0.489578
R_nonprimate_clip_305.mp4	R_nonprimate_clip_882.mp4	pic/R_nonprimate_clip_882.mp4-112.jpeg	pic/R_nonprimate_clip_882.mp4-84.jpeg	1	2	0	2	1	0	1.8038	2	1	3560	2440	1	0	1	monkey_final_test_v1	2017_10_23_1221	2	247	135	2	0.685393	R_nonprimate_clip_882.mp4-112.jpeg	R_nonprimate_clip_882.mp4-84.jpeg	84	219	1038.08	0.711735	1711.7	0.471285
R_nonprimate_clip_298.mp4	R_nonprimate_clip_845.mp4	pic/R_nonprimate_clip_845.mp4-103.jpeg	pic/R_nonprimate_clip_845.mp4-30.jpeg	1	17	0	2	2	1	2.50528	2	4	5480	2560	1	0	1	monkey_final_test_v1	2017_10_23_1221	2	174	144	2	0.467153	R_nonprimate_clip_845.mp4-103.jpeg	R_nonprimate_clip_845.mp4-30.jpeg	30	174	4078.72	0.517913	1691.65	0.18294
nonprimate_clip_669.mp4	nonprimate_clip_557.mp4	pic/nonprimate_clip_557.mp4-105.jpeg	pic/nonprimate_clip_557.mp4-14.jpeg	0	23	0	2	1	0	2.92263	2	5	6040	2400	1	0	1	monkey_final_test_v1	2017_10_23_1221	2	229	124	2	0.397351	nonprimate_clip_557.mp4-105.jpeg	nonprimate_clip_557.mp4-14.jpeg	14	138	1047.44	0.769869	1359.81	0.592056
nonprimate_clip_982.mp4	nonprimate_clip_561.mp4	pic/nonprimate_clip_982.mp4-108.jpeg	pic/nonprimate_clip_982.mp4-11.jpeg	0	25	0	2	1	0	6.99826	1	5	9960	6080	1	0	1	monkey_final_test_v1	2017_10_23_1221	2	108	108	2	0.610442	nonprimate_clip_982.mp4-108.jpeg	nonprimate_clip_982.mp4-11.jpeg	11	11	1185.11	0.530769	2614.1	0.118829
nonprimate_clip_240.mp4	nonprimate_clip_790.mp4	pic/nonprimate_clip_790.mp4-44.jpeg	pic/nonprimate_clip_240.mp4-108.jpeg	0	9	1	2	2	1	1.2192	0	2	6960	5000	1	0	1	monkey_final_test_v1	2017_10_23_1221	2	108	113	2	0.718391	nonprimate_clip_790.mp4-44.jpeg	nonprimate_clip_240.mp4-108.jpeg	108	108	5169.29	0.246115	3562.25	0
R_nonprimate_clip_299.mp4	R_nonprimate_clip_615.mp4	pic/R_nonprimate_clip_615.mp4-23.jpeg	pic/R_nonprimate_clip_299.mp4-88.jpeg	1	5	1	2	1	0	3.24008	0	1	7000	5520	1	0	1	monkey_final_test_v1	2017_10_23_1221	2	125	102	2	0.788571	R_nonprimate_clip_615.mp4-23.jpeg	R_nonprimate_clip_299.mp4-88.jpeg	88	88	1597.13	0.093058	3099.24	0.315519
nonprimate_clip_163.mp4	nonprimate_clip_989.mp4	pic/nonprimate_clip_989.mp4-36.jpeg	pic/nonprimate_clip_163.mp4-62.jpeg	0	21	1	2	2	1	2.55571	0	5	8040	4640	1	0	1	monkey_final_test_v1	2017_10_23_1221	2	62	111	2	0.577114	nonprimate_clip_989.mp4-36.jpeg	nonprimate_clip_163.mp4-62.jpeg	62	62	2350.51	0.104749	1649.15	0.140912
R_nonprimate_clip_07.mp4	R_nonprimate_clip_992.mp4	pic/R_nonprimate_clip_07.mp4-92.jpeg	pic/R_nonprimate_clip_992.mp4-31.jpeg	1	13	1	1	2	0	2.77259	0	3	7240	4800	1	0	1	monkey_final_test_v1	2017_10_23_1221	2	153	122	2	0.662983	R_nonprimate_clip_07.mp4-92.jpeg	R_nonprimate_clip_992.mp4-31.jpeg	92	92	2751.96	0.00127672	1759.13	0.328103
R_nonprimate_clip_346.mp4	R_nonprimate_clip_233.mp4	pic/R_nonprimate_clip_346.mp4-96.jpeg	pic/R_nonprimate_clip_346.mp4-5.jpeg	1	23	0	2	2	1	1.68661	1	5	10200	6560	1	0	1	monkey_final_test_v1	2017_10_23_1221	2	5	100	2	0.643137	R_nonprimate_clip_346.mp4-96.jpeg	R_nonprimate_clip_346.mp4-5.jpeg	5	5	703.048	0.745585	1281.94	0.571545
R_nonprimate_clip_429.mp4	R_nonprimate_clip_751.mp4	pic/R_nonprimate_clip_751.mp4-75.jpeg	pic/R_nonprimate_clip_751.mp4-8.jpeg	1	15	0	2	1	0	2.22108	2	3	5720	3040	1	0	1	monkey_final_test_v1	2017_10_23_1221	2	176	101	2	0.531469	R_nonprimate_clip_751.mp4-75.jpeg	R_nonprimate_clip_751.mp4-8.jpeg	8	109	664.186	0.257561	2609.31	0.155114
R_nonprimate_clip_954.mp4	R_nonprimate_clip_968.mp4	pic/R_nonprimate_clip_954.mp4-67.jpeg	pic/R_nonprimate_clip_968.mp4-40.jpeg	1	25	1	1	2	0	1.48632	0	5	8320	4440	1	0	1	monkey_final_test_v1	2017_10_23_1221	2	164	124	2	0.533654	R_nonprimate_clip_954.mp4-67.jpeg	R_nonprimate_clip_968.mp4-40.jpeg	67	67	1839.67	0.0137363	3069.86	0.0910296
R_nonprimate_clip_12.mp4	R_nonprimate_clip_807.mp4	pic/R_nonprimate_clip_12.mp4-105.jpeg	pic/R_nonprimate_clip_807.mp4-83.jpeg	1	21	1	1	1	1	1.93695	0	5	7360	3960	1	0	1	monkey_final_test_v1	2017_10_23_1221	2	105	107	2	0.538043	R_nonprimate_clip_12.mp4-105.jpeg	R_nonprimate_clip_807.mp4-83.jpeg	105	105	3088.49	0.171121	2643.7	0.419992
nonprimate_clip_792.mp4	nonprimate_clip_695.mp4	pic/nonprimate_clip_695.mp4-8.jpeg	pic/nonprimate_clip_792.mp4-115.jpeg	0	1	1	2	2	1	2.67212	0	1	7360	6360	1	0	1	monkey_final_test_v1	2017_10_23_1221	2	115	132	2	0.86413	nonprimate_clip_695.mp4-8.jpeg	nonprimate_clip_792.mp4-115.jpeg	115	115	2024.39	0.183058	2964.9	0.680375
R_nonprimate_clip_45.mp4	R_nonprimate_clip_308.mp4	pic/R_nonprimate_clip_45.mp4-73.jpeg	pic/R_nonprimate_clip_45.mp4-21.jpeg	1	10	0	2	1	0	1.93733	1	2	10240	8160	1	0	1	monkey_final_test_v1	2017_10_23_1221	2	73	102	2	0.796875	R_nonprimate_clip_45.mp4-73.jpeg	R_nonprimate_clip_45.mp4-21.jpeg	21	21	7612.32	0.22051	525.227	0.949845
R_nonprimate_clip_563.mp4	R_nonprimate_clip_06.mp4	pic/R_nonprimate_clip_06.mp4-54.jpeg	pic/R_nonprimate_clip_06.mp4-8.jpeg	1	8	0	2	1	0	4.04169	2	2	6040	4200	1	0	1	monkey_final_test_v1	2017_10_23_1221	2	160	106	2	0.695364	R_nonprimate_clip_06.mp4-54.jpeg	R_nonprimate_clip_06.mp4-8.jpeg	8	114	217.39	0.292954	2108.74	5.91613
R_nonprimate_clip_193.mp4	R_nonprimate_clip_349.mp4	pic/R_nonprimate_clip_193.mp4-106.jpeg	pic/R_nonprimate_clip_349.mp4-35.jpeg	1	9	1	1	1	1	3.54058	0	2	7320	5360	1	0	1	monkey_final_test_v1	2017_10_23_1221	2	106	120	2	0.73224	R_nonprimate_clip_193.mp4-106.jpeg	R_nonprimate_clip_349.mp4-35.jpeg	106	106	2983.16	0.235437	2713.19	0.0832103
R_nonprimate_clip_264.mp4	R_nonprimate_clip_49.mp4	pic/R_nonprimate_clip_264.mp4-132.jpeg	pic/R_nonprimate_clip_49.mp4-49.jpeg	1	14	1	1	2	0	1.72014	0	3	7600	5040	1	0	1	monkey_final_test_v1	2017_10_23_1221	2	196	147	2	0.663158	R_nonprimate_clip_264.mp4-132.jpeg	R_nonprimate_clip_49.mp4-49.jpeg	132	132	2874.22	0.457453	2839.67	0
nonprimate_clip_496.mp4	nonprimate_clip_463.mp4	pic/nonprimate_clip_496.mp4-94.jpeg	pic/nonprimate_clip_496.mp4-69.jpeg	0	1	0	2	2	1	2.30409	1	1	8360	7360	1	0	1	monkey_final_test_v1	2017_10_23_1221	2	69	121	2	0.880383	nonprimate_clip_496.mp4-94.jpeg	nonprimate_clip_496.mp4-69.jpeg	69	69	386.798	0.610147	2535.71	1.22718
nonprimate_clip_345.mp4	nonprimate_clip_89.mp4	pic/nonprimate_clip_89.mp4-45.jpeg	pic/nonprimate_clip_89.mp4-11.jpeg	0	4	0	2	1	0	1.60335	2	1	6520	5160	1	0	1	monkey_final_test_v1	2017_10_23_1221	2	184	139	2	0.791411	nonprimate_clip_89.mp4-45.jpeg	nonprimate_clip_89.mp4-11.jpeg	11	150	1782	0.77309	2059.94	0.0553398
R_nonprimate_clip_810.mp4	R_nonprimate_clip_139.mp4	pic/R_nonprimate_clip_810.mp4-123.jpeg	pic/R_nonprimate_clip_139.mp4-11.jpeg	1	1	1	1	1	1	1.78491	0	1	8280	7280	1	0	1	monkey_final_test_v1	2017_10_23_1221	2	123	137	2	0.879227	R_nonprimate_clip_810.mp4-123.jpeg	R_nonprimate_clip_139.mp4-11.jpeg	123	123	6712.04	0.126306	1263.43	2.24535
nonprimate_clip_415.mp4	nonprimate_clip_43.mp4	pic/nonprimate_clip_415.mp4-102.jpeg	pic/nonprimate_clip_43.mp4-52.jpeg	0	12	1	1	1	1	1.97096	0	3	6920	4600	1	0	1	monkey_final_test_v1	2017_10_23_1221	2	102	108	2	0.66474	nonprimate_clip_415.mp4-102.jpeg	nonprimate_clip_43.mp4-52.jpeg	102	102	4647.35	0.356276	2889.01	0
R_nonprimate_clip_643.mp4	R_nonprimate_clip_141.mp4	pic/R_nonprimate_clip_643.mp4-122.jpeg	pic/R_nonprimate_clip_643.mp4-25.jpeg	1	25	0	2	1	0	2.35495	1	5	11160	7280	1	0	1	monkey_final_test_v1	2017_10_23_1221	2	122	130	2	0.65233	R_nonprimate_clip_643.mp4-122.jpeg	R_nonprimate_clip_643.mp4-25.jpeg	25	25	2837.33	0.167787	2900.84	0.574255
nonprimate_clip_77.mp4	nonprimate_clip_246.mp4	pic/nonprimate_clip_246.mp4-6.jpeg	pic/nonprimate_clip_77.mp4-48.jpeg	0	15	1	2	2	1	2.10445	0	3	8800	6120	1	0	1	monkey_final_test_v1	2017_10_23_1221	2	48	109	2	0.695455	nonprimate_clip_246.mp4-6.jpeg	nonprimate_clip_77.mp4-48.jpeg	48	48	2311.81	0.0239047	1445.65	0.0742426
nonprimate_clip_278.mp4	nonprimate_clip_688.mp4	pic/nonprimate_clip_278.mp4-26.jpeg	pic/nonprimate_clip_688.mp4-1.jpeg	0	18	1	1	2	0	2.07071	0	4	9000	5960	1	0	1	monkey_final_test_v1	2017_10_23_1221	2	102	101	2	0.662222	nonprimate_clip_278.mp4-26.jpeg	nonprimate_clip_688.mp4-1.jpeg	26	26	2228.83	0.100846	3059.61	1.03513
nonprimate_clip_461.mp4	nonprimate_clip_419.mp4	pic/nonprimate_clip_461.mp4-123.jpeg	pic/nonprimate_clip_419.mp4-28.jpeg	0	4	1	1	2	0	1.93733	0	1	6760	5400	1	0	1	monkey_final_test_v1	2017_10_23_1221	2	157	129	2	0.798817	nonprimate_clip_461.mp4-123.jpeg	nonprimate_clip_419.mp4-28.jpeg	123	123	4728.48	0.192182	813.716	0.201239
nonprimate_clip_144.mp4	nonprimate_clip_714.mp4	pic/nonprimate_clip_144.mp4-135.jpeg	pic/nonprimate_clip_714.mp4-17.jpeg	0	2	1	1	1	1	3.02273	0	1	6640	5520	1	0	1	monkey_final_test_v1	2017_10_23_1221	2	135	146	2	0.831325	nonprimate_clip_144.mp4-135.jpeg	nonprimate_clip_714.mp4-17.jpeg	135	135	2982.36	0.202806	1251.08	0.755683
nonprimate_clip_409.mp4	nonprimate_clip_334.mp4	pic/nonprimate_clip_409.mp4-105.jpeg	pic/nonprimate_clip_334.mp4-40.jpeg	0	6	1	1	1	1	1.55272	0	2	6000	4400	1	0	1	monkey_final_test_v1	2017_10_23_1221	2	105	105	2	0.733333	nonprimate_clip_409.mp4-105.jpeg	nonprimate_clip_334.mp4-40.jpeg	105	105	2348.17	0.120309	2761.68	0.628601
nonprimate_clip_970.mp4	nonprimate_clip_08.mp4	pic/nonprimate_clip_08.mp4-23.jpeg	pic/nonprimate_clip_08.mp4-93.jpeg	0	16	0	1	1	1	2.55528	2	4	5640	2840	1	0	1	monkey_final_test_v1	2017_10_23_1221	2	129	106	2	0.503546	nonprimate_clip_08.mp4-23.jpeg	nonprimate_clip_08.mp4-93.jpeg	23	129	184.823	0.648613	1214.05	33.3351
nonprimate_clip_35.mp4	nonprimate_clip_757.mp4	pic/nonprimate_clip_757.mp4-89.jpeg	pic/nonprimate_clip_757.mp4-49.jpeg	0	6	0	2	1	0	1.82153	2	2	5880	4280	1	0	1	monkey_final_test_v1	2017_10_23_1221	2	204	115	2	0.727891	nonprimate_clip_757.mp4-89.jpeg	nonprimate_clip_757.mp4-49.jpeg	49	164	565.327	0.41537	2308.28	3.40247
R_nonprimate_clip_913.mp4	R_nonprimate_clip_138.mp4	pic/R_nonprimate_clip_138.mp4-58.jpeg	pic/R_nonprimate_clip_138.mp4-128.jpeg	1	16	0	1	1	1	4.17519	2	4	5000	2200	1	0	1	monkey_final_test_v1	2017_10_23_1221	2	173	115	2	0.44	R_nonprimate_clip_138.mp4-58.jpeg	R_nonprimate_clip_138.mp4-128.jpeg	58	173	72.1684	0.687118	1834.88	14.3618
nonprimate_clip_377.mp4	nonprimate_clip_84.mp4	pic/nonprimate_clip_377.mp4-89.jpeg	pic/nonprimate_clip_84.mp4-12.jpeg	0	3	1	1	1	1	1.92048	0	1	7920	6680	1	0	1	monkey_final_test_v1	2017_10_23_1221	2	89	108	2	0.843434	nonprimate_clip_377.mp4-89.jpeg	nonprimate_clip_84.mp4-12.jpeg	89	89	1121.11	0.397255	2860.39	0.40626
nonprimate_clip_961.mp4	nonprimate_clip_891.mp4	pic/nonprimate_clip_891.mp4-64.jpeg	pic/nonprimate_clip_961.mp4-105.jpeg	0	17	1	2	2	1	1.73695	0	4	6600	3680	1	0	1	monkey_final_test_v1	2017_10_23_1221	2	105	114	2	0.557576	nonprimate_clip_891.mp4-64.jpeg	nonprimate_clip_961.mp4-105.jpeg	105	105	2765.89	0.0861918	2838.16	0.608648
R_nonprimate_clip_945.mp4	R_nonprimate_clip_827.mp4	pic/R_nonprimate_clip_945.mp4-102.jpeg	pic/R_nonprimate_clip_827.mp4-45.jpeg	1	19	1	1	1	1	1.28511	0	4	7520	4360	1	0	1	monkey_final_test_v1	2017_10_23_1221	2	102	136	2	0.579787	R_nonprimate_clip_945.mp4-102.jpeg	R_nonprimate_clip_827.mp4-45.jpeg	102	102	1559.18	0.0786742	2453.37	0.71267
nonprimate_clip_759.mp4	nonprimate_clip_579.mp4	pic/nonprimate_clip_759.mp4-86.jpeg	pic/nonprimate_clip_759.mp4-4.jpeg	0	20	0	2	1	0	2.35478	1	4	11680	8400	1	0	1	monkey_final_test_v1	2017_10_23_1221	2	86	129	2	0.719178	nonprimate_clip_759.mp4-86.jpeg	nonprimate_clip_759.mp4-4.jpeg	4	4	2332.84	0.555873	2952.39	3.89921
R_nonprimate_clip_580.mp4	R_nonprimate_clip_407.mp4	pic/R_nonprimate_clip_580.mp4-95.jpeg	pic/R_nonprimate_clip_407.mp4-34.jpeg	1	8	1	1	2	0	2.03739	0	2	6640	4800	1	0	1	monkey_final_test_v1	2017_10_23_1221	2	141	107	2	0.722892	R_nonprimate_clip_580.mp4-95.jpeg	R_nonprimate_clip_407.mp4-34.jpeg	95	95	6106.22	-0.0846646	1376.64	0.0171817
nonprimate_clip_958.mp4	nonprimate_clip_11.mp4	pic/nonprimate_clip_958.mp4-36.jpeg	pic/nonprimate_clip_958.mp4-100.jpeg	0	14	0	1	2	0	2.05374	1	3	9760	7200	1	0	1	monkey_final_test_v1	2017_10_23_1221	2	100	109	2	0.737705	nonprimate_clip_958.mp4-36.jpeg	nonprimate_clip_958.mp4-100.jpeg	36	36	371.837	0.543298	2068.96	0.632962
nonprimate_clip_610.mp4	nonprimate_clip_960.mp4	pic/nonprimate_clip_610.mp4-59.jpeg	pic/nonprimate_clip_960.mp4-1.jpeg	0	8	1	1	2	0	1.70354	0	2	8120	6280	1	0	1	monkey_final_test_v1	2017_10_23_1221	2	105	104	2	0.773399	nonprimate_clip_610.mp4-59.jpeg	nonprimate_clip_960.mp4-1.jpeg	59	59	3687.59	0.26798	3459.74	0.221906
nonprimate_clip_755.mp4	nonprimate_clip_715.mp4	pic/nonprimate_clip_715.mp4-29.jpeg	pic/nonprimate_clip_755.mp4-97.jpeg	0	13	1	2	1	0	1.80378	0	3	7560	5120	1	0	1	monkey_final_test_v1	2017_10_23_1221	2	158	129	2	0.677249	nonprimate_clip_715.mp4-29.jpeg	nonprimate_clip_755.mp4-97.jpeg	97	97	4096.95	0.56964	3797.6	0.0271298
R_nonprimate_clip_234.mp4	R_nonprimate_clip_696.mp4	pic/R_nonprimate_clip_696.mp4-90.jpeg	pic/R_nonprimate_clip_696.mp4-29.jpeg	1	13	0	2	1	0	2.55517	2	3	5400	2960	1	0	1	monkey_final_test_v1	2017_10_23_1221	2	197	107	2	0.548148	R_nonprimate_clip_696.mp4-90.jpeg	R_nonprimate_clip_696.mp4-29.jpeg	29	136	756.109	0.477804	2593.24	0.67127
nonprimate_clip_38.mp4	nonprimate_clip_996.mp4	pic/nonprimate_clip_996.mp4-72.jpeg	pic/nonprimate_clip_996.mp4-14.jpeg	0	12	0	2	1	0	1.66971	2	3	7040	4720	1	0	1	monkey_final_test_v1	2017_10_23_1221	2	173	101	2	0.670455	nonprimate_clip_996.mp4-72.jpeg	nonprimate_clip_996.mp4-14.jpeg	14	115	807.895	0.292929	2137.65	2.10756
nonprimate_clip_728.mp4	nonprimate_clip_160.mp4	pic/nonprimate_clip_728.mp4-97.jpeg	pic/nonprimate_clip_728.mp4-54.jpeg	0	7	0	2	1	0	1.53617	1	2	9720	8000	1	0	1	monkey_final_test_v1	2017_10_23_1221	2	97	142	2	0.823045	nonprimate_clip_728.mp4-97.jpeg	nonprimate_clip_728.mp4-54.jpeg	54	54	1017.95	0.70488	1553.45	0.0693132
nonprimate_clip_811.mp4	nonprimate_clip_324.mp4	pic/nonprimate_clip_324.mp4-43.jpeg	pic/nonprimate_clip_811.mp4-73.jpeg	0	24	1	2	2	1	2.25456	0	5	8720	4960	1	0	1	monkey_final_test_v1	2017_10_23_1221	2	73	124	2	0.568807	nonprimate_clip_324.mp4-43.jpeg	nonprimate_clip_811.mp4-73.jpeg	73	73	3097.27	0.136719	2809.21	0.174389
R_nonprimate_clip_58.mp4	R_nonprimate_clip_151.mp4	pic/R_nonprimate_clip_58.mp4-17.jpeg	pic/R_nonprimate_clip_58.mp4-60.jpeg	1	7	0	1	2	0	1.58662	1	2	11800	10080	1	0	1	monkey_final_test_v1	2017_10_23_1221	2	60	135	2	0.854237	R_nonprimate_clip_58.mp4-17.jpeg	R_nonprimate_clip_58.mp4-60.jpeg	17	17	1242	0.776415	1795.61	12.1846
R_nonprimate_clip_192.mp4	R_nonprimate_clip_744.mp4	pic/R_nonprimate_clip_192.mp4-41.jpeg	pic/R_nonprimate_clip_744.mp4-6.jpeg	1	23	1	1	2	0	3.30684	0	5	9640	6000	1	0	1	monkey_final_test_v1	2017_10_23_1221	2	132	126	2	0.622407	R_nonprimate_clip_192.mp4-41.jpeg	R_nonprimate_clip_744.mp4-6.jpeg	41	41	1318.71	0.329455	2499.75	0.154121
R_nonprimate_clip_945.mp4	R_nonprimate_clip_827.mp4	pic/R_nonprimate_clip_827.mp4-46.jpeg	pic/R_nonprimate_clip_945.mp4-103.jpeg	1	19	1	2	1	0	1.95409	0	4	7480	4320	2	0	1	monkey_final_test_v1	2017_10_24_1233	2	182	136	2	0.57754	R_nonprimate_clip_827.mp4-46.jpeg	R_nonprimate_clip_945.mp4-103.jpeg	103	103	1559.68	0.0821463	2821.56	0.760364
nonprimate_clip_699.mp4	nonprimate_clip_173.mp4	pic/nonprimate_clip_699.mp4-95.jpeg	pic/nonprimate_clip_173.mp4-19.jpeg	0	7	1	1	2	0	1.90412	0	2	7160	5440	2	0	1	monkey_final_test_v1	2017_10_24_1233	2	138	119	2	0.759777	nonprimate_clip_699.mp4-95.jpeg	nonprimate_clip_173.mp4-19.jpeg	95	95	2097.92	0.326109	2991.41	0.390249
nonprimate_clip_759.mp4	nonprimate_clip_579.mp4	pic/nonprimate_clip_759.mp4-124.jpeg	pic/nonprimate_clip_759.mp4-42.jpeg	0	20	0	2	1	0	2.25459	1	4	10160	6880	2	0	1	monkey_final_test_v1	2017_10_24_1233	2	124	129	2	0.677165	nonprimate_clip_759.mp4-124.jpeg	nonprimate_clip_759.mp4-42.jpeg	42	42	2142.66	0.680254	2830.33	2.84959
nonprimate_clip_29.mp4	nonprimate_clip_359.mp4	pic/nonprimate_clip_29.mp4-107.jpeg	pic/nonprimate_clip_359.mp4-25.jpeg	0	5	1	1	2	0	1.08554	0	1	7240	5760	2	0	1	monkey_final_test_v1	2017_10_24_1233	2	144	119	2	0.79558	nonprimate_clip_29.mp4-107.jpeg	nonprimate_clip_359.mp4-25.jpeg	107	107	3290.11	0.0994049	3551.23	0.293878
nonprimate_clip_415.mp4	nonprimate_clip_43.mp4	pic/nonprimate_clip_415.mp4-97.jpeg	pic/nonprimate_clip_43.mp4-47.jpeg	0	12	1	1	1	1	2.15451	0	3	7120	4800	2	0	1	monkey_final_test_v1	2017_10_24_1233	2	97	108	2	0.674157	nonprimate_clip_415.mp4-97.jpeg	nonprimate_clip_43.mp4-47.jpeg	97	97	4639.11	0.520656	2882.14	0
R_nonprimate_clip_264.mp4	R_nonprimate_clip_49.mp4	pic/R_nonprimate_clip_49.mp4-21.jpeg	pic/R_nonprimate_clip_264.mp4-104.jpeg	1	14	1	2	2	1	1.88717	0	3	8720	6160	2	0	1	monkey_final_test_v1	2017_10_24_1233	2	104	147	2	0.706422	R_nonprimate_clip_49.mp4-21.jpeg	R_nonprimate_clip_264.mp4-104.jpeg	104	104	2979.26	0.455773	2468.58	0
nonprimate_clip_485.mp4	nonprimate_clip_988.mp4	pic/nonprimate_clip_485.mp4-27.jpeg	pic/nonprimate_clip_485.mp4-76.jpeg	0	9	0	1	1	1	4.14237	1	2	9360	7400	2	0	1	monkey_final_test_v1	2017_10_24_1233	2	27	109	2	0.790598	nonprimate_clip_485.mp4-27.jpeg	nonprimate_clip_485.mp4-76.jpeg	27	27	1484.44	0.744378	933.527	0.162007
nonprimate_clip_755.mp4	nonprimate_clip_715.mp4	pic/nonprimate_clip_715.mp4-32.jpeg	pic/nonprimate_clip_755.mp4-100.jpeg	0	13	1	2	2	1	1.15236	0	3	7440	5000	2	0	1	monkey_final_test_v1	2017_10_24_1233	2	100	129	2	0.672043	nonprimate_clip_715.mp4-32.jpeg	nonprimate_clip_755.mp4-100.jpeg	100	100	4017.29	0.471613	3796.84	0.0272736
R_nonprimate_clip_12.mp4	R_nonprimate_clip_807.mp4	pic/R_nonprimate_clip_807.mp4-23.jpeg	pic/R_nonprimate_clip_12.mp4-45.jpeg	1	21	1	2	2	1	1.16886	0	5	9760	6360	2	0	1	monkey_final_test_v1	2017_10_24_1233	2	45	107	2	0.651639	R_nonprimate_clip_807.mp4-23.jpeg	R_nonprimate_clip_12.mp4-45.jpeg	45	45	3384.52	0.176758	2656.84	0.978869
R_nonprimate_clip_932.mp4	R_nonprimate_clip_834.mp4	pic/R_nonprimate_clip_932.mp4-93.jpeg	pic/R_nonprimate_clip_932.mp4-8.jpeg	1	21	0	2	2	1	1.2359	1	5	11080	7680	2	0	1	monkey_final_test_v1	2017_10_24_1233	2	8	124	2	0.693141	R_nonprimate_clip_932.mp4-93.jpeg	R_nonprimate_clip_932.mp4-8.jpeg	8	8	493.298	0.707813	1442.51	7.62708
nonprimate_clip_144.mp4	nonprimate_clip_714.mp4	pic/nonprimate_clip_714.mp4-14.jpeg	pic/nonprimate_clip_144.mp4-132.jpeg	0	2	1	2	1	0	1.65322	0	1	6760	5640	2	0	1	monkey_final_test_v1	2017_10_24_1233	2	160	146	2	0.83432	nonprimate_clip_714.mp4-14.jpeg	nonprimate_clip_144.mp4-132.jpeg	132	132	3021.98	0.24457	3632.5	0.100512
R_nonprimate_clip_571.mp4	R_nonprimate_clip_451.mp4	pic/R_nonprimate_clip_451.mp4-7.jpeg	pic/R_nonprimate_clip_451.mp4-65.jpeg	1	12	0	1	2	0	1.3527	2	3	6760	4440	2	0	1	monkey_final_test_v1	2017_10_24_1233	2	188	123	2	0.656805	R_nonprimate_clip_451.mp4-7.jpeg	R_nonprimate_clip_451.mp4-65.jpeg	7	130	77.4518	0.940395	648.914	23.9013
nonprimate_clip_987.mp4	nonprimate_clip_554.mp4	pic/nonprimate_clip_554.mp4-5.jpeg	pic/nonprimate_clip_987.mp4-75.jpeg	0	16	1	2	2	1	2.12107	0	4	8760	5960	2	0	1	monkey_final_test_v1	2017_10_24_1233	2	75	140	2	0.680365	nonprimate_clip_554.mp4-5.jpeg	nonprimate_clip_987.mp4-75.jpeg	75	75	2806.71	0.364424	2213.1	0
nonprimate_clip_851.mp4	nonprimate_clip_583.mp4	pic/nonprimate_clip_583.mp4-29.jpeg	pic/nonprimate_clip_851.mp4-99.jpeg	0	11	1	2	2	1	1.5197	0	3	7720	5520	2	0	1	monkey_final_test_v1	2017_10_24_1233	2	99	125	2	0.715026	nonprimate_clip_583.mp4-29.jpeg	nonprimate_clip_851.mp4-99.jpeg	99	99	4213.68	0.544963	1139.69	0.0076597
R_nonprimate_clip_810.mp4	R_nonprimate_clip_139.mp4	pic/R_nonprimate_clip_139.mp4-4.jpeg	pic/R_nonprimate_clip_810.mp4-116.jpeg	1	1	1	2	2	1	1.60306	0	1	8560	7560	2	0	1	monkey_final_test_v1	2017_10_24_1233	2	116	137	2	0.883178	R_nonprimate_clip_139.mp4-4.jpeg	R_nonprimate_clip_810.mp4-116.jpeg	116	116	6613.05	0.142028	3693.48	0.206921
nonprimate_clip_958.mp4	nonprimate_clip_11.mp4	pic/nonprimate_clip_958.mp4-78.jpeg	pic/nonprimate_clip_958.mp4-14.jpeg	0	14	0	2	2	1	1.03524	1	3	10640	8080	2	0	1	monkey_final_test_v1	2017_10_24_1233	2	14	109	2	0.759398	nonprimate_clip_958.mp4-78.jpeg	nonprimate_clip_958.mp4-14.jpeg	14	14	396.192	0.390065	2084.27	0.821343
R_nonprimate_clip_758.mp4	R_nonprimate_clip_614.mp4	pic/R_nonprimate_clip_758.mp4-69.jpeg	pic/R_nonprimate_clip_614.mp4-7.jpeg	1	7	1	1	1	1	2.23777	0	2	7720	6000	2	0	1	monkey_final_test_v1	2017_10_24_1233	2	69	105	2	0.777202	R_nonprimate_clip_758.mp4-69.jpeg	R_nonprimate_clip_614.mp4-7.jpeg	69	69	3489.94	0.136319	3544.87	0.353719
R_nonprimate_clip_913.mp4	R_nonprimate_clip_138.mp4	pic/R_nonprimate_clip_138.mp4-46.jpeg	pic/R_nonprimate_clip_138.mp4-116.jpeg	1	16	0	1	1	1	2.08768	2	4	5480	2680	2	0	1	monkey_final_test_v1	2017_10_24_1233	2	161	115	2	0.489051	R_nonprimate_clip_138.mp4-46.jpeg	R_nonprimate_clip_138.mp4-116.jpeg	46	161	146.628	0.623588	1796.17	13.3678
R_nonprimate_clip_914.mp4	R_nonprimate_clip_445.mp4	pic/R_nonprimate_clip_914.mp4-1.jpeg	pic/R_nonprimate_clip_914.mp4-89.jpeg	1	22	0	1	1	1	1.73641	1	5	11400	7880	2	0	1	monkey_final_test_v1	2017_10_24_1233	2	1	116	2	0.691228	R_nonprimate_clip_914.mp4-1.jpeg	R_nonprimate_clip_914.mp4-89.jpeg	1	1	674.528	0.690071	1777.2	1.88927
R_nonprimate_clip_495.mp4	R_nonprimate_clip_19.mp4	pic/R_nonprimate_clip_495.mp4-109.jpeg	pic/R_nonprimate_clip_19.mp4-59.jpeg	1	16	1	1	1	1	1.63656	0	4	6920	4120	2	0	1	monkey_final_test_v1	2017_10_24_1233	2	109	120	2	0.595376	R_nonprimate_clip_495.mp4-109.jpeg	R_nonprimate_clip_19.mp4-59.jpeg	109	109	2153.36	-0.142765	2196.75	0.120641
nonprimate_clip_377.mp4	nonprimate_clip_84.mp4	pic/nonprimate_clip_84.mp4-3.jpeg	pic/nonprimate_clip_377.mp4-80.jpeg	0	3	1	2	2	1	1.55321	0	1	8280	7040	2	0	1	monkey_final_test_v1	2017_10_24_1233	2	80	108	2	0.850242	nonprimate_clip_84.mp4-3.jpeg	nonprimate_clip_377.mp4-80.jpeg	80	80	1183.88	0.360654	2201.39	0.950172
R_nonprimate_clip_303.mp4	R_nonprimate_clip_110.mp4	pic/R_nonprimate_clip_303.mp4-83.jpeg	pic/R_nonprimate_clip_303.mp4-19.jpeg	1	14	0	2	1	0	1.08546	1	3	10880	8320	2	0	1	monkey_final_test_v1	2017_10_24_1233	2	83	124	2	0.764706	R_nonprimate_clip_303.mp4-83.jpeg	R_nonprimate_clip_303.mp4-19.jpeg	19	19	3400.07	0.580864	2677.99	0.325232
R_nonprimate_clip_704.mp4	R_nonprimate_clip_967.mp4	pic/R_nonprimate_clip_967.mp4-51.jpeg	pic/R_nonprimate_clip_704.mp4-102.jpeg	1	17	1	2	1	0	2.48845	0	4	6880	3960	2	0	1	monkey_final_test_v1	2017_10_24_1233	2	175	124	2	0.575581	R_nonprimate_clip_967.mp4-51.jpeg	R_nonprimate_clip_704.mp4-102.jpeg	102	102	4749.09	0.418121	288.198	0.0355723
nonprimate_clip_970.mp4	nonprimate_clip_08.mp4	pic/nonprimate_clip_08.mp4-5.jpeg	pic/nonprimate_clip_08.mp4-75.jpeg	0	16	0	1	1	1	1.73695	2	4	6360	3560	2	0	1	monkey_final_test_v1	2017_10_24_1233	2	111	106	2	0.559748	nonprimate_clip_08.mp4-5.jpeg	nonprimate_clip_08.mp4-75.jpeg	5	111	141.745	0.641516	1345.24	31.1064
nonprimate_clip_219.mp4	nonprimate_clip_283.mp4	pic/nonprimate_clip_219.mp4-93.jpeg	pic/nonprimate_clip_219.mp4-8.jpeg	0	21	0	2	1	0	1.68685	1	5	11040	7640	2	0	1	monkey_final_test_v1	2017_10_24_1233	2	93	119	2	0.692029	nonprimate_clip_219.mp4-93.jpeg	nonprimate_clip_219.mp4-8.jpeg	8	8	174.704	0.936988	942.645	37.2031
nonprimate_clip_417.mp4	nonprimate_clip_03.mp4	pic/nonprimate_clip_417.mp4-97.jpeg	pic/nonprimate_clip_03.mp4-80.jpeg	0	23	1	1	2	0	2.03739	0	5	6520	2880	2	0	1	monkey_final_test_v1	2017_10_24_1233	2	188	108	2	0.441718	nonprimate_clip_417.mp4-97.jpeg	nonprimate_clip_03.mp4-80.jpeg	97	97	8143.54	0.275588	560.361	0.202325
R_nonprimate_clip_265.mp4	R_nonprimate_clip_785.mp4	pic/R_nonprimate_clip_265.mp4-94.jpeg	pic/R_nonprimate_clip_785.mp4-18.jpeg	1	10	1	1	1	1	1.67001	0	2	7880	5800	2	0	1	monkey_final_test_v1	2017_10_24_1233	2	94	128	2	0.736041	R_nonprimate_clip_265.mp4-94.jpeg	R_nonprimate_clip_785.mp4-18.jpeg	94	94	3759.91	0.118131	3763.65	0.523905
R_nonprimate_clip_234.mp4	R_nonprimate_clip_696.mp4	pic/R_nonprimate_clip_696.mp4-11.jpeg	pic/R_nonprimate_clip_696.mp4-72.jpeg	1	13	0	1	2	0	1.33602	2	3	6120	3680	2	0	1	monkey_final_test_v1	2017_10_24_1233	2	179	107	2	0.601307	R_nonprimate_clip_696.mp4-11.jpeg	R_nonprimate_clip_696.mp4-72.jpeg	11	118	793.219	0.484093	2483.54	1.37849
nonprimate_clip_499.mp4	nonprimate_clip_864.mp4	pic/nonprimate_clip_864.mp4-7.jpeg	pic/nonprimate_clip_864.mp4-62.jpeg	0	11	0	1	2	0	3.09005	2	3	7240	5040	2	0	1	monkey_final_test_v1	2017_10_24_1233	2	166	104	2	0.696133	nonprimate_clip_864.mp4-7.jpeg	nonprimate_clip_864.mp4-62.jpeg	7	111	1862.74	0.368917	2055.81	3.66318
nonprimate_clip_240.mp4	nonprimate_clip_790.mp4	pic/nonprimate_clip_240.mp4-105.jpeg	pic/nonprimate_clip_790.mp4-41.jpeg	0	9	1	1	1	1	1.92071	0	2	7080	5120	2	0	1	monkey_final_test_v1	2017_10_24_1233	2	105	113	2	0.723164	nonprimate_clip_240.mp4-105.jpeg	nonprimate_clip_790.mp4-41.jpeg	105	105	5277.17	0.265092	1443.97	0
R_nonprimate_clip_299.mp4	R_nonprimate_clip_615.mp4	pic/R_nonprimate_clip_299.mp4-77.jpeg	pic/R_nonprimate_clip_615.mp4-12.jpeg	1	5	1	1	2	0	2.15416	0	1	7440	5960	2	0	1	monkey_final_test_v1	2017_10_24_1233	2	114	102	2	0.801075	R_nonprimate_clip_299.mp4-77.jpeg	R_nonprimate_clip_615.mp4-12.jpeg	77	77	1607.58	0.117878	1513.41	0.128385
R_nonprimate_clip_193.mp4	R_nonprimate_clip_349.mp4	pic/R_nonprimate_clip_193.mp4-95.jpeg	pic/R_nonprimate_clip_349.mp4-24.jpeg	1	9	1	1	1	1	1.26871	0	2	7760	5800	2	0	1	monkey_final_test_v1	2017_10_24_1233	2	95	120	2	0.747423	R_nonprimate_clip_193.mp4-95.jpeg	R_nonprimate_clip_349.mp4-24.jpeg	95	95	4245.34	0.271605	2851.36	0.220762
nonprimate_clip_604.mp4	nonprimate_clip_216.mp4	pic/nonprimate_clip_604.mp4-94.jpeg	pic/nonprimate_clip_604.mp4-21.jpeg	0	17	0	2	1	0	1.35284	1	4	10440	7520	2	0	1	monkey_final_test_v1	2017_10_24_1233	2	94	117	2	0.720307	nonprimate_clip_604.mp4-94.jpeg	nonprimate_clip_604.mp4-21.jpeg	21	21	195.912	0.901296	1175.8	51.667
nonprimate_clip_961.mp4	nonprimate_clip_891.mp4	pic/nonprimate_clip_891.mp4-54.jpeg	pic/nonprimate_clip_961.mp4-95.jpeg	0	17	1	2	2	1	1.15238	0	4	7000	4080	2	0	1	monkey_final_test_v1	2017_10_24_1233	2	95	114	2	0.582857	nonprimate_clip_891.mp4-54.jpeg	nonprimate_clip_961.mp4-95.jpeg	95	95	2780.87	0.0856556	2865.12	1.00364
R_nonprimate_clip_58.mp4	R_nonprimate_clip_151.mp4	pic/R_nonprimate_clip_58.mp4-74.jpeg	pic/R_nonprimate_clip_58.mp4-117.jpeg	1	7	0	1	2	0	1.92059	1	2	9520	7800	2	0	1	monkey_final_test_v1	2017_10_24_1233	2	117	135	2	0.819328	R_nonprimate_clip_58.mp4-74.jpeg	R_nonprimate_clip_58.mp4-117.jpeg	74	74	466.653	0.658184	1778.54	10.9293
nonprimate_clip_461.mp4	nonprimate_clip_419.mp4	pic/nonprimate_clip_419.mp4-19.jpeg	pic/nonprimate_clip_461.mp4-114.jpeg	0	4	1	2	2	1	1.30264	0	1	7120	5760	2	0	1	monkey_final_test_v1	2017_10_24_1233	2	114	129	2	0.808989	nonprimate_clip_419.mp4-19.jpeg	nonprimate_clip_461.mp4-114.jpeg	114	114	4856.15	0.184634	3815.54	1.28355
nonprimate_clip_270.mp4	nonprimate_clip_918.mp4	pic/nonprimate_clip_270.mp4-79.jpeg	pic/nonprimate_clip_918.mp4-37.jpeg	0	19	1	1	1	1	2.3215	0	4	8920	5760	2	0	1	monkey_final_test_v1	2017_10_24_1233	2	79	121	2	0.64574	nonprimate_clip_270.mp4-79.jpeg	nonprimate_clip_918.mp4-37.jpeg	79	79	1478.24	0.41436	2385.08	0.362144
R_nonprimate_clip_643.mp4	R_nonprimate_clip_141.mp4	pic/R_nonprimate_clip_643.mp4-128.jpeg	pic/R_nonprimate_clip_643.mp4-31.jpeg	1	25	0	2	2	1	1.97036	1	5	10920	7040	2	0	1	monkey_final_test_v1	2017_10_24_1233	2	31	130	2	0.644689	R_nonprimate_clip_643.mp4-128.jpeg	R_nonprimate_clip_643.mp4-31.jpeg	31	31	2370.28	0.189969	2850.59	0.347402
nonprimate_clip_830.mp4	nonprimate_clip_282.mp4	pic/nonprimate_clip_282.mp4-39.jpeg	pic/nonprimate_clip_830.mp4-64.jpeg	0	20	1	2	2	1	1.18582	0	4	8280	5000	2	0	1	monkey_final_test_v1	2017_10_24_1233	2	64	107	2	0.603865	nonprimate_clip_282.mp4-39.jpeg	nonprimate_clip_830.mp4-64.jpeg	64	64	4257.87	0.169822	2795.13	1.00933
nonprimate_clip_226.mp4	nonprimate_clip_568.mp4	pic/nonprimate_clip_226.mp4-108.jpeg	pic/nonprimate_clip_568.mp4-85.jpeg	0	22	1	1	1	1	1.6032	0	5	6840	3320	2	0	1	monkey_final_test_v1	2017_10_24_1233	2	108	111	2	0.48538	nonprimate_clip_226.mp4-108.jpeg	nonprimate_clip_568.mp4-85.jpeg	108	108	1841.98	0.0465724	2686.36	0.295915
nonprimate_clip_669.mp4	nonprimate_clip_557.mp4	pic/nonprimate_clip_557.mp4-95.jpeg	pic/nonprimate_clip_557.mp4-4.jpeg	0	23	0	2	2	1	1.9872	2	5	6440	2800	2	0	1	monkey_final_test_v1	2017_10_24_1233	2	128	124	2	0.434783	nonprimate_clip_557.mp4-95.jpeg	nonprimate_clip_557.mp4-4.jpeg	4	128	943.052	0.746997	1478.76	0.433625
nonprimate_clip_323.mp4	nonprimate_clip_04.mp4	pic/nonprimate_clip_323.mp4-67.jpeg	pic/nonprimate_clip_04.mp4-20.jpeg	0	14	1	1	1	1	1.16886	0	3	8040	5480	2	0	1	monkey_final_test_v1	2017_10_24_1233	2	67	111	2	0.681592	nonprimate_clip_323.mp4-67.jpeg	nonprimate_clip_04.mp4-20.jpeg	67	67	1443.83	0.0554603	2577.82	0.698738
nonprimate_clip_46.mp4	nonprimate_clip_569.mp4	pic/nonprimate_clip_569.mp4-85.jpeg	pic/nonprimate_clip_569.mp4-9.jpeg	0	18	0	2	1	0	2.75567	2	4	5840	2800	2	0	1	monkey_final_test_v1	2017_10_24_1233	2	222	137	2	0.479452	nonprimate_clip_569.mp4-85.jpeg	nonprimate_clip_569.mp4-9.jpeg	9	146	329.355	0.798568	1113.17	0.438794
R_nonprimate_clip_342.mp4	R_nonprimate_clip_795.mp4	pic/R_nonprimate_clip_342.mp4-55.jpeg	pic/R_nonprimate_clip_795.mp4-24.jpeg	1	20	1	1	1	1	4.15867	0	4	9640	6360	2	0	1	monkey_final_test_v1	2017_10_24_1233	2	55	113	2	0.659751	R_nonprimate_clip_342.mp4-55.jpeg	R_nonprimate_clip_795.mp4-24.jpeg	55	55	5917.79	0.632019	1468.58	0
R_nonprimate_clip_627.mp4	R_nonprimate_clip_502.mp4	pic/R_nonprimate_clip_627.mp4-41.jpeg	pic/R_nonprimate_clip_502.mp4-23.jpeg	1	22	1	1	1	1	0.968456	0	5	9200	5680	2	0	1	monkey_final_test_v1	2017_10_24_1233	2	41	106	2	0.617391	R_nonprimate_clip_627.mp4-41.jpeg	R_nonprimate_clip_502.mp4-23.jpeg	41	41	2426.07	0.00987713	3639.68	0.212127
nonprimate_clip_143.mp4	nonprimate_clip_858.mp4	pic/nonprimate_clip_143.mp4-81.jpeg	pic/nonprimate_clip_143.mp4-2.jpeg	0	19	0	2	1	0	1.92046	1	4	13000	9840	2	0	1	monkey_final_test_v1	2017_10_24_1233	2	81	146	2	0.756923	nonprimate_clip_143.mp4-81.jpeg	nonprimate_clip_143.mp4-2.jpeg	2	2	381.569	0.678572	1602.06	0.676
R_nonprimate_clip_25.mp4	R_nonprimate_clip_243.mp4	pic/R_nonprimate_clip_25.mp4-52.jpeg	pic/R_nonprimate_clip_243.mp4-26.jpeg	1	18	1	1	1	1	4.55962	0	4	8760	5720	2	0	1	monkey_final_test_v1	2017_10_24_1233	2	52	102	2	0.652968	R_nonprimate_clip_25.mp4-52.jpeg	R_nonprimate_clip_243.mp4-26.jpeg	52	52	2391.35	0.133997	1818.98	0.549462
nonprimate_clip_257.mp4	nonprimate_clip_169.mp4	pic/nonprimate_clip_169.mp4-83.jpeg	pic/nonprimate_clip_169.mp4-55.jpeg	0	2	0	2	1	0	1.58646	2	1	4000	2880	2	0	1	monkey_final_test_v1	2017_10_24_1233	2	208	125	2	0.72	nonprimate_clip_169.mp4-83.jpeg	nonprimate_clip_169.mp4-55.jpeg	55	180	332.019	0.731843	1692.38	6.41654
R_nonprimate_clip_45.mp4	R_nonprimate_clip_308.mp4	pic/R_nonprimate_clip_45.mp4-18.jpeg	pic/R_nonprimate_clip_45.mp4-70.jpeg	1	10	0	1	2	0	1.46971	1	2	10360	8280	2	0	1	monkey_final_test_v1	2017_10_24_1233	2	70	102	2	0.799228	R_nonprimate_clip_45.mp4-18.jpeg	R_nonprimate_clip_45.mp4-70.jpeg	18	18	7266.89	0.237805	3841.97	0.531969
R_nonprimate_clip_370.mp4	R_nonprimate_clip_68.mp4	pic/R_nonprimate_clip_68.mp4-109.jpeg	pic/R_nonprimate_clip_68.mp4-84.jpeg	1	1	0	2	2	1	1.65359	2	1	3400	2400	2	0	1	monkey_final_test_v1	2017_10_24_1233	2	188	104	2	0.705882	R_nonprimate_clip_68.mp4-109.jpeg	R_nonprimate_clip_68.mp4-84.jpeg	84	188	187.422	0.463734	2389.97	36.0879
nonprimate_clip_367.mp4	nonprimate_clip_707.mp4	pic/nonprimate_clip_367.mp4-58.jpeg	pic/nonprimate_clip_367.mp4-27.jpeg	0	3	0	2	1	0	0.885149	1	1	9800	8560	2	0	1	monkey_final_test_v1	2017_10_24_1233	2	58	109	2	0.873469	nonprimate_clip_367.mp4-58.jpeg	nonprimate_clip_367.mp4-27.jpeg	27	27	190.314	0.828534	1320.49	1.98235
nonprimate_clip_35.mp4	nonprimate_clip_757.mp4	pic/nonprimate_clip_757.mp4-87.jpeg	pic/nonprimate_clip_757.mp4-47.jpeg	0	6	0	2	2	1	1.85366	2	2	5960	4360	2	0	1	monkey_final_test_v1	2017_10_24_1233	2	162	115	2	0.731544	nonprimate_clip_757.mp4-87.jpeg	nonprimate_clip_757.mp4-47.jpeg	47	162	581.38	0.405776	2301.19	2.89404
R_nonprimate_clip_429.mp4	R_nonprimate_clip_751.mp4	pic/R_nonprimate_clip_751.mp4-12.jpeg	pic/R_nonprimate_clip_751.mp4-79.jpeg	1	15	0	1	2	0	3.52408	2	3	5560	2880	2	0	1	monkey_final_test_v1	2017_10_24_1233	2	180	101	2	0.517986	R_nonprimate_clip_751.mp4-12.jpeg	R_nonprimate_clip_751.mp4-79.jpeg	12	113	752.516	0.246621	2340.06	0.0690153
R_nonprimate_clip_563.mp4	R_nonprimate_clip_06.mp4	pic/R_nonprimate_clip_06.mp4-18.jpeg	pic/R_nonprimate_clip_06.mp4-64.jpeg	1	8	0	1	1	1	1.03467	2	2	5640	3800	2	0	1	monkey_final_test_v1	2017_10_24_1233	2	124	106	2	0.673759	R_nonprimate_clip_06.mp4-18.jpeg	R_nonprimate_clip_06.mp4-64.jpeg	18	124	219.386	0.319653	1993.11	6.25733
R_nonprimate_clip_929.mp4	R_nonprimate_clip_396.mp4	pic/R_nonprimate_clip_396.mp4-18.jpeg	pic/R_nonprimate_clip_929.mp4-72.jpeg	1	15	1	2	2	1	2.60606	0	3	8880	6200	2	0	1	monkey_final_test_v1	2017_10_24_1233	2	72	121	2	0.698198	R_nonprimate_clip_396.mp4-18.jpeg	R_nonprimate_clip_929.mp4-72.jpeg	72	72	3722.45	0.433923	2269.39	0.107862
R_nonprimate_clip_315.mp4	R_nonprimate_clip_946.mp4	pic/R_nonprimate_clip_946.mp4-69.jpeg	pic/R_nonprimate_clip_946.mp4-20.jpeg	1	9	0	2	1	0	1.53652	2	2	5760	3800	2	0	1	monkey_final_test_v1	2017_10_24_1233	2	181	112	2	0.659722	R_nonprimate_clip_946.mp4-69.jpeg	R_nonprimate_clip_946.mp4-20.jpeg	20	132	259.337	0.143277	2601.82	2.30683
R_nonprimate_clip_943.mp4	R_nonprimate_clip_521.mp4	pic/R_nonprimate_clip_943.mp4-97.jpeg	pic/R_nonprimate_clip_943.mp4-3.jpeg	1	24	0	2	2	1	1.5865	1	5	10760	7000	2	0	1	monkey_final_test_v1	2017_10_24_1233	2	3	105	2	0.650558	R_nonprimate_clip_943.mp4-97.jpeg	R_nonprimate_clip_943.mp4-3.jpeg	3	3	324.954	0.555606	2304.03	1.13346
R_nonprimate_clip_580.mp4	R_nonprimate_clip_407.mp4	pic/R_nonprimate_clip_580.mp4-95.jpeg	pic/R_nonprimate_clip_407.mp4-34.jpeg	1	8	1	1	2	0	3.29009	0	2	6640	4800	2	0	1	monkey_final_test_v1	2017_10_24_1233	2	141	107	2	0.722892	R_nonprimate_clip_580.mp4-95.jpeg	R_nonprimate_clip_407.mp4-34.jpeg	95	95	6106.22	-0.0846646	1376.64	0.0171817
nonprimate_clip_496.mp4	nonprimate_clip_463.mp4	pic/nonprimate_clip_496.mp4-36.jpeg	pic/nonprimate_clip_496.mp4-61.jpeg	0	1	0	1	1	1	3.00675	1	1	9680	8680	2	0	1	monkey_final_test_v1	2017_10_24_1233	2	36	121	2	0.896694	nonprimate_clip_496.mp4-36.jpeg	nonprimate_clip_496.mp4-61.jpeg	36	36	1110.51	0.417151	2154.94	1.1751
nonprimate_clip_920.mp4	nonprimate_clip_40.mp4	pic/nonprimate_clip_920.mp4-132.jpeg	pic/nonprimate_clip_920.mp4-38.jpeg	0	24	0	2	1	0	1.41986	1	5	10400	6640	2	0	1	monkey_final_test_v1	2017_10_24_1233	2	132	133	2	0.638462	nonprimate_clip_920.mp4-132.jpeg	nonprimate_clip_920.mp4-38.jpeg	38	38	1220.16	0.379934	2640.36	2.42249
nonprimate_clip_982.mp4	nonprimate_clip_561.mp4	pic/nonprimate_clip_982.mp4-103.jpeg	pic/nonprimate_clip_982.mp4-6.jpeg	0	25	0	2	1	0	1.80388	1	5	10160	6280	2	0	1	monkey_final_test_v1	2017_10_24_1233	2	103	108	2	0.61811	nonprimate_clip_982.mp4-103.jpeg	nonprimate_clip_982.mp4-6.jpeg	6	6	1180.48	0.476503	2535.24	0.139713
R_nonprimate_clip_859.mp4	R_nonprimate_clip_431.mp4	pic/R_nonprimate_clip_431.mp4-78.jpeg	pic/R_nonprimate_clip_431.mp4-44.jpeg	1	4	0	2	1	0	1.68661	2	1	4480	3120	2	0	1	monkey_final_test_v1	2017_10_24_1233	2	210	132	2	0.696429	R_nonprimate_clip_431.mp4-78.jpeg	R_nonprimate_clip_431.mp4-44.jpeg	44	176	240.496	0.138117	2522.13	1.65243
R_nonprimate_clip_260.mp4	R_nonprimate_clip_868.mp4	pic/R_nonprimate_clip_260.mp4-93.jpeg	pic/R_nonprimate_clip_260.mp4-53.jpeg	1	6	0	2	1	0	2.17069	1	2	9680	8080	2	0	1	monkey_final_test_v1	2017_10_24_1233	2	93	139	2	0.834711	R_nonprimate_clip_260.mp4-93.jpeg	R_nonprimate_clip_260.mp4-53.jpeg	53	53	305.925	0.248064	2150.84	18.7081
nonprimate_clip_345.mp4	nonprimate_clip_89.mp4	pic/nonprimate_clip_89.mp4-79.jpeg	pic/nonprimate_clip_89.mp4-113.jpeg	0	4	0	1	2	0	1.53654	2	1	3800	2440	2	0	1	monkey_final_test_v1	2017_10_24_1233	2	252	139	2	0.642105	nonprimate_clip_89.mp4-79.jpeg	nonprimate_clip_89.mp4-113.jpeg	79	218	1267.27	0.806181	831.212	0
R_nonprimate_clip_07.mp4	R_nonprimate_clip_992.mp4	pic/R_nonprimate_clip_992.mp4-12.jpeg	pic/R_nonprimate_clip_07.mp4-73.jpeg	1	13	1	2	2	1	1.01868	0	3	8000	5560	2	0	1	monkey_final_test_v1	2017_10_24_1233	2	73	122	2	0.695	R_nonprimate_clip_992.mp4-12.jpeg	R_nonprimate_clip_07.mp4-73.jpeg	73	73	2721.7	0.0322289	3262.85	0.349598
R_nonprimate_clip_346.mp4	R_nonprimate_clip_233.mp4	pic/R_nonprimate_clip_346.mp4-5.jpeg	pic/R_nonprimate_clip_346.mp4-96.jpeg	1	23	0	1	2	0	0.885207	1	5	10200	6560	2	0	1	monkey_final_test_v1	2017_10_24_1233	2	96	100	2	0.643137	R_nonprimate_clip_346.mp4-5.jpeg	R_nonprimate_clip_346.mp4-96.jpeg	5	5	703.048	0.745585	1462.52	0.535791
R_nonprimate_clip_192.mp4	R_nonprimate_clip_744.mp4	pic/R_nonprimate_clip_192.mp4-97.jpeg	pic/R_nonprimate_clip_744.mp4-62.jpeg	1	23	1	1	1	1	2.30451	0	5	7400	3760	2	0	1	monkey_final_test_v1	2017_10_24_1233	2	97	126	2	0.508108	R_nonprimate_clip_192.mp4-97.jpeg	R_nonprimate_clip_744.mp4-62.jpeg	97	97	1588.66	0.093601	2166.69	0.152587
nonprimate_clip_903.mp4	nonprimate_clip_505.mp4	pic/nonprimate_clip_505.mp4-40.jpeg	pic/nonprimate_clip_903.mp4-49.jpeg	0	25	1	2	2	1	1.25258	0	5	8360	4480	2	0	1	monkey_final_test_v1	2017_10_24_1233	2	49	106	2	0.535885	nonprimate_clip_505.mp4-40.jpeg	nonprimate_clip_903.mp4-49.jpeg	49	49	3629.87	0.63841	1082	0.0719124
nonprimate_clip_409.mp4	nonprimate_clip_334.mp4	pic/nonprimate_clip_334.mp4-25.jpeg	pic/nonprimate_clip_409.mp4-90.jpeg	0	6	1	2	2	1	1.48692	0	2	6600	5000	2	0	1	monkey_final_test_v1	2017_10_24_1233	2	90	105	2	0.757576	nonprimate_clip_334.mp4-25.jpeg	nonprimate_clip_409.mp4-90.jpeg	90	90	2324.88	0.157006	2401.72	0.508055
R_nonprimate_clip_772.mp4	R_nonprimate_clip_720.mp4	pic/R_nonprimate_clip_772.mp4-116.jpeg	pic/R_nonprimate_clip_720.mp4-7.jpeg	1	4	1	1	1	1	2.43821	0	1	7200	5840	2	0	1	monkey_final_test_v1	2017_10_24_1233	2	116	143	2	0.811111	R_nonprimate_clip_772.mp4-116.jpeg	R_nonprimate_clip_720.mp4-7.jpeg	116	116	487.781	0.160467	2639.78	1.34551
R_nonprimate_clip_305.mp4	R_nonprimate_clip_882.mp4	pic/R_nonprimate_clip_882.mp4-98.jpeg	pic/R_nonprimate_clip_882.mp4-70.jpeg	1	2	0	2	1	0	2.18755	2	1	4120	3000	2	0	1	monkey_final_test_v1	2017_10_24_1233	2	233	135	2	0.728155	R_nonprimate_clip_882.mp4-98.jpeg	R_nonprimate_clip_882.mp4-70.jpeg	70	205	998.006	0.639242	1976.47	0.613926
nonprimate_clip_77.mp4	nonprimate_clip_246.mp4	pic/nonprimate_clip_77.mp4-100.jpeg	pic/nonprimate_clip_246.mp4-58.jpeg	0	15	1	1	1	1	1.55322	0	3	6720	4040	2	0	1	monkey_final_test_v1	2017_10_24_1233	2	100	109	2	0.60119	nonprimate_clip_77.mp4-100.jpeg	nonprimate_clip_246.mp4-58.jpeg	100	100	1884.1	0.177081	3105.56	0.136148
R_nonprimate_clip_954.mp4	R_nonprimate_clip_968.mp4	pic/R_nonprimate_clip_954.mp4-35.jpeg	pic/R_nonprimate_clip_968.mp4-8.jpeg	1	25	1	1	1	1	1.67023	0	5	9600	5720	2	0	1	monkey_final_test_v1	2017_10_24_1233	2	35	124	2	0.595833	R_nonprimate_clip_954.mp4-35.jpeg	R_nonprimate_clip_968.mp4-8.jpeg	35	35	1870.8	0.0434638	3084.6	0.22418
nonprimate_clip_610.mp4	nonprimate_clip_960.mp4	pic/nonprimate_clip_960.mp4-6.jpeg	pic/nonprimate_clip_610.mp4-64.jpeg	0	8	1	2	2	1	1.23564	0	2	7920	6080	2	0	1	monkey_final_test_v1	2017_10_24_1233	2	64	104	2	0.767677	nonprimate_clip_960.mp4-6.jpeg	nonprimate_clip_610.mp4-64.jpeg	64	64	3912.49	0.233217	1444.57	0
nonprimate_clip_948.mp4	nonprimate_clip_853.mp4	pic/nonprimate_clip_948.mp4-54.jpeg	pic/nonprimate_clip_948.mp4-91.jpeg	0	5	0	1	2	0	1.38637	1	1	9240	7760	2	0	1	monkey_final_test_v1	2017_10_24_1233	2	91	108	2	0.839827	nonprimate_clip_948.mp4-54.jpeg	nonprimate_clip_948.mp4-91.jpeg	54	54	297.995	0.642609	1682.61	3.0752
nonprimate_clip_728.mp4	nonprimate_clip_160.mp4	pic/nonprimate_clip_728.mp4-40.jpeg	pic/nonprimate_clip_728.mp4-83.jpeg	0	7	0	1	1	1	2.18763	1	2	10280	8560	2	0	1	monkey_final_test_v1	2017_10_24_1233	2	40	142	2	0.832685	nonprimate_clip_728.mp4-40.jpeg	nonprimate_clip_728.mp4-83.jpeg	40	40	961.047	0.713331	1919.33	0.138715
nonprimate_clip_811.mp4	nonprimate_clip_324.mp4	pic/nonprimate_clip_324.mp4-46.jpeg	pic/nonprimate_clip_811.mp4-76.jpeg	0	24	1	2	2	1	1.51999	0	5	8600	4840	2	0	1	monkey_final_test_v1	2017_10_24_1233	2	76	124	2	0.562791	nonprimate_clip_324.mp4-46.jpeg	nonprimate_clip_811.mp4-76.jpeg	76	76	3108.89	0.141189	2790.59	0.11128
R_nonprimate_clip_298.mp4	R_nonprimate_clip_845.mp4	pic/R_nonprimate_clip_845.mp4-39.jpeg	pic/R_nonprimate_clip_845.mp4-112.jpeg	1	17	0	1	2	0	2.02064	2	4	5120	2200	2	0	1	monkey_final_test_v1	2017_10_24_1233	2	256	144	2	0.429688	R_nonprimate_clip_845.mp4-39.jpeg	R_nonprimate_clip_845.mp4-112.jpeg	39	183	3759.16	0.590092	1591.84	0.12673
R_nonprimate_clip_832.mp4	R_nonprimate_clip_911.mp4	pic/R_nonprimate_clip_832.mp4-78.jpeg	pic/R_nonprimate_clip_911.mp4-1.jpeg	1	3	1	1	1	1	0.969009	0	1	7800	6560	2	0	1	monkey_final_test_v1	2017_10_24_1233	2	78	108	2	0.841026	R_nonprimate_clip_832.mp4-78.jpeg	R_nonprimate_clip_911.mp4-1.jpeg	78	78	1598.93	0.111936	3065.64	0.650208
R_nonprimate_clip_85.mp4	R_nonprimate_clip_560.mp4	pic/R_nonprimate_clip_85.mp4-1.jpeg	pic/R_nonprimate_clip_85.mp4-83.jpeg	1	20	0	1	2	0	1.01853	1	4	10960	7680	2	0	1	monkey_final_test_v1	2017_10_24_1233	2	83	112	2	0.70073	R_nonprimate_clip_85.mp4-1.jpeg	R_nonprimate_clip_85.mp4-83.jpeg	1	1	771.921	0.726124	2153.32	16.6955
R_nonprimate_clip_791.mp4	R_nonprimate_clip_611.mp4	pic/R_nonprimate_clip_611.mp4-67.jpeg	pic/R_nonprimate_clip_611.mp4-36.jpeg	1	3	0	2	2	1	1.58646	2	1	4640	3400	2	0	1	monkey_final_test_v1	2017_10_24_1233	2	178	142	2	0.732759	R_nonprimate_clip_611.mp4-67.jpeg	R_nonprimate_clip_611.mp4-36.jpeg	36	178	1445.19	0.785141	2541.75	0.48358
nonprimate_clip_792.mp4	nonprimate_clip_695.mp4	pic/nonprimate_clip_695.mp4-18.jpeg	pic/nonprimate_clip_792.mp4-125.jpeg	0	1	1	2	1	0	1.60344	0	1	6960	5960	2	0	1	monkey_final_test_v1	2017_10_24_1233	2	150	132	2	0.856322	nonprimate_clip_695.mp4-18.jpeg	nonprimate_clip_792.mp4-125.jpeg	125	125	1913.82	0.195963	2591.28	0.670693
R_nonprimate_clip_387.mp4	R_nonprimate_clip_329.mp4	pic/R_nonprimate_clip_387.mp4-27.jpeg	pic/R_nonprimate_clip_387.mp4-64.jpeg	1	5	0	1	1	1	0.985306	1	1	10240	8760	2	0	1	monkey_final_test_v1	2017_10_24_1233	2	27	112	2	0.855469	R_nonprimate_clip_387.mp4-27.jpeg	R_nonprimate_clip_387.mp4-64.jpeg	27	27	441.828	0.794308	1074.68	0.139403
nonprimate_clip_856.mp4	nonprimate_clip_665.mp4	pic/nonprimate_clip_665.mp4-81.jpeg	pic/nonprimate_clip_665.mp4-29.jpeg	0	10	0	2	1	0	1.78687	2	2	5920	3840	2	0	1	monkey_final_test_v1	2017_10_24_1233	2	191	110	2	0.648649	nonprimate_clip_665.mp4-81.jpeg	nonprimate_clip_665.mp4-29.jpeg	29	139	463.873	0.776473	1218.85	0.0337303
R_nonprimate_clip_573.mp4	R_nonprimate_clip_844.mp4	pic/R_nonprimate_clip_844.mp4-79.jpeg	pic/R_nonprimate_clip_844.mp4-3.jpeg	1	18	0	2	2	1	1.55324	2	4	6560	3520	2	0	1	monkey_final_test_v1	2017_10_24_1233	2	106	103	2	0.536585	R_nonprimate_clip_844.mp4-79.jpeg	R_nonprimate_clip_844.mp4-3.jpeg	3	106	2587.27	0.40209	2373.4	2.5167
R_nonprimate_clip_747.mp4	R_nonprimate_clip_300.mp4	pic/R_nonprimate_clip_300.mp4-3.jpeg	pic/R_nonprimate_clip_300.mp4-82.jpeg	1	19	0	1	2	0	1.4196	2	4	6240	3080	2	0	1	monkey_final_test_v1	2017_10_24_1233	2	189	107	2	0.49359	R_nonprimate_clip_300.mp4-3.jpeg	R_nonprimate_clip_300.mp4-82.jpeg	3	110	849.879	0.407565	2402.03	12.5343
nonprimate_clip_183.mp4	nonprimate_clip_273.mp4	pic/nonprimate_clip_183.mp4-31.jpeg	pic/nonprimate_clip_183.mp4-77.jpeg	0	8	0	1	2	0	1.23569	1	2	11360	9520	2	0	1	monkey_final_test_v1	2017_10_24_1233	2	77	129	2	0.838028	nonprimate_clip_183.mp4-31.jpeg	nonprimate_clip_183.mp4-77.jpeg	31	31	1224.1	0.276639	3000.64	0.0284543
R_nonprimate_clip_120.mp4	R_nonprimate_clip_338.mp4	pic/R_nonprimate_clip_120.mp4-109.jpeg	pic/R_nonprimate_clip_338.mp4-27.jpeg	1	12	1	1	1	1	1.51937	0	3	9080	6760	2	0	1	monkey_final_test_v1	2017_10_24_1233	2	109	140	2	0.744493	R_nonprimate_clip_120.mp4-109.jpeg	R_nonprimate_clip_338.mp4-27.jpeg	109	109	5117.61	0.335333	3875.44	0.0620127
R_nonprimate_clip_421.mp4	R_nonprimate_clip_232.mp4	pic/R_nonprimate_clip_232.mp4-26.jpeg	pic/R_nonprimate_clip_421.mp4-101.jpeg	1	2	1	2	2	1	1.31974	0	1	6960	5840	2	0	1	monkey_final_test_v1	2017_10_24_1233	2	101	103	2	0.83908	R_nonprimate_clip_232.mp4-26.jpeg	R_nonprimate_clip_421.mp4-101.jpeg	101	101	2165.06	0.108609	3337.04	0.128115
R_nonprimate_clip_179.mp4	R_nonprimate_clip_904.mp4	pic/R_nonprimate_clip_904.mp4-3.jpeg	pic/R_nonprimate_clip_179.mp4-90.jpeg	1	6	1	2	2	1	1.13545	0	2	7760	6160	2	0	1	monkey_final_test_v1	2017_10_24_1233	2	90	127	2	0.793814	R_nonprimate_clip_904.mp4-3.jpeg	R_nonprimate_clip_179.mp4-90.jpeg	90	90	3063.39	0.102849	3189.23	0.3831
nonprimate_clip_38.mp4	nonprimate_clip_996.mp4	pic/nonprimate_clip_996.mp4-95.jpeg	pic/nonprimate_clip_996.mp4-37.jpeg	0	12	0	2	2	1	2.02087	2	3	6120	3800	2	0	1	monkey_final_test_v1	2017_10_24_1233	2	138	101	2	0.620915	nonprimate_clip_996.mp4-95.jpeg	nonprimate_clip_996.mp4-37.jpeg	37	138	908.031	0.322924	2028.15	1.66681
nonprimate_clip_528.mp4	nonprimate_clip_99.mp4	pic/nonprimate_clip_528.mp4-85.jpeg	pic/nonprimate_clip_99.mp4-13.jpeg	0	10	1	1	1	1	1.70395	0	2	9360	7280	2	0	1	monkey_final_test_v1	2017_10_24_1233	2	85	124	2	0.777778	nonprimate_clip_528.mp4-85.jpeg	nonprimate_clip_99.mp4-13.jpeg	85	85	2616.81	0.442889	1896.59	0.2806
R_nonprimate_clip_365.mp4	R_nonprimate_clip_197.mp4	pic/R_nonprimate_clip_365.mp4-68.jpeg	pic/R_nonprimate_clip_197.mp4-14.jpeg	1	11	1	1	1	1	2.72228	0	3	8200	6000	2	0	1	monkey_final_test_v1	2017_10_24_1233	2	68	109	2	0.731707	R_nonprimate_clip_365.mp4-68.jpeg	R_nonprimate_clip_197.mp4-14.jpeg	68	68	2478.22	0.0913058	2188.12	0.017589
nonprimate_clip_163.mp4	nonprimate_clip_989.mp4	pic/nonprimate_clip_163.mp4-40.jpeg	pic/nonprimate_clip_989.mp4-14.jpeg	0	21	1	1	1	1	1.3026	0	5	8920	5520	2	0	1	monkey_final_test_v1	2017_10_24_1233	2	40	111	2	0.618834	nonprimate_clip_163.mp4-40.jpeg	nonprimate_clip_989.mp4-14.jpeg	40	40	1844.18	0.0228059	3283.1	1.02143
nonprimate_clip_749.mp4	nonprimate_clip_534.mp4	pic/nonprimate_clip_534.mp4-23.jpeg	pic/nonprimate_clip_534.mp4-90.jpeg	0	15	0	1	2	0	3.79138	2	3	5960	3280	2	0	1	monkey_final_test_v1	2017_10_24_1233	2	210	120	2	0.550336	nonprimate_clip_534.mp4-23.jpeg	nonprimate_clip_534.mp4-90.jpeg	23	143	515.216	0.466954	2424.4	3.31322
R_nonprimate_clip_641.mp4	R_nonprimate_clip_490.mp4	pic/R_nonprimate_clip_641.mp4-61.jpeg	pic/R_nonprimate_clip_490.mp4-49.jpeg	1	24	1	1	1	1	1.92048	0	5	8040	4280	2	0	1	monkey_final_test_v1	2017_10_24_1233	2	61	106	2	0.532338	R_nonprimate_clip_641.mp4-61.jpeg	R_nonprimate_clip_490.mp4-49.jpeg	61	61	2797.41	-0.00148753	2733.82	0.0375944
R_nonprimate_clip_132.mp4	R_nonprimate_clip_214.mp4	pic/R_nonprimate_clip_214.mp4-41.jpeg	pic/R_nonprimate_clip_214.mp4-96.jpeg	1	11	0	1	1	1	1.26909	2	3	4400	2200	2	0	1	monkey_final_test_v1	2017_10_24_1233	2	170	129	2	0.5	R_nonprimate_clip_214.mp4-41.jpeg	R_nonprimate_clip_214.mp4-96.jpeg	41	170	319.708	0.377942	2099.14	2.11555
nonprimate_clip_278.mp4	nonprimate_clip_688.mp4	pic/nonprimate_clip_688.mp4-69.jpeg	pic/nonprimate_clip_278.mp4-94.jpeg	0	18	1	2	2	1	1.08531	0	4	6280	3240	2	0	1	monkey_final_test_v1	2017_10_24_1233	2	94	101	2	0.515924	nonprimate_clip_688.mp4-69.jpeg	nonprimate_clip_278.mp4-94.jpeg	94	94	2344.17	0.0669789	1917.97	0.687013
nonprimate_clip_838.mp4	nonprimate_clip_42.mp4	pic/nonprimate_clip_838.mp4-106.jpeg	pic/nonprimate_clip_838.mp4-18.jpeg	0	22	0	2	1	0	7.216	1	5	10000	6480	2	0	1	monkey_final_test_v1	2017_10_24_1233	2	106	113	2	0.648	nonprimate_clip_838.mp4-106.jpeg	nonprimate_clip_838.mp4-18.jpeg	18	18	456.033	0.204174	2378.5	4.46761
nonprimate_clip_815.mp4	nonprimate_clip_874.mp4	pic/nonprimate_clip_874.mp4-95.jpeg	pic/nonprimate_clip_874.mp4-34.jpeg	0	13	0	2	2	1	1.18563	2	3	5320	2880	2	0	1	monkey_final_test_v1	2017_10_24_1233	2	179	145	2	0.541353	nonprimate_clip_874.mp4-95.jpeg	nonprimate_clip_874.mp4-34.jpeg	34	179	561.519	0.833236	685.082	16.6255
nonprimate_clip_323.mp4	nonprimate_clip_04.mp4	pic/nonprimate_clip_323.mp4-50.jpeg	pic/nonprimate_clip_04.mp4-3.jpeg	0	14	1	1	1	1	1.50284	0	3	8720	6160	3	0	1	monkey_final_test_v3	2017_02_09_1322	2	50	111	2	0.706422	nonprimate_clip_323.mp4-50.jpeg	nonprimate_clip_04.mp4-3.jpeg	50	50	1473.8	0.089709	2624.32	1.04496
R_nonprimate_clip_580.mp4	R_nonprimate_clip_407.mp4	pic/R_nonprimate_clip_580.mp4-105.jpeg	pic/R_nonprimate_clip_407.mp4-44.jpeg	1	8	1	1	1	1	1.28581	0	2	6240	4400	3	0	1	monkey_final_test_v3	2017_02_09_1322	2	105	107	2	0.705128	R_nonprimate_clip_580.mp4-105.jpeg	R_nonprimate_clip_407.mp4-44.jpeg	105	105	5650.47	-0.0551969	1335.43	0.161532
nonprimate_clip_143.mp4	nonprimate_clip_858.mp4	pic/nonprimate_clip_143.mp4-125.jpeg	pic/nonprimate_clip_143.mp4-46.jpeg	0	19	0	2	1	0	2.03761	1	4	11240	8080	3	0	1	monkey_final_test_v3	2017_02_09_1322	2	125	146	2	0.718861	nonprimate_clip_143.mp4-125.jpeg	nonprimate_clip_143.mp4-46.jpeg	46	46	330.669	0.603486	1748.11	0.922645
nonprimate_clip_240.mp4	nonprimate_clip_790.mp4	pic/nonprimate_clip_240.mp4-108.jpeg	pic/nonprimate_clip_790.mp4-44.jpeg	0	9	1	1	1	1	0.751298	0	2	6960	5000	3	0	1	monkey_final_test_v3	2017_02_09_1322	2	108	113	2	0.718391	nonprimate_clip_240.mp4-108.jpeg	nonprimate_clip_790.mp4-44.jpeg	108	108	5169.29	0.246115	1455.63	0
nonprimate_clip_961.mp4	nonprimate_clip_891.mp4	pic/nonprimate_clip_891.mp4-44.jpeg	pic/nonprimate_clip_961.mp4-85.jpeg	0	17	1	2	2	1	0.901801	0	4	7400	4480	3	0	1	monkey_final_test_v3	2017_02_09_1322	2	85	114	2	0.605405	nonprimate_clip_891.mp4-44.jpeg	nonprimate_clip_961.mp4-85.jpeg	85	85	2784.12	0.0853548	2902.62	0.98336
nonprimate_clip_920.mp4	nonprimate_clip_40.mp4	pic/nonprimate_clip_920.mp4-13.jpeg	pic/nonprimate_clip_920.mp4-107.jpeg	0	24	0	1	1	1	1.03523	1	5	11400	7640	3	0	1	monkey_final_test_v3	2017_02_09_1322	2	13	133	2	0.670175	nonprimate_clip_920.mp4-13.jpeg	nonprimate_clip_920.mp4-107.jpeg	13	13	1570.03	0.31735	2600.8	2.53991
R_nonprimate_clip_298.mp4	R_nonprimate_clip_845.mp4	pic/R_nonprimate_clip_845.mp4-31.jpeg	pic/R_nonprimate_clip_845.mp4-104.jpeg	1	17	0	1	2	0	1.58661	2	4	5440	2520	3	0	1	monkey_final_test_v3	2017_02_09_1322	2	248	144	2	0.463235	R_nonprimate_clip_845.mp4-31.jpeg	R_nonprimate_clip_845.mp4-104.jpeg	31	175	4000.64	0.513207	1372.05	0.0174572
R_nonprimate_clip_421.mp4	R_nonprimate_clip_232.mp4	pic/R_nonprimate_clip_421.mp4-92.jpeg	pic/R_nonprimate_clip_232.mp4-17.jpeg	1	2	1	1	1	1	1.55306	0	1	7320	6200	3	0	1	monkey_final_test_v3	2017_02_09_1322	2	92	103	2	0.846995	R_nonprimate_clip_421.mp4-92.jpeg	R_nonprimate_clip_232.mp4-17.jpeg	92	92	2570.39	0.152406	1955.22	0.301005
nonprimate_clip_982.mp4	nonprimate_clip_561.mp4	pic/nonprimate_clip_982.mp4-102.jpeg	pic/nonprimate_clip_982.mp4-5.jpeg	0	25	0	2	1	0	1.35261	1	5	10200	6320	3	0	1	monkey_final_test_v3	2017_02_09_1322	2	102	108	2	0.619608	nonprimate_clip_982.mp4-102.jpeg	nonprimate_clip_982.mp4-5.jpeg	5	5	1137.21	0.479083	2516.95	0.128834
R_nonprimate_clip_342.mp4	R_nonprimate_clip_795.mp4	pic/R_nonprimate_clip_795.mp4-11.jpeg	pic/R_nonprimate_clip_342.mp4-42.jpeg	1	20	1	2	2	1	2.12086	0	4	10160	6880	3	0	1	monkey_final_test_v3	2017_02_09_1322	2	42	113	2	0.677165	R_nonprimate_clip_795.mp4-11.jpeg	R_nonprimate_clip_342.mp4-42.jpeg	42	42	5758.63	0.623177	3646.49	0
R_nonprimate_clip_85.mp4	R_nonprimate_clip_560.mp4	pic/R_nonprimate_clip_85.mp4-25.jpeg	pic/R_nonprimate_clip_85.mp4-107.jpeg	1	20	0	1	1	1	0.985109	1	4	10000	6720	3	0	1	monkey_final_test_v3	2017_02_09_1322	2	25	112	2	0.672	R_nonprimate_clip_85.mp4-25.jpeg	R_nonprimate_clip_85.mp4-107.jpeg	25	25	762.696	0.699201	2157.24	16.6258
R_nonprimate_clip_260.mp4	R_nonprimate_clip_868.mp4	pic/R_nonprimate_clip_260.mp4-38.jpeg	pic/R_nonprimate_clip_260.mp4-78.jpeg	1	6	0	1	2	0	1.23568	1	2	10280	8680	3	0	1	monkey_final_test_v3	2017_02_09_1322	2	78	139	2	0.844358	R_nonprimate_clip_260.mp4-38.jpeg	R_nonprimate_clip_260.mp4-78.jpeg	38	38	281.712	0.298946	2483.74	20.3554
R_nonprimate_clip_810.mp4	R_nonprimate_clip_139.mp4	pic/R_nonprimate_clip_810.mp4-123.jpeg	pic/R_nonprimate_clip_139.mp4-11.jpeg	1	1	1	1	1	1	2.08748	0	1	8280	7280	3	0	1	monkey_final_test_v3	2017_02_09_1322	2	123	137	2	0.879227	R_nonprimate_clip_810.mp4-123.jpeg	R_nonprimate_clip_139.mp4-11.jpeg	123	123	6712.04	0.126306	1263.43	2.24535
R_nonprimate_clip_571.mp4	R_nonprimate_clip_451.mp4	pic/R_nonprimate_clip_451.mp4-110.jpeg	pic/R_nonprimate_clip_451.mp4-52.jpeg	1	12	0	2	1	0	1.26923	2	3	4960	2640	3	0	1	monkey_final_test_v3	2017_02_09_1322	2	233	123	2	0.532258	R_nonprimate_clip_451.mp4-110.jpeg	R_nonprimate_clip_451.mp4-52.jpeg	52	175	64.8381	0.941463	580.113	23.0011
nonprimate_clip_528.mp4	nonprimate_clip_99.mp4	pic/nonprimate_clip_528.mp4-90.jpeg	pic/nonprimate_clip_99.mp4-18.jpeg	0	10	1	1	1	1	1.40285	0	2	9160	7080	3	0	1	monkey_final_test_v3	2017_02_09_1322	2	90	124	2	0.772926	nonprimate_clip_528.mp4-90.jpeg	nonprimate_clip_99.mp4-18.jpeg	90	90	2640.5	0.428478	1888.28	0.477472
R_nonprimate_clip_627.mp4	R_nonprimate_clip_502.mp4	pic/R_nonprimate_clip_502.mp4-73.jpeg	pic/R_nonprimate_clip_627.mp4-91.jpeg	1	22	1	2	2	1	0.784825	0	5	7200	3680	3	0	1	monkey_final_test_v3	2017_02_09_1322	2	91	106	2	0.511111	R_nonprimate_clip_502.mp4-73.jpeg	R_nonprimate_clip_627.mp4-91.jpeg	91	91	2394.73	0.0238382	1150.65	0.926471
R_nonprimate_clip_563.mp4	R_nonprimate_clip_06.mp4	pic/R_nonprimate_clip_06.mp4-101.jpeg	pic/R_nonprimate_clip_06.mp4-55.jpeg	1	8	0	2	2	1	0.885213	2	2	4160	2320	3	0	1	monkey_final_test_v3	2017_02_09_1322	2	161	106	2	0.557692	R_nonprimate_clip_06.mp4-101.jpeg	R_nonprimate_clip_06.mp4-55.jpeg	55	161	310.759	0.293991	2004.71	6.24494
R_nonprimate_clip_932.mp4	R_nonprimate_clip_834.mp4	pic/R_nonprimate_clip_932.mp4-8.jpeg	pic/R_nonprimate_clip_932.mp4-93.jpeg	1	21	0	1	2	0	2.0875	1	5	11080	7680	3	0	1	monkey_final_test_v3	2017_02_09_1322	2	93	124	2	0.693141	R_nonprimate_clip_932.mp4-8.jpeg	R_nonprimate_clip_932.mp4-93.jpeg	8	8	493.298	0.707813	1670.38	7.78073
R_nonprimate_clip_643.mp4	R_nonprimate_clip_141.mp4	pic/R_nonprimate_clip_643.mp4-27.jpeg	pic/R_nonprimate_clip_643.mp4-124.jpeg	1	25	0	1	2	0	0.884808	1	5	11080	7200	3	0	1	monkey_final_test_v3	2017_02_09_1322	2	124	130	2	0.649819	R_nonprimate_clip_643.mp4-27.jpeg	R_nonprimate_clip_643.mp4-124.jpeg	27	27	2780.59	0.154342	2128.39	0.312627
nonprimate_clip_792.mp4	nonprimate_clip_695.mp4	pic/nonprimate_clip_695.mp4-10.jpeg	pic/nonprimate_clip_792.mp4-117.jpeg	0	1	1	2	1	0	2.62226	0	1	7280	6280	3	0	1	monkey_final_test_v3	2017_02_09_1322	2	142	132	2	0.862637	nonprimate_clip_695.mp4-10.jpeg	nonprimate_clip_792.mp4-117.jpeg	117	117	2020.59	0.185151	2961.09	1.0426
R_nonprimate_clip_370.mp4	R_nonprimate_clip_68.mp4	pic/R_nonprimate_clip_68.mp4-97.jpeg	pic/R_nonprimate_clip_68.mp4-72.jpeg	1	1	0	2	1	0	3.32345	2	1	3880	2880	3	0	1	monkey_final_test_v3	2017_02_09_1322	2	201	104	2	0.742268	R_nonprimate_clip_68.mp4-97.jpeg	R_nonprimate_clip_68.mp4-72.jpeg	72	176	147.911	0.38105	2451.15	32.7941
R_nonprimate_clip_07.mp4	R_nonprimate_clip_992.mp4	pic/R_nonprimate_clip_992.mp4-3.jpeg	pic/R_nonprimate_clip_07.mp4-64.jpeg	1	13	1	2	2	1	1.0018	0	3	8360	5920	3	0	1	monkey_final_test_v3	2017_02_09_1322	2	64	122	2	0.708134	R_nonprimate_clip_992.mp4-3.jpeg	R_nonprimate_clip_07.mp4-64.jpeg	64	64	2753.56	0.0517635	3225.94	0.216899
R_nonprimate_clip_573.mp4	R_nonprimate_clip_844.mp4	pic/R_nonprimate_clip_844.mp4-40.jpeg	pic/R_nonprimate_clip_844.mp4-116.jpeg	1	18	0	1	2	0	4.17554	2	4	5080	2040	3	0	1	monkey_final_test_v3	2017_02_09_1322	2	219	103	2	0.401575	R_nonprimate_clip_844.mp4-40.jpeg	R_nonprimate_clip_844.mp4-116.jpeg	40	143	836.67	0.421636	2363.86	2.07799
R_nonprimate_clip_120.mp4	R_nonprimate_clip_338.mp4	pic/R_nonprimate_clip_120.mp4-105.jpeg	pic/R_nonprimate_clip_338.mp4-23.jpeg	1	12	1	1	1	1	1.16882	0	3	9240	6920	3	0	1	monkey_final_test_v3	2017_02_09_1322	2	105	140	2	0.748918	R_nonprimate_clip_120.mp4-105.jpeg	R_nonprimate_clip_338.mp4-23.jpeg	105	105	5162.06	0.334029	3884.7	0
nonprimate_clip_728.mp4	nonprimate_clip_160.mp4	pic/nonprimate_clip_728.mp4-80.jpeg	pic/nonprimate_clip_728.mp4-123.jpeg	0	7	0	1	2	0	1.1357	1	2	8680	6960	3	0	1	monkey_final_test_v3	2017_02_09_1322	2	123	142	2	0.801843	nonprimate_clip_728.mp4-80.jpeg	nonprimate_clip_728.mp4-123.jpeg	80	80	1038.35	0.690661	1571.6	0.0621743
R_nonprimate_clip_25.mp4	R_nonprimate_clip_243.mp4	pic/R_nonprimate_clip_243.mp4-43.jpeg	pic/R_nonprimate_clip_25.mp4-69.jpeg	1	18	1	2	1	0	4.54319	0	4	8080	5040	3	0	1	monkey_final_test_v3	2017_02_09_1322	2	145	102	2	0.623762	R_nonprimate_clip_243.mp4-43.jpeg	R_nonprimate_clip_25.mp4-69.jpeg	69	69	2397.77	0.12132	3237.66	0
nonprimate_clip_29.mp4	nonprimate_clip_359.mp4	pic/nonprimate_clip_359.mp4-24.jpeg	pic/nonprimate_clip_29.mp4-106.jpeg	0	5	1	2	1	0	3.34034	0	1	7280	5800	3	0	1	monkey_final_test_v3	2017_02_09_1322	2	143	119	2	0.796703	nonprimate_clip_359.mp4-24.jpeg	nonprimate_clip_29.mp4-106.jpeg	106	106	3312.49	0.0986006	1201.58	0.610028
R_nonprimate_clip_264.mp4	R_nonprimate_clip_49.mp4	pic/R_nonprimate_clip_264.mp4-98.jpeg	pic/R_nonprimate_clip_49.mp4-15.jpeg	1	14	1	1	1	1	6.78132	0	3	8960	6400	3	0	1	monkey_final_test_v3	2017_02_09_1322	2	98	147	2	0.714286	R_nonprimate_clip_264.mp4-98.jpeg	R_nonprimate_clip_49.mp4-15.jpeg	98	98	2982.02	0.463906	2922.47	0.069573
R_nonprimate_clip_346.mp4	R_nonprimate_clip_233.mp4	pic/R_nonprimate_clip_346.mp4-2.jpeg	pic/R_nonprimate_clip_346.mp4-93.jpeg	1	23	0	1	1	1	1.53631	1	5	10320	6680	3	0	1	monkey_final_test_v3	2017_02_09_1322	2	2	100	2	0.647287	R_nonprimate_clip_346.mp4-2.jpeg	R_nonprimate_clip_346.mp4-93.jpeg	2	2	760.528	0.728041	1585.18	0.557361
nonprimate_clip_417.mp4	nonprimate_clip_03.mp4	pic/nonprimate_clip_03.mp4-5.jpeg	pic/nonprimate_clip_417.mp4-22.jpeg	0	23	1	2	2	1	1.65347	0	5	9520	5880	3	0	1	monkey_final_test_v3	2017_02_09_1322	2	22	108	2	0.617647	nonprimate_clip_03.mp4-5.jpeg	nonprimate_clip_417.mp4-22.jpeg	22	22	8269.87	0.15434	3905.05	0.565137
nonprimate_clip_226.mp4	nonprimate_clip_568.mp4	pic/nonprimate_clip_226.mp4-101.jpeg	pic/nonprimate_clip_568.mp4-78.jpeg	0	22	1	1	1	1	1.68693	0	5	7120	3600	3	0	1	monkey_final_test_v3	2017_02_09_1322	2	101	111	2	0.505618	nonprimate_clip_226.mp4-101.jpeg	nonprimate_clip_568.mp4-78.jpeg	101	101	1838.57	0.0450456	2686.45	0.225108
nonprimate_clip_409.mp4	nonprimate_clip_334.mp4	pic/nonprimate_clip_334.mp4-11.jpeg	pic/nonprimate_clip_409.mp4-76.jpeg	0	6	1	2	2	1	0.885097	0	2	7160	5560	3	0	1	monkey_final_test_v3	2017_02_09_1322	2	76	105	2	0.776536	nonprimate_clip_334.mp4-11.jpeg	nonprimate_clip_409.mp4-76.jpeg	76	76	2262.53	0.147856	2404.93	0.392233
nonprimate_clip_970.mp4	nonprimate_clip_08.mp4	pic/nonprimate_clip_08.mp4-105.jpeg	pic/nonprimate_clip_08.mp4-35.jpeg	0	16	0	2	2	1	1.36965	2	4	5160	2360	3	0	1	monkey_final_test_v3	2017_02_09_1322	2	141	106	2	0.457364	nonprimate_clip_08.mp4-105.jpeg	nonprimate_clip_08.mp4-35.jpeg	35	141	183.234	0.63999	1560.64	33.725
R_nonprimate_clip_193.mp4	R_nonprimate_clip_349.mp4	pic/R_nonprimate_clip_349.mp4-33.jpeg	pic/R_nonprimate_clip_193.mp4-104.jpeg	1	9	1	2	2	1	0.984818	0	2	7400	5440	3	0	1	monkey_final_test_v3	2017_02_09_1322	2	104	120	2	0.735135	R_nonprimate_clip_349.mp4-33.jpeg	R_nonprimate_clip_193.mp4-104.jpeg	104	104	3178.96	0.240807	2590.36	0.0359397
R_nonprimate_clip_929.mp4	R_nonprimate_clip_396.mp4	pic/R_nonprimate_clip_929.mp4-115.jpeg	pic/R_nonprimate_clip_396.mp4-61.jpeg	1	15	1	1	1	1	1.36927	0	3	7160	4480	3	0	1	monkey_final_test_v3	2017_02_09_1322	2	115	121	2	0.625698	R_nonprimate_clip_929.mp4-115.jpeg	R_nonprimate_clip_396.mp4-61.jpeg	115	115	4314.23	0.331927	2659.38	0.372477
nonprimate_clip_415.mp4	nonprimate_clip_43.mp4	pic/nonprimate_clip_415.mp4-97.jpeg	pic/nonprimate_clip_43.mp4-47.jpeg	0	12	1	1	1	1	1.3028	0	3	7120	4800	3	0	1	monkey_final_test_v3	2017_02_09_1322	2	97	108	2	0.674157	nonprimate_clip_415.mp4-97.jpeg	nonprimate_clip_43.mp4-47.jpeg	97	97	4639.11	0.520656	2882.14	0
nonprimate_clip_838.mp4	nonprimate_clip_42.mp4	pic/nonprimate_clip_838.mp4-110.jpeg	pic/nonprimate_clip_838.mp4-22.jpeg	0	22	0	2	2	1	2.79227	1	5	9840	6320	3	0	1	monkey_final_test_v3	2017_02_09_1322	2	22	113	2	0.642276	nonprimate_clip_838.mp4-110.jpeg	nonprimate_clip_838.mp4-22.jpeg	22	22	621.832	0.210055	2405.59	4.50403
nonprimate_clip_851.mp4	nonprimate_clip_583.mp4	pic/nonprimate_clip_851.mp4-82.jpeg	pic/nonprimate_clip_583.mp4-12.jpeg	0	11	1	1	1	1	1.31946	0	3	8400	6200	3	0	1	monkey_final_test_v3	2017_02_09_1322	2	82	125	2	0.738095	nonprimate_clip_851.mp4-82.jpeg	nonprimate_clip_583.mp4-12.jpeg	82	82	4377.22	0.541117	3751.64	0.135145
nonprimate_clip_815.mp4	nonprimate_clip_874.mp4	pic/nonprimate_clip_874.mp4-95.jpeg	pic/nonprimate_clip_874.mp4-34.jpeg	0	13	0	2	1	0	3.54091	2	3	5320	2880	3	0	1	monkey_final_test_v3	2017_02_09_1322	2	240	145	2	0.541353	nonprimate_clip_874.mp4-95.jpeg	nonprimate_clip_874.mp4-34.jpeg	34	179	561.519	0.833236	685.082	16.6255
nonprimate_clip_367.mp4	nonprimate_clip_707.mp4	pic/nonprimate_clip_367.mp4-47.jpeg	pic/nonprimate_clip_367.mp4-16.jpeg	0	3	0	2	1	0	0.768435	1	1	10240	9000	3	0	1	monkey_final_test_v3	2017_02_09_1322	2	47	109	2	0.878906	nonprimate_clip_367.mp4-47.jpeg	nonprimate_clip_367.mp4-16.jpeg	16	16	299.485	0.827764	1294.17	1.83388
nonprimate_clip_610.mp4	nonprimate_clip_960.mp4	pic/nonprimate_clip_960.mp4-8.jpeg	pic/nonprimate_clip_610.mp4-66.jpeg	0	8	1	2	1	0	3.27358	0	2	7840	6000	3	0	1	monkey_final_test_v3	2017_02_09_1322	2	112	104	2	0.765306	nonprimate_clip_960.mp4-8.jpeg	nonprimate_clip_610.mp4-66.jpeg	66	66	4142.38	0.226503	1403.91	0.109665
nonprimate_clip_811.mp4	nonprimate_clip_324.mp4	pic/nonprimate_clip_324.mp4-77.jpeg	pic/nonprimate_clip_811.mp4-107.jpeg	0	24	1	2	2	1	0.868385	0	5	7360	3600	3	0	1	monkey_final_test_v3	2017_02_09_1322	2	107	124	2	0.48913	nonprimate_clip_324.mp4-77.jpeg	nonprimate_clip_811.mp4-107.jpeg	107	107	3239.54	0.168511	2982.36	0.135602
nonprimate_clip_499.mp4	nonprimate_clip_864.mp4	pic/nonprimate_clip_864.mp4-73.jpeg	pic/nonprimate_clip_864.mp4-128.jpeg	0	11	0	1	2	0	2.07098	2	3	4600	2400	3	0	1	monkey_final_test_v3	2017_02_09_1322	2	232	104	2	0.521739	nonprimate_clip_864.mp4-73.jpeg	nonprimate_clip_864.mp4-128.jpeg	73	177	1250.84	0.326153	2679.1	4.67707
nonprimate_clip_35.mp4	nonprimate_clip_757.mp4	pic/nonprimate_clip_757.mp4-74.jpeg	pic/nonprimate_clip_757.mp4-34.jpeg	0	6	0	2	1	0	4.05841	2	2	6480	4880	3	0	1	monkey_final_test_v3	2017_02_09_1322	2	189	115	2	0.753086	nonprimate_clip_757.mp4-74.jpeg	nonprimate_clip_757.mp4-34.jpeg	34	149	776.933	0.401517	2163.81	3.4886
nonprimate_clip_377.mp4	nonprimate_clip_84.mp4	pic/nonprimate_clip_377.mp4-84.jpeg	pic/nonprimate_clip_84.mp4-7.jpeg	0	3	1	1	2	0	1.20226	0	1	8120	6880	3	0	1	monkey_final_test_v3	2017_02_09_1322	2	115	108	2	0.847291	nonprimate_clip_377.mp4-84.jpeg	nonprimate_clip_84.mp4-7.jpeg	84	84	1193.7	0.370242	2894.41	0.356913
nonprimate_clip_749.mp4	nonprimate_clip_534.mp4	pic/nonprimate_clip_534.mp4-119.jpeg	pic/nonprimate_clip_534.mp4-52.jpeg	0	15	0	2	1	0	3.49079	2	3	4800	2120	3	0	1	monkey_final_test_v3	2017_02_09_1322	2	239	120	2	0.441667	nonprimate_clip_534.mp4-119.jpeg	nonprimate_clip_534.mp4-52.jpeg	52	172	534.797	0.490112	1879.7	16.9448
nonprimate_clip_604.mp4	nonprimate_clip_216.mp4	pic/nonprimate_clip_604.mp4-18.jpeg	pic/nonprimate_clip_604.mp4-91.jpeg	0	17	0	1	1	1	2.50498	1	4	10560	7640	3	0	1	monkey_final_test_v3	2017_02_09_1322	2	18	117	2	0.723485	nonprimate_clip_604.mp4-18.jpeg	nonprimate_clip_604.mp4-91.jpeg	18	18	203.874	0.895204	1105.8	50.4186
nonprimate_clip_856.mp4	nonprimate_clip_665.mp4	pic/nonprimate_clip_665.mp4-97.jpeg	pic/nonprimate_clip_665.mp4-45.jpeg	0	10	0	2	2	1	2.8726	2	2	5280	3200	3	0	1	monkey_final_test_v3	2017_02_09_1322	2	155	110	2	0.606061	nonprimate_clip_665.mp4-97.jpeg	nonprimate_clip_665.mp4-45.jpeg	45	155	680.428	0.79494	1021.25	0.1687
R_nonprimate_clip_12.mp4	R_nonprimate_clip_807.mp4	pic/R_nonprimate_clip_807.mp4-19.jpeg	pic/R_nonprimate_clip_12.mp4-41.jpeg	1	21	1	2	2	1	1.00187	0	5	9920	6520	3	0	1	monkey_final_test_v3	2017_02_09_1322	2	41	107	2	0.657258	R_nonprimate_clip_807.mp4-19.jpeg	R_nonprimate_clip_12.mp4-41.jpeg	41	41	3400.9	0.173245	2660.09	0.481422
nonprimate_clip_38.mp4	nonprimate_clip_996.mp4	pic/nonprimate_clip_996.mp4-68.jpeg	pic/nonprimate_clip_996.mp4-126.jpeg	0	12	0	1	1	1	1.40236	2	3	4880	2560	3	0	1	monkey_final_test_v3	2017_02_09_1322	2	169	101	2	0.52459	nonprimate_clip_996.mp4-68.jpeg	nonprimate_clip_996.mp4-126.jpeg	68	169	757.497	0.360207	2272.28	1.76056
R_nonprimate_clip_945.mp4	R_nonprimate_clip_827.mp4	pic/R_nonprimate_clip_827.mp4-1.jpeg	pic/R_nonprimate_clip_945.mp4-58.jpeg	1	19	1	2	2	1	1.00192	0	4	9280	6120	3	0	1	monkey_final_test_v3	2017_02_09_1322	2	58	136	2	0.659483	R_nonprimate_clip_827.mp4-1.jpeg	R_nonprimate_clip_945.mp4-58.jpeg	58	58	1554.52	0.0430309	2787.85	0.516902
R_nonprimate_clip_704.mp4	R_nonprimate_clip_967.mp4	pic/R_nonprimate_clip_967.mp4-43.jpeg	pic/R_nonprimate_clip_704.mp4-94.jpeg	1	17	1	2	2	1	1.00181	0	4	7200	4280	3	0	1	monkey_final_test_v3	2017_02_09_1322	2	94	124	2	0.594444	R_nonprimate_clip_967.mp4-43.jpeg	R_nonprimate_clip_704.mp4-94.jpeg	94	94	4731.35	0.382753	336.061	0
R_nonprimate_clip_265.mp4	R_nonprimate_clip_785.mp4	pic/R_nonprimate_clip_265.mp4-88.jpeg	pic/R_nonprimate_clip_785.mp4-12.jpeg	1	10	1	1	1	1	1.28587	0	2	8120	6040	3	0	1	monkey_final_test_v3	2017_02_09_1322	2	88	128	2	0.743842	R_nonprimate_clip_265.mp4-88.jpeg	R_nonprimate_clip_785.mp4-12.jpeg	88	88	3464	0.155235	3739.63	0.36244
R_nonprimate_clip_315.mp4	R_nonprimate_clip_946.mp4	pic/R_nonprimate_clip_946.mp4-47.jpeg	pic/R_nonprimate_clip_946.mp4-96.jpeg	1	9	0	1	1	1	3.24001	2	2	4680	2720	3	0	1	monkey_final_test_v3	2017_02_09_1322	2	159	112	2	0.581197	R_nonprimate_clip_946.mp4-47.jpeg	R_nonprimate_clip_946.mp4-96.jpeg	47	159	294.491	0.125635	2545.08	1.86314
R_nonprimate_clip_179.mp4	R_nonprimate_clip_904.mp4	pic/R_nonprimate_clip_179.mp4-94.jpeg	pic/R_nonprimate_clip_904.mp4-7.jpeg	1	6	1	1	1	1	0.91837	0	2	7600	6000	3	0	1	monkey_final_test_v3	2017_02_09_1322	2	94	127	2	0.789474	R_nonprimate_clip_179.mp4-94.jpeg	R_nonprimate_clip_904.mp4-7.jpeg	94	94	3073.64	0.10306	2012.46	0.845703
R_nonprimate_clip_913.mp4	R_nonprimate_clip_138.mp4	pic/R_nonprimate_clip_138.mp4-34.jpeg	pic/R_nonprimate_clip_138.mp4-104.jpeg	1	16	0	1	1	1	2.37164	2	4	5960	3160	3	0	1	monkey_final_test_v3	2017_02_09_1322	2	149	115	2	0.530201	R_nonprimate_clip_138.mp4-34.jpeg	R_nonprimate_clip_138.mp4-104.jpeg	34	149	118.599	0.625141	1796.68	14.111
R_nonprimate_clip_58.mp4	R_nonprimate_clip_151.mp4	pic/R_nonprimate_clip_58.mp4-11.jpeg	pic/R_nonprimate_clip_58.mp4-54.jpeg	1	7	0	1	1	1	1.00179	1	2	12040	10320	3	0	1	monkey_final_test_v3	2017_02_09_1322	2	11	135	2	0.857143	R_nonprimate_clip_58.mp4-11.jpeg	R_nonprimate_clip_58.mp4-54.jpeg	11	11	637.595	0.807062	1513.72	12.5137
R_nonprimate_clip_132.mp4	R_nonprimate_clip_214.mp4	pic/R_nonprimate_clip_214.mp4-35.jpeg	pic/R_nonprimate_clip_214.mp4-90.jpeg	1	11	0	1	2	0	0.968762	2	3	4640	2440	3	0	1	monkey_final_test_v3	2017_02_09_1322	2	219	129	2	0.525862	R_nonprimate_clip_214.mp4-35.jpeg	R_nonprimate_clip_214.mp4-90.jpeg	35	164	298.974	0.38954	2084.2	1.74842
nonprimate_clip_345.mp4	nonprimate_clip_89.mp4	pic/nonprimate_clip_89.mp4-56.jpeg	pic/nonprimate_clip_89.mp4-90.jpeg	0	4	0	1	1	1	3.54089	2	1	4720	3360	3	0	1	monkey_final_test_v3	2017_02_09_1322	2	195	139	2	0.711864	nonprimate_clip_89.mp4-56.jpeg	nonprimate_clip_89.mp4-90.jpeg	56	195	1300.24	0.80054	1795.67	0.144488
nonprimate_clip_759.mp4	nonprimate_clip_579.mp4	pic/nonprimate_clip_759.mp4-12.jpeg	pic/nonprimate_clip_759.mp4-94.jpeg	0	20	0	1	1	1	1.26909	1	4	11360	8080	3	0	1	monkey_final_test_v3	2017_02_09_1322	2	12	129	2	0.711268	nonprimate_clip_759.mp4-12.jpeg	nonprimate_clip_759.mp4-94.jpeg	12	12	2160.14	0.595501	1863.36	3.66907
R_nonprimate_clip_859.mp4	R_nonprimate_clip_431.mp4	pic/R_nonprimate_clip_431.mp4-81.jpeg	pic/R_nonprimate_clip_431.mp4-47.jpeg	1	4	0	2	2	1	2.02068	2	1	4360	3000	3	0	1	monkey_final_test_v3	2017_02_09_1322	2	179	132	2	0.688073	R_nonprimate_clip_431.mp4-81.jpeg	R_nonprimate_clip_431.mp4-47.jpeg	47	179	215.35	0.150132	2516.51	1.7429
nonprimate_clip_903.mp4	nonprimate_clip_505.mp4	pic/nonprimate_clip_903.mp4-13.jpeg	pic/nonprimate_clip_505.mp4-4.jpeg	0	25	1	1	1	1	1.53663	0	5	9800	5920	3	0	1	monkey_final_test_v3	2017_02_09_1322	2	13	106	2	0.604082	nonprimate_clip_903.mp4-13.jpeg	nonprimate_clip_505.mp4-4.jpeg	13	13	4031.09	0.750291	3678.34	0.0383356
nonprimate_clip_987.mp4	nonprimate_clip_554.mp4	pic/nonprimate_clip_987.mp4-136.jpeg	pic/nonprimate_clip_554.mp4-66.jpeg	0	16	1	1	1	1	1.46943	0	4	6320	3520	3	0	1	monkey_final_test_v3	2017_02_09_1322	2	136	140	2	0.556962	nonprimate_clip_987.mp4-136.jpeg	nonprimate_clip_554.mp4-66.jpeg	136	136	2970.21	0.429374	3020.14	0
R_nonprimate_clip_429.mp4	R_nonprimate_clip_751.mp4	pic/R_nonprimate_clip_751.mp4-90.jpeg	pic/R_nonprimate_clip_751.mp4-23.jpeg	1	15	0	2	1	0	3.15646	2	3	5120	2440	3	0	1	monkey_final_test_v3	2017_02_09_1322	2	191	101	2	0.476562	R_nonprimate_clip_751.mp4-90.jpeg	R_nonprimate_clip_751.mp4-23.jpeg	23	124	828.145	0.288405	2614.81	0.065213
R_nonprimate_clip_641.mp4	R_nonprimate_clip_490.mp4	pic/R_nonprimate_clip_490.mp4-30.jpeg	pic/R_nonprimate_clip_641.mp4-42.jpeg	1	24	1	2	2	1	0.885166	0	5	8800	5040	3	0	1	monkey_final_test_v3	2017_02_09_1322	2	42	106	2	0.572727	R_nonprimate_clip_490.mp4-30.jpeg	R_nonprimate_clip_641.mp4-42.jpeg	42	42	3398.72	0.0726781	2638.73	1.01094
nonprimate_clip_183.mp4	nonprimate_clip_273.mp4	pic/nonprimate_clip_183.mp4-61.jpeg	pic/nonprimate_clip_183.mp4-15.jpeg	0	8	0	2	2	1	0.801407	1	2	12000	10160	3	0	1	monkey_final_test_v3	2017_02_09_1322	2	15	129	2	0.846667	nonprimate_clip_183.mp4-61.jpeg	nonprimate_clip_183.mp4-15.jpeg	15	15	2121.66	0.320625	1697.51	0.0888292
R_nonprimate_clip_387.mp4	R_nonprimate_clip_329.mp4	pic/R_nonprimate_clip_387.mp4-99.jpeg	pic/R_nonprimate_clip_387.mp4-62.jpeg	1	5	0	2	1	0	1.03503	1	1	8840	7360	3	0	1	monkey_final_test_v3	2017_02_09_1322	2	99	112	2	0.832579	R_nonprimate_clip_387.mp4-99.jpeg	R_nonprimate_clip_387.mp4-62.jpeg	62	62	417.714	0.609848	1540.73	0.144378
nonprimate_clip_144.mp4	nonprimate_clip_714.mp4	pic/nonprimate_clip_144.mp4-120.jpeg	pic/nonprimate_clip_714.mp4-2.jpeg	0	2	1	1	1	1	1.18569	0	1	7240	6120	3	0	1	monkey_final_test_v3	2017_02_09_1322	2	120	146	2	0.845304	nonprimate_clip_144.mp4-120.jpeg	nonprimate_clip_714.mp4-2.jpeg	120	120	3256.57	0.406273	1182.19	0.681172
R_nonprimate_clip_495.mp4	R_nonprimate_clip_19.mp4	pic/R_nonprimate_clip_495.mp4-111.jpeg	pic/R_nonprimate_clip_19.mp4-61.jpeg	1	16	1	1	1	1	1.31918	0	4	6840	4040	3	0	1	monkey_final_test_v3	2017_02_09_1322	2	111	120	2	0.590643	R_nonprimate_clip_495.mp4-111.jpeg	R_nonprimate_clip_19.mp4-61.jpeg	111	111	2150.04	-0.129657	2176.08	0.231992
nonprimate_clip_219.mp4	nonprimate_clip_283.mp4	pic/nonprimate_clip_219.mp4-91.jpeg	pic/nonprimate_clip_219.mp4-6.jpeg	0	21	0	2	1	0	1.83715	1	5	11120	7720	3	0	1	monkey_final_test_v3	2017_02_09_1322	2	91	119	2	0.694245	nonprimate_clip_219.mp4-91.jpeg	nonprimate_clip_219.mp4-6.jpeg	6	6	176.161	0.946861	887.763	37.738
R_nonprimate_clip_365.mp4	R_nonprimate_clip_197.mp4	pic/R_nonprimate_clip_197.mp4-51.jpeg	pic/R_nonprimate_clip_365.mp4-105.jpeg	1	11	1	2	1	0	1.18557	0	3	6720	4520	3	0	1	monkey_final_test_v3	2017_02_09_1322	2	160	109	2	0.672619	R_nonprimate_clip_197.mp4-51.jpeg	R_nonprimate_clip_365.mp4-105.jpeg	105	105	2508.6	0.0776909	2811.87	0.25683
R_nonprimate_clip_234.mp4	R_nonprimate_clip_696.mp4	pic/R_nonprimate_clip_696.mp4-30.jpeg	pic/R_nonprimate_clip_696.mp4-91.jpeg	1	13	0	1	2	0	3.8749	2	3	5360	2920	3	0	1	monkey_final_test_v3	2017_02_09_1322	2	198	107	2	0.544776	R_nonprimate_clip_696.mp4-30.jpeg	R_nonprimate_clip_696.mp4-91.jpeg	30	137	599.727	0.480192	2552.72	1.095
nonprimate_clip_669.mp4	nonprimate_clip_557.mp4	pic/nonprimate_clip_557.mp4-99.jpeg	pic/nonprimate_clip_557.mp4-8.jpeg	0	23	0	2	1	0	3.29032	2	5	6280	2640	3	0	1	monkey_final_test_v3	2017_02_09_1322	2	223	124	2	0.420382	nonprimate_clip_557.mp4-99.jpeg	nonprimate_clip_557.mp4-8.jpeg	8	132	1133.64	0.750068	1459.03	0.564339
nonprimate_clip_163.mp4	nonprimate_clip_989.mp4	pic/nonprimate_clip_163.mp4-45.jpeg	pic/nonprimate_clip_989.mp4-19.jpeg	0	21	1	1	2	0	3.23995	0	5	8720	5320	3	0	1	monkey_final_test_v3	2017_02_09_1322	2	130	111	2	0.610092	nonprimate_clip_163.mp4-45.jpeg	nonprimate_clip_989.mp4-19.jpeg	45	45	1952.52	0.0447918	3301.8	1.26084
R_nonprimate_clip_954.mp4	R_nonprimate_clip_968.mp4	pic/R_nonprimate_clip_968.mp4-26.jpeg	pic/R_nonprimate_clip_954.mp4-53.jpeg	1	25	1	2	1	0	5.76203	0	5	8880	5000	3	0	1	monkey_final_test_v3	2017_02_09_1322	2	150	124	2	0.563063	R_nonprimate_clip_968.mp4-26.jpeg	R_nonprimate_clip_954.mp4-53.jpeg	53	53	1811.11	0.0334885	1952.25	0.347248
nonprimate_clip_496.mp4	nonprimate_clip_463.mp4	pic/nonprimate_clip_496.mp4-94.jpeg	pic/nonprimate_clip_496.mp4-69.jpeg	0	1	0	2	2	1	1.01889	1	1	8360	7360	3	0	1	monkey_final_test_v3	2017_02_09_1322	2	69	121	2	0.880383	nonprimate_clip_496.mp4-94.jpeg	nonprimate_clip_496.mp4-69.jpeg	69	69	386.798	0.610147	2535.71	1.22718
R_nonprimate_clip_747.mp4	R_nonprimate_clip_300.mp4	pic/R_nonprimate_clip_300.mp4-19.jpeg	pic/R_nonprimate_clip_300.mp4-98.jpeg	1	19	0	1	1	1	5.21092	2	4	5600	2440	3	0	1	monkey_final_test_v3	2017_02_09_1322	2	126	107	2	0.435714	R_nonprimate_clip_300.mp4-19.jpeg	R_nonprimate_clip_300.mp4-98.jpeg	19	126	1117.55	0.404508	2341.6	13.8061
nonprimate_clip_278.mp4	nonprimate_clip_688.mp4	pic/nonprimate_clip_278.mp4-71.jpeg	pic/nonprimate_clip_688.mp4-46.jpeg	0	18	1	1	1	1	1.00205	0	4	7200	4160	3	0	1	monkey_final_test_v3	2017_02_09_1322	2	71	101	2	0.577778	nonprimate_clip_278.mp4-71.jpeg	nonprimate_clip_688.mp4-46.jpeg	71	71	2224.77	0.126997	3293.28	1.33837
R_nonprimate_clip_305.mp4	R_nonprimate_clip_882.mp4	pic/R_nonprimate_clip_882.mp4-16.jpeg	pic/R_nonprimate_clip_882.mp4-44.jpeg	1	2	0	1	2	0	2.12091	2	1	6280	5160	3	0	1	monkey_final_test_v3	2017_02_09_1322	2	179	135	2	0.821656	R_nonprimate_clip_882.mp4-16.jpeg	R_nonprimate_clip_882.mp4-44.jpeg	16	151	758.158	0.5401	2522.95	0.498613
nonprimate_clip_755.mp4	nonprimate_clip_715.mp4	pic/nonprimate_clip_715.mp4-2.jpeg	pic/nonprimate_clip_755.mp4-70.jpeg	0	13	1	2	2	1	1.00209	0	3	8640	6200	3	0	1	monkey_final_test_v3	2017_02_09_1322	2	70	129	2	0.717593	nonprimate_clip_715.mp4-2.jpeg	nonprimate_clip_755.mp4-70.jpeg	70	70	3806.4	0.706893	3460.44	0.037081
R_nonprimate_clip_791.mp4	R_nonprimate_clip_611.mp4	pic/R_nonprimate_clip_611.mp4-80.jpeg	pic/R_nonprimate_clip_611.mp4-49.jpeg	1	3	0	2	1	0	2.43821	2	1	4120	2880	3	0	1	monkey_final_test_v3	2017_02_09_1322	2	222	142	2	0.699029	R_nonprimate_clip_611.mp4-80.jpeg	R_nonprimate_clip_611.mp4-49.jpeg	49	191	1392.63	0.742474	2574.11	0.172713
nonprimate_clip_830.mp4	nonprimate_clip_282.mp4	pic/nonprimate_clip_830.mp4-101.jpeg	pic/nonprimate_clip_282.mp4-76.jpeg	0	20	1	1	2	0	2.0373	0	4	6800	3520	3	0	1	monkey_final_test_v3	2017_02_09_1322	2	183	107	2	0.517647	nonprimate_clip_830.mp4-101.jpeg	nonprimate_clip_282.mp4-76.jpeg	101	101	4240.36	0.162575	2610.76	0.474894
nonprimate_clip_699.mp4	nonprimate_clip_173.mp4	pic/nonprimate_clip_173.mp4-19.jpeg	pic/nonprimate_clip_699.mp4-95.jpeg	0	7	1	2	2	1	1.05192	0	2	7160	5440	3	0	1	monkey_final_test_v3	2017_02_09_1322	2	95	119	2	0.759777	nonprimate_clip_173.mp4-19.jpeg	nonprimate_clip_699.mp4-95.jpeg	95	95	2097.92	0.326109	2455.28	0.0848939
nonprimate_clip_270.mp4	nonprimate_clip_918.mp4	pic/nonprimate_clip_270.mp4-93.jpeg	pic/nonprimate_clip_918.mp4-51.jpeg	0	19	1	1	1	1	1.15237	0	4	8360	5200	3	0	1	monkey_final_test_v3	2017_02_09_1322	2	93	121	2	0.62201	nonprimate_clip_270.mp4-93.jpeg	nonprimate_clip_918.mp4-51.jpeg	93	93	1402.38	0.379024	2406.4	0.589102
nonprimate_clip_485.mp4	nonprimate_clip_988.mp4	pic/nonprimate_clip_485.mp4-64.jpeg	pic/nonprimate_clip_485.mp4-15.jpeg	0	9	0	2	1	0	2.97326	1	2	9840	7880	3	0	1	monkey_final_test_v3	2017_02_09_1322	2	64	109	2	0.800813	nonprimate_clip_485.mp4-64.jpeg	nonprimate_clip_485.mp4-15.jpeg	15	15	2423.48	0.719001	1645.02	0.0636781
R_nonprimate_clip_943.mp4	R_nonprimate_clip_521.mp4	pic/R_nonprimate_clip_943.mp4-5.jpeg	pic/R_nonprimate_clip_943.mp4-99.jpeg	1	24	0	1	2	0	4.15867	1	5	10680	6920	3	0	1	monkey_final_test_v3	2017_02_09_1322	2	99	105	2	0.64794	R_nonprimate_clip_943.mp4-5.jpeg	R_nonprimate_clip_943.mp4-99.jpeg	5	5	320.997	0.555757	2188.93	0.789823
R_nonprimate_clip_772.mp4	R_nonprimate_clip_720.mp4	pic/R_nonprimate_clip_720.mp4-28.jpeg	pic/R_nonprimate_clip_772.mp4-137.jpeg	1	4	1	2	2	1	0.935165	0	1	6360	5000	3	0	1	monkey_final_test_v3	2017_02_09_1322	2	137	143	2	0.786164	R_nonprimate_clip_720.mp4-28.jpeg	R_nonprimate_clip_772.mp4-137.jpeg	137	137	586.413	0.15981	2794.52	1.26582
nonprimate_clip_948.mp4	nonprimate_clip_853.mp4	pic/nonprimate_clip_948.mp4-50.jpeg	pic/nonprimate_clip_948.mp4-87.jpeg	0	5	0	1	1	1	3.05627	1	1	9400	7920	3	0	1	monkey_final_test_v3	2017_02_09_1322	2	50	108	2	0.842553	nonprimate_clip_948.mp4-50.jpeg	nonprimate_clip_948.mp4-87.jpeg	50	50	376.08	0.645244	1654.26	2.46487
R_nonprimate_clip_192.mp4	R_nonprimate_clip_744.mp4	pic/R_nonprimate_clip_744.mp4-36.jpeg	pic/R_nonprimate_clip_192.mp4-71.jpeg	1	23	1	2	2	1	1.5029	0	5	8440	4800	3	0	1	monkey_final_test_v3	2017_02_09_1322	2	71	126	2	0.56872	R_nonprimate_clip_744.mp4-36.jpeg	R_nonprimate_clip_192.mp4-71.jpeg	71	71	1392.52	0.149482	2880.39	0.925673
R_nonprimate_clip_299.mp4	R_nonprimate_clip_615.mp4	pic/R_nonprimate_clip_615.mp4-8.jpeg	pic/R_nonprimate_clip_299.mp4-73.jpeg	1	5	1	2	2	1	1.15235	0	1	7600	6120	3	0	1	monkey_final_test_v3	2017_02_09_1322	2	73	102	2	0.805263	R_nonprimate_clip_615.mp4-8.jpeg	R_nonprimate_clip_299.mp4-73.jpeg	73	73	1596.23	0.100453	3095.66	0.169412
R_nonprimate_clip_303.mp4	R_nonprimate_clip_110.mp4	pic/R_nonprimate_clip_303.mp4-113.jpeg	pic/R_nonprimate_clip_303.mp4-49.jpeg	1	14	0	2	1	0	3.47396	1	3	9680	7120	3	0	1	monkey_final_test_v3	2017_02_09_1322	2	113	124	2	0.735537	R_nonprimate_clip_303.mp4-113.jpeg	R_nonprimate_clip_303.mp4-49.jpeg	49	49	4884.15	0.547863	1786.9	0.511872
R_nonprimate_clip_914.mp4	R_nonprimate_clip_445.mp4	pic/R_nonprimate_clip_914.mp4-22.jpeg	pic/R_nonprimate_clip_914.mp4-110.jpeg	1	22	0	1	1	1	2.95602	1	5	10560	7040	3	0	1	monkey_final_test_v3	2017_02_09_1322	2	22	116	2	0.666667	R_nonprimate_clip_914.mp4-22.jpeg	R_nonprimate_clip_914.mp4-110.jpeg	22	22	593.744	0.683638	1839.37	1.94518
nonprimate_clip_958.mp4	nonprimate_clip_11.mp4	pic/nonprimate_clip_958.mp4-65.jpeg	pic/nonprimate_clip_958.mp4-1.jpeg	0	14	0	2	1	0	1.16886	1	3	11160	8600	3	0	1	monkey_final_test_v3	2017_02_09_1322	2	65	109	2	0.770609	nonprimate_clip_958.mp4-65.jpeg	nonprimate_clip_958.mp4-1.jpeg	1	1	1045.33	0.184506	2625.61	0.210729
nonprimate_clip_461.mp4	nonprimate_clip_419.mp4	pic/nonprimate_clip_419.mp4-2.jpeg	pic/nonprimate_clip_461.mp4-97.jpeg	0	4	1	2	2	1	0.985242	0	1	7800	6440	3	0	1	monkey_final_test_v3	2017_02_09_1322	2	97	129	2	0.825641	nonprimate_clip_419.mp4-2.jpeg	nonprimate_clip_461.mp4-97.jpeg	97	97	4513.6	0.138666	3823	0.478146
nonprimate_clip_46.mp4	nonprimate_clip_569.mp4	pic/nonprimate_clip_569.mp4-102.jpeg	pic/nonprimate_clip_569.mp4-26.jpeg	0	18	0	2	1	0	3.07293	2	4	5160	2120	3	0	1	monkey_final_test_v3	2017_02_09_1322	2	239	137	2	0.410853	nonprimate_clip_569.mp4-102.jpeg	nonprimate_clip_569.mp4-26.jpeg	26	163	253.398	0.827127	995.617	0.426094
R_nonprimate_clip_45.mp4	R_nonprimate_clip_308.mp4	pic/R_nonprimate_clip_45.mp4-29.jpeg	pic/R_nonprimate_clip_45.mp4-81.jpeg	1	10	0	1	2	0	0.968715	1	2	9920	7840	3	0	1	monkey_final_test_v3	2017_02_09_1322	2	81	102	2	0.790323	R_nonprimate_clip_45.mp4-29.jpeg	R_nonprimate_clip_45.mp4-81.jpeg	29	29	7034.06	0.151865	3863.52	0.466998
nonprimate_clip_77.mp4	nonprimate_clip_246.mp4	pic/nonprimate_clip_77.mp4-78.jpeg	pic/nonprimate_clip_246.mp4-36.jpeg	0	15	1	1	1	1	1.48642	0	3	7600	4920	3	0	1	monkey_final_test_v3	2017_02_09_1322	2	78	109	2	0.647368	nonprimate_clip_77.mp4-78.jpeg	nonprimate_clip_246.mp4-36.jpeg	78	78	2477.47	0.0906843	3454.12	0.0985886
nonprimate_clip_257.mp4	nonprimate_clip_169.mp4	pic/nonprimate_clip_169.mp4-75.jpeg	pic/nonprimate_clip_169.mp4-47.jpeg	0	2	0	2	1	0	2.20445	2	1	4320	3200	3	0	1	monkey_final_test_v3	2017_02_09_1322	2	200	125	2	0.740741	nonprimate_clip_169.mp4-75.jpeg	nonprimate_clip_169.mp4-47.jpeg	47	172	316.586	0.765074	1577.13	8.68364
R_nonprimate_clip_758.mp4	R_nonprimate_clip_614.mp4	pic/R_nonprimate_clip_758.mp4-89.jpeg	pic/R_nonprimate_clip_614.mp4-27.jpeg	1	7	1	1	1	1	3.77474	0	2	6920	5200	3	0	1	monkey_final_test_v3	2017_02_09_1322	2	89	105	2	0.751445	R_nonprimate_clip_758.mp4-89.jpeg	R_nonprimate_clip_614.mp4-27.jpeg	89	89	3395.93	0.158982	3569.49	0.385464
R_nonprimate_clip_832.mp4	R_nonprimate_clip_911.mp4	pic/R_nonprimate_clip_911.mp4-7.jpeg	pic/R_nonprimate_clip_832.mp4-84.jpeg	1	3	1	2	2	1	1.01853	0	1	7560	6320	3	0	1	monkey_final_test_v3	2017_02_09_1322	2	84	108	2	0.835979	R_nonprimate_clip_911.mp4-7.jpeg	R_nonprimate_clip_832.mp4-84.jpeg	84	84	1596.99	0.100765	2259.35	0.250733
nonprimate_clip_496.mp4	nonprimate_clip_463.mp4	pic/nonprimate_clip_496.mp4-87.jpeg	pic/nonprimate_clip_496.mp4-62.jpeg	0	1	0	2	1	0	4.70981	1	1	8640	7640	4	0	1	monkey_final_test_v3	2017_02_10_1324	2	87	121	2	0.884259	nonprimate_clip_496.mp4-87.jpeg	nonprimate_clip_496.mp4-62.jpeg	62	62	332.259	0.587491	2635.97	0.696599
R_nonprimate_clip_193.mp4	R_nonprimate_clip_349.mp4	pic/R_nonprimate_clip_193.mp4-109.jpeg	pic/R_nonprimate_clip_349.mp4-38.jpeg	1	9	1	1	2	0	0.751292	0	2	7200	5240	4	0	1	monkey_final_test_v3	2017_02_10_1324	2	158	120	2	0.727778	R_nonprimate_clip_193.mp4-109.jpeg	R_nonprimate_clip_349.mp4-38.jpeg	109	109	2683.4	0.246434	2680.66	0.225216
nonprimate_clip_792.mp4	nonprimate_clip_695.mp4	pic/nonprimate_clip_695.mp4-7.jpeg	pic/nonprimate_clip_792.mp4-114.jpeg	0	1	1	2	2	1	0.8681	0	1	7400	6400	4	0	1	monkey_final_test_v3	2017_02_10_1324	2	114	132	2	0.864865	nonprimate_clip_695.mp4-7.jpeg	nonprimate_clip_792.mp4-114.jpeg	114	114	2017.11	0.19139	2951.5	0.621849
nonprimate_clip_755.mp4	nonprimate_clip_715.mp4	pic/nonprimate_clip_755.mp4-111.jpeg	pic/nonprimate_clip_715.mp4-43.jpeg	0	13	1	1	1	1	1.21852	0	3	7000	4560	4	0	1	monkey_final_test_v3	2017_02_10_1324	2	111	129	2	0.651429	nonprimate_clip_755.mp4-111.jpeg	nonprimate_clip_715.mp4-43.jpeg	111	111	4191.37	0.474131	735.961	0
nonprimate_clip_987.mp4	nonprimate_clip_554.mp4	pic/nonprimate_clip_554.mp4-63.jpeg	pic/nonprimate_clip_987.mp4-133.jpeg	0	16	1	2	2	1	0.968676	0	4	6440	3640	4	0	1	monkey_final_test_v3	2017_02_10_1324	2	133	140	2	0.565217	nonprimate_clip_554.mp4-63.jpeg	nonprimate_clip_987.mp4-133.jpeg	133	133	2950.87	0.420942	2243.32	0
R_nonprimate_clip_120.mp4	R_nonprimate_clip_338.mp4	pic/R_nonprimate_clip_338.mp4-54.jpeg	pic/R_nonprimate_clip_120.mp4-136.jpeg	1	12	1	2	2	1	3.4404	0	3	8000	5680	4	0	1	monkey_final_test_v3	2017_02_10_1324	2	136	140	2	0.71	R_nonprimate_clip_338.mp4-54.jpeg	R_nonprimate_clip_120.mp4-136.jpeg	136	136	4994.36	0.30329	787.179	0
nonprimate_clip_811.mp4	nonprimate_clip_324.mp4	pic/nonprimate_clip_811.mp4-118.jpeg	pic/nonprimate_clip_324.mp4-88.jpeg	0	24	1	1	1	1	1.16892	0	5	6920	3160	4	0	1	monkey_final_test_v3	2017_02_10_1324	2	118	124	2	0.456647	nonprimate_clip_811.mp4-118.jpeg	nonprimate_clip_324.mp4-88.jpeg	118	118	3087.12	0.233638	2402.03	0.294041
R_nonprimate_clip_365.mp4	R_nonprimate_clip_197.mp4	pic/R_nonprimate_clip_365.mp4-107.jpeg	pic/R_nonprimate_clip_197.mp4-53.jpeg	1	11	1	1	2	0	1.36937	0	3	6640	4440	4	0	1	monkey_final_test_v3	2017_02_10_1324	2	162	109	2	0.668675	R_nonprimate_clip_365.mp4-107.jpeg	R_nonprimate_clip_197.mp4-53.jpeg	107	107	2533.46	0.0874639	2165.86	0.180829
nonprimate_clip_958.mp4	nonprimate_clip_11.mp4	pic/nonprimate_clip_958.mp4-32.jpeg	pic/nonprimate_clip_958.mp4-96.jpeg	0	14	0	1	2	0	0.834508	1	3	9920	7360	4	0	1	monkey_final_test_v3	2017_02_10_1324	2	96	109	2	0.741935	nonprimate_clip_958.mp4-32.jpeg	nonprimate_clip_958.mp4-96.jpeg	32	32	396.323	0.616815	1930.64	0.34026
R_nonprimate_clip_810.mp4	R_nonprimate_clip_139.mp4	pic/R_nonprimate_clip_810.mp4-127.jpeg	pic/R_nonprimate_clip_139.mp4-15.jpeg	1	1	1	1	1	1	2.38818	0	1	8120	7120	4	0	1	monkey_final_test_v3	2017_02_10_1324	2	127	137	2	0.876847	R_nonprimate_clip_810.mp4-127.jpeg	R_nonprimate_clip_139.mp4-15.jpeg	127	127	6925.79	0.116973	1251.45	1.91171
R_nonprimate_clip_58.mp4	R_nonprimate_clip_151.mp4	pic/R_nonprimate_clip_58.mp4-106.jpeg	pic/R_nonprimate_clip_58.mp4-63.jpeg	1	7	0	2	1	0	1.23567	1	2	9960	8240	4	0	1	monkey_final_test_v3	2017_02_10_1324	2	106	135	2	0.827309	R_nonprimate_clip_58.mp4-106.jpeg	R_nonprimate_clip_58.mp4-63.jpeg	63	63	631.522	0.634832	2104.16	11.4786
nonprimate_clip_948.mp4	nonprimate_clip_853.mp4	pic/nonprimate_clip_948.mp4-102.jpeg	pic/nonprimate_clip_948.mp4-65.jpeg	0	5	0	2	1	0	2.2882	1	1	8800	7320	4	0	1	monkey_final_test_v3	2017_02_10_1324	2	102	108	2	0.831818	nonprimate_clip_948.mp4-102.jpeg	nonprimate_clip_948.mp4-65.jpeg	65	65	191.878	0.658385	1767.13	2.98354
R_nonprimate_clip_192.mp4	R_nonprimate_clip_744.mp4	pic/R_nonprimate_clip_192.mp4-125.jpeg	pic/R_nonprimate_clip_744.mp4-90.jpeg	1	23	1	1	1	1	2.45491	0	5	6280	2640	4	0	1	monkey_final_test_v3	2017_02_10_1324	2	125	126	2	0.420382	R_nonprimate_clip_192.mp4-125.jpeg	R_nonprimate_clip_744.mp4-90.jpeg	125	125	1470.63	0.0800862	2084.59	0.271748
R_nonprimate_clip_25.mp4	R_nonprimate_clip_243.mp4	pic/R_nonprimate_clip_243.mp4-33.jpeg	pic/R_nonprimate_clip_25.mp4-59.jpeg	1	18	1	2	2	1	1.05228	0	4	8480	5440	4	0	1	monkey_final_test_v3	2017_02_10_1324	2	59	102	2	0.641509	R_nonprimate_clip_243.mp4-33.jpeg	R_nonprimate_clip_25.mp4-59.jpeg	59	59	2381.09	0.129431	3212.09	0.125542
R_nonprimate_clip_07.mp4	R_nonprimate_clip_992.mp4	pic/R_nonprimate_clip_07.mp4-78.jpeg	pic/R_nonprimate_clip_992.mp4-17.jpeg	1	13	1	1	1	1	1.40275	0	3	7800	5360	4	0	1	monkey_final_test_v3	2017_02_10_1324	2	78	122	2	0.687179	R_nonprimate_clip_07.mp4-78.jpeg	R_nonprimate_clip_992.mp4-17.jpeg	78	78	2729.71	0.0491853	1807.57	0.508282
nonprimate_clip_377.mp4	nonprimate_clip_84.mp4	pic/nonprimate_clip_84.mp4-13.jpeg	pic/nonprimate_clip_377.mp4-90.jpeg	0	3	1	2	2	1	0.968639	0	1	7880	6640	4	0	1	monkey_final_test_v3	2017_02_10_1324	2	90	108	2	0.84264	nonprimate_clip_84.mp4-13.jpeg	nonprimate_clip_377.mp4-90.jpeg	90	90	1129.69	0.367261	2225.55	0.986032
R_nonprimate_clip_580.mp4	R_nonprimate_clip_407.mp4	pic/R_nonprimate_clip_580.mp4-74.jpeg	pic/R_nonprimate_clip_407.mp4-13.jpeg	1	8	1	1	1	1	1.25258	0	2	7480	5640	4	0	1	monkey_final_test_v3	2017_02_10_1324	2	74	107	2	0.754011	R_nonprimate_clip_580.mp4-74.jpeg	R_nonprimate_clip_407.mp4-13.jpeg	74	74	5441.55	-0.0735837	1277.87	0.02464
R_nonprimate_clip_299.mp4	R_nonprimate_clip_615.mp4	pic/R_nonprimate_clip_299.mp4-83.jpeg	pic/R_nonprimate_clip_615.mp4-18.jpeg	1	5	1	1	2	0	0.951707	0	1	7200	5720	4	0	1	monkey_final_test_v3	2017_02_10_1324	2	120	102	2	0.794444	R_nonprimate_clip_299.mp4-83.jpeg	R_nonprimate_clip_615.mp4-18.jpeg	83	83	1581.88	0.124998	1526.11	0.122376
R_nonprimate_clip_571.mp4	R_nonprimate_clip_451.mp4	pic/R_nonprimate_clip_451.mp4-63.jpeg	pic/R_nonprimate_clip_451.mp4-5.jpeg	1	12	0	2	1	0	4.19206	2	3	6840	4520	4	0	1	monkey_final_test_v3	2017_02_10_1324	2	186	123	2	0.660819	R_nonprimate_clip_451.mp4-63.jpeg	R_nonprimate_clip_451.mp4-5.jpeg	5	128	97.2838	0.945387	558.434	25.5559
nonprimate_clip_970.mp4	nonprimate_clip_08.mp4	pic/nonprimate_clip_08.mp4-19.jpeg	pic/nonprimate_clip_08.mp4-89.jpeg	0	16	0	1	1	1	8.46792	2	4	5800	3000	4	0	1	monkey_final_test_v3	2017_02_10_1324	2	125	106	2	0.517241	nonprimate_clip_08.mp4-19.jpeg	nonprimate_clip_08.mp4-89.jpeg	19	125	193.932	0.645167	1230.11	33.1331
R_nonprimate_clip_45.mp4	R_nonprimate_clip_308.mp4	pic/R_nonprimate_clip_45.mp4-97.jpeg	pic/R_nonprimate_clip_45.mp4-45.jpeg	1	10	0	2	1	0	1.18555	1	2	9280	7200	4	0	1	monkey_final_test_v3	2017_02_10_1324	2	97	102	2	0.775862	R_nonprimate_clip_45.mp4-97.jpeg	R_nonprimate_clip_45.mp4-45.jpeg	45	45	4190.24	0.194855	1949.8	0.814916
R_nonprimate_clip_260.mp4	R_nonprimate_clip_868.mp4	pic/R_nonprimate_clip_260.mp4-4.jpeg	pic/R_nonprimate_clip_260.mp4-44.jpeg	1	6	0	1	1	1	2.30463	1	2	11640	10040	4	0	1	monkey_final_test_v3	2017_02_10_1324	2	4	139	2	0.862543	R_nonprimate_clip_260.mp4-4.jpeg	R_nonprimate_clip_260.mp4-44.jpeg	4	4	211.757	0.829645	2019.63	27.3069
R_nonprimate_clip_704.mp4	R_nonprimate_clip_967.mp4	pic/R_nonprimate_clip_967.mp4-18.jpeg	pic/R_nonprimate_clip_704.mp4-69.jpeg	1	17	1	2	2	1	1.15216	0	4	8200	5280	4	0	1	monkey_final_test_v3	2017_02_10_1324	2	69	124	2	0.643902	R_nonprimate_clip_967.mp4-18.jpeg	R_nonprimate_clip_704.mp4-69.jpeg	69	69	4613.91	0.258137	468.856	0.12297
nonprimate_clip_610.mp4	nonprimate_clip_960.mp4	pic/nonprimate_clip_610.mp4-94.jpeg	pic/nonprimate_clip_960.mp4-36.jpeg	0	8	1	1	1	1	1.15245	0	2	6720	4880	4	0	1	monkey_final_test_v3	2017_02_10_1324	2	94	104	2	0.72619	nonprimate_clip_610.mp4-94.jpeg	nonprimate_clip_960.mp4-36.jpeg	94	94	3711.6	0.140203	3425.62	0.220925
R_nonprimate_clip_495.mp4	R_nonprimate_clip_19.mp4	pic/R_nonprimate_clip_19.mp4-18.jpeg	pic/R_nonprimate_clip_495.mp4-68.jpeg	1	16	1	2	2	1	1.03527	0	4	8560	5760	4	0	1	monkey_final_test_v3	2017_02_10_1324	2	68	120	2	0.672897	R_nonprimate_clip_19.mp4-18.jpeg	R_nonprimate_clip_495.mp4-68.jpeg	68	68	2233.82	-0.226707	3205.46	0.191469
R_nonprimate_clip_929.mp4	R_nonprimate_clip_396.mp4	pic/R_nonprimate_clip_929.mp4-71.jpeg	pic/R_nonprimate_clip_396.mp4-17.jpeg	1	15	1	1	1	1	1.40293	0	3	8920	6240	4	0	1	monkey_final_test_v3	2017_02_10_1324	2	71	121	2	0.699552	R_nonprimate_clip_929.mp4-71.jpeg	R_nonprimate_clip_396.mp4-17.jpeg	71	71	3729.11	0.423891	3030.04	0.485758
R_nonprimate_clip_641.mp4	R_nonprimate_clip_490.mp4	pic/R_nonprimate_clip_641.mp4-26.jpeg	pic/R_nonprimate_clip_490.mp4-14.jpeg	1	24	1	1	1	1	1.11898	0	5	9440	5680	4	0	1	monkey_final_test_v3	2017_02_10_1324	2	26	106	2	0.601695	R_nonprimate_clip_641.mp4-26.jpeg	R_nonprimate_clip_490.mp4-14.jpeg	26	26	4748.84	0.0542005	2614.65	0.0927317
nonprimate_clip_417.mp4	nonprimate_clip_03.mp4	pic/nonprimate_clip_03.mp4-9.jpeg	pic/nonprimate_clip_417.mp4-26.jpeg	0	23	1	2	1	0	1.45274	0	5	9360	5720	4	0	1	monkey_final_test_v3	2017_02_10_1324	2	117	108	2	0.611111	nonprimate_clip_03.mp4-9.jpeg	nonprimate_clip_417.mp4-26.jpeg	26	26	8189.56	0.149789	3890.48	0.3846
nonprimate_clip_323.mp4	nonprimate_clip_04.mp4	pic/nonprimate_clip_323.mp4-109.jpeg	pic/nonprimate_clip_04.mp4-62.jpeg	0	14	1	1	1	1	1.23584	0	3	6360	3800	4	0	1	monkey_final_test_v3	2017_02_10_1324	2	109	111	2	0.597484	nonprimate_clip_323.mp4-109.jpeg	nonprimate_clip_04.mp4-62.jpeg	109	109	1358.91	-0.00127028	2433.98	0.946155
R_nonprimate_clip_303.mp4	R_nonprimate_clip_110.mp4	pic/R_nonprimate_clip_303.mp4-112.jpeg	pic/R_nonprimate_clip_303.mp4-48.jpeg	1	14	0	2	1	0	2.40505	1	3	9720	7160	4	0	1	monkey_final_test_v3	2017_02_10_1324	2	112	124	2	0.736626	R_nonprimate_clip_303.mp4-112.jpeg	R_nonprimate_clip_303.mp4-48.jpeg	48	48	4950.06	0.529048	1762.72	0.501309
nonprimate_clip_961.mp4	nonprimate_clip_891.mp4	pic/nonprimate_clip_891.mp4-16.jpeg	pic/nonprimate_clip_961.mp4-57.jpeg	0	17	1	2	2	1	1.15227	0	4	8520	5600	4	0	1	monkey_final_test_v3	2017_02_10_1324	2	57	114	2	0.657277	nonprimate_clip_891.mp4-16.jpeg	nonprimate_clip_961.mp4-57.jpeg	57	57	2797.96	0.0836327	3046.82	1.03142
nonprimate_clip_409.mp4	nonprimate_clip_334.mp4	pic/nonprimate_clip_409.mp4-97.jpeg	pic/nonprimate_clip_334.mp4-32.jpeg	0	6	1	1	1	1	1.20248	0	2	6320	4720	4	0	1	monkey_final_test_v3	2017_02_10_1324	2	97	105	2	0.746835	nonprimate_clip_409.mp4-97.jpeg	nonprimate_clip_334.mp4-32.jpeg	97	97	2335.76	0.130794	2820.48	0.68374
nonprimate_clip_856.mp4	nonprimate_clip_665.mp4	pic/nonprimate_clip_665.mp4-55.jpeg	pic/nonprimate_clip_665.mp4-107.jpeg	0	10	0	1	1	1	1.31912	2	2	4880	2800	4	0	1	monkey_final_test_v3	2017_02_10_1324	2	165	110	2	0.57377	nonprimate_clip_665.mp4-55.jpeg	nonprimate_clip_665.mp4-107.jpeg	55	165	491.441	0.828341	630.968	0.255101
nonprimate_clip_367.mp4	nonprimate_clip_707.mp4	pic/nonprimate_clip_367.mp4-76.jpeg	pic/nonprimate_clip_367.mp4-45.jpeg	0	3	0	2	1	0	0.868322	1	1	9080	7840	4	0	1	monkey_final_test_v3	2017_02_10_1324	2	76	109	2	0.863436	nonprimate_clip_367.mp4-76.jpeg	nonprimate_clip_367.mp4-45.jpeg	45	45	185.687	0.852605	1128.18	1.80845
R_nonprimate_clip_85.mp4	R_nonprimate_clip_560.mp4	pic/R_nonprimate_clip_85.mp4-107.jpeg	pic/R_nonprimate_clip_85.mp4-25.jpeg	1	20	0	2	1	0	4.55945	1	4	10000	6720	4	0	1	monkey_final_test_v3	2017_02_10_1324	2	107	112	2	0.672	R_nonprimate_clip_85.mp4-107.jpeg	R_nonprimate_clip_85.mp4-25.jpeg	25	25	762.696	0.699201	1754.37	16.3235
nonprimate_clip_226.mp4	nonprimate_clip_568.mp4	pic/nonprimate_clip_568.mp4-39.jpeg	pic/nonprimate_clip_226.mp4-62.jpeg	0	22	1	2	1	0	2.75592	0	5	8680	5160	4	0	1	monkey_final_test_v3	2017_02_10_1324	2	150	111	2	0.59447	nonprimate_clip_568.mp4-39.jpeg	nonprimate_clip_226.mp4-62.jpeg	62	62	1975.81	0.0762691	1946.82	0.0854758
nonprimate_clip_461.mp4	nonprimate_clip_419.mp4	pic/nonprimate_clip_419.mp4-11.jpeg	pic/nonprimate_clip_461.mp4-106.jpeg	0	4	1	2	1	0	3.6245	0	1	7440	6080	4	0	1	monkey_final_test_v3	2017_02_10_1324	2	140	129	2	0.817204	nonprimate_clip_419.mp4-11.jpeg	nonprimate_clip_461.mp4-106.jpeg	106	106	4579.83	0.150137	3824.54	1.02648
R_nonprimate_clip_346.mp4	R_nonprimate_clip_233.mp4	pic/R_nonprimate_clip_346.mp4-9.jpeg	pic/R_nonprimate_clip_346.mp4-100.jpeg	1	23	0	1	1	1	5.74566	1	5	10040	6400	4	0	1	monkey_final_test_v3	2017_02_10_1324	2	9	100	2	0.63745	R_nonprimate_clip_346.mp4-9.jpeg	R_nonprimate_clip_346.mp4-100.jpeg	9	9	938.198	0.747381	1461.34	0.904355
nonprimate_clip_240.mp4	nonprimate_clip_790.mp4	pic/nonprimate_clip_790.mp4-30.jpeg	pic/nonprimate_clip_240.mp4-94.jpeg	0	9	1	2	2	1	0.985206	0	2	7520	5560	4	0	1	monkey_final_test_v3	2017_02_10_1324	2	94	113	2	0.739362	nonprimate_clip_790.mp4-30.jpeg	nonprimate_clip_240.mp4-94.jpeg	94	94	5154.57	0.259322	3567.62	0
R_nonprimate_clip_264.mp4	R_nonprimate_clip_49.mp4	pic/R_nonprimate_clip_49.mp4-15.jpeg	pic/R_nonprimate_clip_264.mp4-98.jpeg	1	14	1	2	1	0	3.10644	0	3	8960	6400	4	0	1	monkey_final_test_v3	2017_02_10_1324	2	162	147	2	0.714286	R_nonprimate_clip_49.mp4-15.jpeg	R_nonprimate_clip_264.mp4-98.jpeg	98	98	2982.02	0.463906	2427.26	0.132299
R_nonprimate_clip_913.mp4	R_nonprimate_clip_138.mp4	pic/R_nonprimate_clip_138.mp4-98.jpeg	pic/R_nonprimate_clip_138.mp4-28.jpeg	1	16	0	2	1	0	3.27337	2	4	6200	3400	4	0	1	monkey_final_test_v3	2017_02_10_1324	2	213	115	2	0.548387	R_nonprimate_clip_138.mp4-98.jpeg	R_nonprimate_clip_138.mp4-28.jpeg	28	143	88.4348	0.721728	1791.82	13.6538
nonprimate_clip_415.mp4	nonprimate_clip_43.mp4	pic/nonprimate_clip_43.mp4-13.jpeg	pic/nonprimate_clip_415.mp4-63.jpeg	0	12	1	2	2	1	2.07097	0	3	8480	6160	4	0	1	monkey_final_test_v3	2017_02_10_1324	2	63	108	2	0.726415	nonprimate_clip_43.mp4-13.jpeg	nonprimate_clip_415.mp4-63.jpeg	63	63	3304.05	0.283223	2760.17	0.111843
R_nonprimate_clip_945.mp4	R_nonprimate_clip_827.mp4	pic/R_nonprimate_clip_827.mp4-66.jpeg	pic/R_nonprimate_clip_945.mp4-123.jpeg	1	19	1	2	2	1	0.834739	0	4	6680	3520	4	0	1	monkey_final_test_v3	2017_02_10_1324	2	123	136	2	0.526946	R_nonprimate_clip_827.mp4-66.jpeg	R_nonprimate_clip_945.mp4-123.jpeg	123	123	1539.15	0.0583421	2835.03	0.438629
R_nonprimate_clip_234.mp4	R_nonprimate_clip_696.mp4	pic/R_nonprimate_clip_696.mp4-17.jpeg	pic/R_nonprimate_clip_696.mp4-78.jpeg	1	13	0	1	1	1	2.20441	2	3	5880	3440	4	0	1	monkey_final_test_v3	2017_02_10_1324	2	124	107	2	0.585034	R_nonprimate_clip_696.mp4-17.jpeg	R_nonprimate_clip_696.mp4-78.jpeg	17	124	727.658	0.48885	2478.5	1.11806
R_nonprimate_clip_772.mp4	R_nonprimate_clip_720.mp4	pic/R_nonprimate_clip_720.mp4-13.jpeg	pic/R_nonprimate_clip_772.mp4-122.jpeg	1	4	1	2	2	1	0.851306	0	1	6960	5600	4	0	1	monkey_final_test_v3	2017_02_10_1324	2	122	143	2	0.804598	R_nonprimate_clip_720.mp4-13.jpeg	R_nonprimate_clip_772.mp4-122.jpeg	122	122	471.964	0.17386	2703.81	0.986638
R_nonprimate_clip_954.mp4	R_nonprimate_clip_968.mp4	pic/R_nonprimate_clip_954.mp4-110.jpeg	pic/R_nonprimate_clip_968.mp4-83.jpeg	1	25	1	1	2	0	1.48654	0	5	6600	2720	4	0	1	monkey_final_test_v3	2017_02_10_1324	2	207	124	2	0.412121	R_nonprimate_clip_954.mp4-110.jpeg	R_nonprimate_clip_968.mp4-83.jpeg	110	110	2049.9	-0.00139962	3180.46	0.317522
nonprimate_clip_815.mp4	nonprimate_clip_874.mp4	pic/nonprimate_clip_874.mp4-111.jpeg	pic/nonprimate_clip_874.mp4-50.jpeg	0	13	0	2	1	0	2.72218	2	3	4680	2240	4	0	1	monkey_final_test_v3	2017_02_10_1324	2	256	145	2	0.478632	nonprimate_clip_874.mp4-111.jpeg	nonprimate_clip_874.mp4-50.jpeg	50	195	743.197	0.716638	916.606	15.4518
R_nonprimate_clip_387.mp4	R_nonprimate_clip_329.mp4	pic/R_nonprimate_clip_387.mp4-101.jpeg	pic/R_nonprimate_clip_387.mp4-64.jpeg	1	5	0	2	1	0	2.32134	1	1	8760	7280	4	0	1	monkey_final_test_v3	2017_02_10_1324	2	101	112	2	0.83105	R_nonprimate_clip_387.mp4-101.jpeg	R_nonprimate_clip_387.mp4-64.jpeg	64	64	431.505	0.59711	1526.51	0.144041
nonprimate_clip_29.mp4	nonprimate_clip_359.mp4	pic/nonprimate_clip_359.mp4-23.jpeg	pic/nonprimate_clip_29.mp4-105.jpeg	0	5	1	2	1	0	2.38831	0	1	7320	5840	4	0	1	monkey_final_test_v3	2017_02_10_1324	2	142	119	2	0.797814	nonprimate_clip_359.mp4-23.jpeg	nonprimate_clip_29.mp4-105.jpeg	105	105	3322.15	0.0922624	1209.86	0.514266
nonprimate_clip_38.mp4	nonprimate_clip_996.mp4	pic/nonprimate_clip_996.mp4-10.jpeg	pic/nonprimate_clip_996.mp4-68.jpeg	0	12	0	1	1	1	3.4072	2	3	7200	4880	4	0	1	monkey_final_test_v3	2017_02_10_1324	2	111	101	2	0.677778	nonprimate_clip_996.mp4-10.jpeg	nonprimate_clip_996.mp4-68.jpeg	10	111	765.841	0.30704	2187.5	2.46443
nonprimate_clip_528.mp4	nonprimate_clip_99.mp4	pic/nonprimate_clip_528.mp4-96.jpeg	pic/nonprimate_clip_99.mp4-24.jpeg	0	10	1	1	1	1	1.05235	0	2	8920	6840	4	0	1	monkey_final_test_v3	2017_02_10_1324	2	96	124	2	0.766816	nonprimate_clip_528.mp4-96.jpeg	nonprimate_clip_99.mp4-24.jpeg	96	96	2681.64	0.441629	1879.58	0.123978
nonprimate_clip_219.mp4	nonprimate_clip_283.mp4	pic/nonprimate_clip_219.mp4-10.jpeg	pic/nonprimate_clip_219.mp4-95.jpeg	0	21	0	1	1	1	2.00438	1	5	10960	7560	4	0	1	monkey_final_test_v3	2017_02_10_1324	2	10	119	2	0.689781	nonprimate_clip_219.mp4-10.jpeg	nonprimate_clip_219.mp4-95.jpeg	10	10	181.818	0.9332	746.513	37.2165
R_nonprimate_clip_859.mp4	R_nonprimate_clip_431.mp4	pic/R_nonprimate_clip_431.mp4-83.jpeg	pic/R_nonprimate_clip_431.mp4-49.jpeg	1	4	0	2	1	0	1.03534	2	1	4280	2920	4	0	1	monkey_final_test_v3	2017_02_10_1324	2	215	132	2	0.682243	R_nonprimate_clip_431.mp4-83.jpeg	R_nonprimate_clip_431.mp4-49.jpeg	49	181	238.203	0.135485	2485.22	1.80796
nonprimate_clip_35.mp4	nonprimate_clip_757.mp4	pic/nonprimate_clip_757.mp4-95.jpeg	pic/nonprimate_clip_757.mp4-55.jpeg	0	6	0	2	1	0	2.18777	2	2	5640	4040	4	0	1	monkey_final_test_v3	2017_02_10_1324	2	210	115	2	0.716312	nonprimate_clip_757.mp4-95.jpeg	nonprimate_clip_757.mp4-55.jpeg	55	170	601.315	0.412605	2307.12	2.86831
R_nonprimate_clip_563.mp4	R_nonprimate_clip_06.mp4	pic/R_nonprimate_clip_06.mp4-82.jpeg	pic/R_nonprimate_clip_06.mp4-36.jpeg	1	8	0	2	1	0	3.27347	2	2	4920	3080	4	0	1	monkey_final_test_v3	2017_02_10_1324	2	188	106	2	0.626016	R_nonprimate_clip_06.mp4-82.jpeg	R_nonprimate_clip_06.mp4-36.jpeg	36	142	157.863	0.295593	2129.41	6.4587
nonprimate_clip_77.mp4	nonprimate_clip_246.mp4	pic/nonprimate_clip_77.mp4-85.jpeg	pic/nonprimate_clip_246.mp4-43.jpeg	0	15	1	1	1	1	1.31924	0	3	7320	4640	4	0	1	monkey_final_test_v3	2017_02_10_1324	2	85	109	2	0.63388	nonprimate_clip_77.mp4-85.jpeg	nonprimate_clip_246.mp4-43.jpeg	85	85	2066.15	0.185239	3382.1	0.758896
R_nonprimate_clip_421.mp4	R_nonprimate_clip_232.mp4	pic/R_nonprimate_clip_421.mp4-82.jpeg	pic/R_nonprimate_clip_232.mp4-7.jpeg	1	2	1	1	1	1	1.05199	0	1	7720	6600	4	0	1	monkey_final_test_v3	2017_02_10_1324	2	82	103	2	0.854922	R_nonprimate_clip_421.mp4-82.jpeg	R_nonprimate_clip_232.mp4-7.jpeg	82	82	1765.09	0.280499	2039.61	0.215637
R_nonprimate_clip_265.mp4	R_nonprimate_clip_785.mp4	pic/R_nonprimate_clip_785.mp4-13.jpeg	pic/R_nonprimate_clip_265.mp4-89.jpeg	1	10	1	2	2	1	2.2043	0	2	8080	6000	4	0	1	monkey_final_test_v3	2017_02_10_1324	2	89	128	2	0.742574	R_nonprimate_clip_785.mp4-13.jpeg	R_nonprimate_clip_265.mp4-89.jpeg	89	89	3489.51	0.162898	1074.63	0.258674
nonprimate_clip_838.mp4	nonprimate_clip_42.mp4	pic/nonprimate_clip_838.mp4-93.jpeg	pic/nonprimate_clip_838.mp4-5.jpeg	0	22	0	2	1	0	1.93718	1	5	10520	7000	4	0	1	monkey_final_test_v3	2017_02_10_1324	2	93	113	2	0.665399	nonprimate_clip_838.mp4-93.jpeg	nonprimate_clip_838.mp4-5.jpeg	5	5	756.103	0.219788	2365.34	3.40372
nonprimate_clip_830.mp4	nonprimate_clip_282.mp4	pic/nonprimate_clip_282.mp4-3.jpeg	pic/nonprimate_clip_830.mp4-28.jpeg	0	20	1	2	2	1	1.56971	0	4	9720	6440	4	0	1	monkey_final_test_v3	2017_02_10_1324	2	28	107	2	0.662551	nonprimate_clip_282.mp4-3.jpeg	nonprimate_clip_830.mp4-28.jpeg	28	28	4315.75	0.184651	2787.36	1.06311
nonprimate_clip_485.mp4	nonprimate_clip_988.mp4	pic/nonprimate_clip_485.mp4-13.jpeg	pic/nonprimate_clip_485.mp4-62.jpeg	0	9	0	1	1	1	2.58889	1	2	9920	7960	4	0	1	monkey_final_test_v3	2017_02_10_1324	2	13	109	2	0.802419	nonprimate_clip_485.mp4-13.jpeg	nonprimate_clip_485.mp4-62.jpeg	13	13	2503.05	0.719038	939.824	0.0635594
R_nonprimate_clip_298.mp4	R_nonprimate_clip_845.mp4	pic/R_nonprimate_clip_845.mp4-8.jpeg	pic/R_nonprimate_clip_845.mp4-81.jpeg	1	17	0	1	1	1	3.54065	2	4	6360	3440	4	0	1	monkey_final_test_v3	2017_02_10_1324	2	152	144	2	0.540881	R_nonprimate_clip_845.mp4-8.jpeg	R_nonprimate_clip_845.mp4-81.jpeg	8	152	3989.54	0.549951	1123.36	0.0958763
nonprimate_clip_183.mp4	nonprimate_clip_273.mp4	pic/nonprimate_clip_183.mp4-32.jpeg	pic/nonprimate_clip_183.mp4-78.jpeg	0	8	0	1	2	0	1.13545	1	2	11320	9480	4	0	1	monkey_final_test_v3	2017_02_10_1324	2	78	129	2	0.837456	nonprimate_clip_183.mp4-32.jpeg	nonprimate_clip_183.mp4-78.jpeg	32	32	1177.77	0.267984	2964.95	0.0518408
R_nonprimate_clip_643.mp4	R_nonprimate_clip_141.mp4	pic/R_nonprimate_clip_643.mp4-17.jpeg	pic/R_nonprimate_clip_643.mp4-114.jpeg	1	25	0	1	1	1	1.90379	1	5	11480	7600	4	0	1	monkey_final_test_v3	2017_02_10_1324	2	17	130	2	0.662021	R_nonprimate_clip_643.mp4-17.jpeg	R_nonprimate_clip_643.mp4-114.jpeg	17	17	3623.6	0.187218	1997.98	0.32417
R_nonprimate_clip_12.mp4	R_nonprimate_clip_807.mp4	pic/R_nonprimate_clip_12.mp4-39.jpeg	pic/R_nonprimate_clip_807.mp4-17.jpeg	1	21	1	1	1	1	1.31921	0	5	10000	6600	4	0	1	monkey_final_test_v3	2017_02_10_1324	2	39	107	2	0.66	R_nonprimate_clip_12.mp4-39.jpeg	R_nonprimate_clip_807.mp4-17.jpeg	39	39	3411.55	0.176267	2721.21	0.255128
R_nonprimate_clip_832.mp4	R_nonprimate_clip_911.mp4	pic/R_nonprimate_clip_832.mp4-98.jpeg	pic/R_nonprimate_clip_911.mp4-21.jpeg	1	3	1	1	1	1	1.40276	0	1	7000	5760	4	0	1	monkey_final_test_v3	2017_02_10_1324	2	98	108	2	0.822857	R_nonprimate_clip_832.mp4-98.jpeg	R_nonprimate_clip_911.mp4-21.jpeg	98	98	1753.08	0.0886396	3037.97	0.97573
R_nonprimate_clip_747.mp4	R_nonprimate_clip_300.mp4	pic/R_nonprimate_clip_300.mp4-21.jpeg	pic/R_nonprimate_clip_300.mp4-100.jpeg	1	19	0	1	2	0	1.63679	2	4	5520	2360	4	0	1	monkey_final_test_v3	2017_02_10_1324	2	207	107	2	0.427536	R_nonprimate_clip_300.mp4-21.jpeg	R_nonprimate_clip_300.mp4-100.jpeg	21	128	1080.19	0.412722	2312.91	13.606
nonprimate_clip_982.mp4	nonprimate_clip_561.mp4	pic/nonprimate_clip_982.mp4-98.jpeg	pic/nonprimate_clip_982.mp4-1.jpeg	0	25	0	2	1	0	2.18766	1	5	10360	6480	4	0	1	monkey_final_test_v3	2017_02_10_1324	2	98	108	2	0.625483	nonprimate_clip_982.mp4-98.jpeg	nonprimate_clip_982.mp4-1.jpeg	1	1	1184.45	0.499299	2494.67	0.0790861
R_nonprimate_clip_429.mp4	R_nonprimate_clip_751.mp4	pic/R_nonprimate_clip_751.mp4-84.jpeg	pic/R_nonprimate_clip_751.mp4-17.jpeg	1	15	0	2	2	1	2.1543	2	3	5360	2680	4	0	1	monkey_final_test_v3	2017_02_10_1324	2	118	101	2	0.5	R_nonprimate_clip_751.mp4-84.jpeg	R_nonprimate_clip_751.mp4-17.jpeg	17	118	837.703	0.303034	2618.09	0.0591553
nonprimate_clip_143.mp4	nonprimate_clip_858.mp4	pic/nonprimate_clip_143.mp4-104.jpeg	pic/nonprimate_clip_143.mp4-25.jpeg	0	19	0	2	1	0	3.07302	1	4	12080	8920	4	0	1	monkey_final_test_v3	2017_02_10_1324	2	104	146	2	0.738411	nonprimate_clip_143.mp4-104.jpeg	nonprimate_clip_143.mp4-25.jpeg	25	25	502.144	0.534868	1821.49	0.412995
nonprimate_clip_46.mp4	nonprimate_clip_569.mp4	pic/nonprimate_clip_569.mp4-24.jpeg	pic/nonprimate_clip_569.mp4-100.jpeg	0	18	0	1	1	1	1.60318	2	4	5240	2200	4	0	1	monkey_final_test_v3	2017_02_10_1324	2	161	137	2	0.419847	nonprimate_clip_569.mp4-24.jpeg	nonprimate_clip_569.mp4-100.jpeg	24	161	260.129	0.827936	1125.22	0.265204
nonprimate_clip_278.mp4	nonprimate_clip_688.mp4	pic/nonprimate_clip_278.mp4-77.jpeg	pic/nonprimate_clip_688.mp4-52.jpeg	0	18	1	1	1	1	0.951944	0	4	6960	3920	4	0	1	monkey_final_test_v3	2017_02_10_1324	2	77	101	2	0.563218	nonprimate_clip_278.mp4-77.jpeg	nonprimate_clip_688.mp4-52.jpeg	77	77	2325.65	0.158119	3331.42	0.781608
nonprimate_clip_604.mp4	nonprimate_clip_216.mp4	pic/nonprimate_clip_604.mp4-109.jpeg	pic/nonprimate_clip_604.mp4-36.jpeg	0	17	0	2	1	0	0.918493	1	4	9840	6920	4	0	1	monkey_final_test_v3	2017_02_10_1324	2	109	117	2	0.703252	nonprimate_clip_604.mp4-109.jpeg	nonprimate_clip_604.mp4-36.jpeg	36	36	113.67	0.912931	1261.07	51.9449
nonprimate_clip_699.mp4	nonprimate_clip_173.mp4	pic/nonprimate_clip_699.mp4-118.jpeg	pic/nonprimate_clip_173.mp4-42.jpeg	0	7	1	1	1	1	0.884919	0	2	6240	4520	4	0	1	monkey_final_test_v3	2017_02_10_1324	2	118	119	2	0.724359	nonprimate_clip_699.mp4-118.jpeg	nonprimate_clip_173.mp4-42.jpeg	118	118	2088.07	0.323802	2988.54	0.337755
nonprimate_clip_270.mp4	nonprimate_clip_918.mp4	pic/nonprimate_clip_918.mp4-25.jpeg	pic/nonprimate_clip_270.mp4-67.jpeg	0	19	1	2	2	1	5.04415	0	4	9400	6240	4	0	1	monkey_final_test_v3	2017_02_10_1324	2	67	121	2	0.66383	nonprimate_clip_918.mp4-25.jpeg	nonprimate_clip_270.mp4-67.jpeg	67	67	1523.85	0.44134	2720.38	0.392363
nonprimate_clip_257.mp4	nonprimate_clip_169.mp4	pic/nonprimate_clip_169.mp4-61.jpeg	pic/nonprimate_clip_169.mp4-89.jpeg	0	2	0	1	1	1	3.60747	2	1	3760	2640	4	0	1	monkey_final_test_v3	2017_02_10_1324	2	186	125	2	0.702128	nonprimate_clip_169.mp4-61.jpeg	nonprimate_clip_169.mp4-89.jpeg	61	186	187.367	0.743056	1981.02	5.5733
nonprimate_clip_144.mp4	nonprimate_clip_714.mp4	pic/nonprimate_clip_714.mp4-19.jpeg	pic/nonprimate_clip_144.mp4-137.jpeg	0	2	1	2	2	1	0.935552	0	1	6560	5440	4	0	1	monkey_final_test_v3	2017_02_10_1324	2	137	146	2	0.829268	nonprimate_clip_714.mp4-19.jpeg	nonprimate_clip_144.mp4-137.jpeg	137	137	2958.68	0.207842	3618.24	0.170155
R_nonprimate_clip_573.mp4	R_nonprimate_clip_844.mp4	pic/R_nonprimate_clip_844.mp4-11.jpeg	pic/R_nonprimate_clip_844.mp4-87.jpeg	1	18	0	1	1	1	1.31918	2	4	6240	3200	4	0	1	monkey_final_test_v3	2017_02_10_1324	2	114	103	2	0.512821	R_nonprimate_clip_844.mp4-11.jpeg	R_nonprimate_clip_844.mp4-87.jpeg	11	114	1398.97	0.370947	2238.01	2.95332
nonprimate_clip_851.mp4	nonprimate_clip_583.mp4	pic/nonprimate_clip_583.mp4-9.jpeg	pic/nonprimate_clip_851.mp4-79.jpeg	0	11	1	2	2	1	0.968614	0	3	8520	6320	4	0	1	monkey_final_test_v3	2017_02_10_1324	2	79	125	2	0.741784	nonprimate_clip_583.mp4-9.jpeg	nonprimate_clip_851.mp4-79.jpeg	79	79	4468.38	0.537806	872.358	0
R_nonprimate_clip_914.mp4	R_nonprimate_clip_445.mp4	pic/R_nonprimate_clip_914.mp4-17.jpeg	pic/R_nonprimate_clip_914.mp4-105.jpeg	1	22	0	1	1	1	3.90865	1	5	10760	7240	4	0	1	monkey_final_test_v3	2017_02_10_1324	2	17	116	2	0.672862	R_nonprimate_clip_914.mp4-17.jpeg	R_nonprimate_clip_914.mp4-105.jpeg	17	17	573.786	0.690435	1779.18	1.76204
R_nonprimate_clip_132.mp4	R_nonprimate_clip_214.mp4	pic/R_nonprimate_clip_214.mp4-13.jpeg	pic/R_nonprimate_clip_214.mp4-68.jpeg	1	11	0	1	1	1	1.08533	2	3	5520	3320	4	0	1	monkey_final_test_v3	2017_02_10_1324	2	142	129	2	0.601449	R_nonprimate_clip_214.mp4-13.jpeg	R_nonprimate_clip_214.mp4-68.jpeg	13	142	314.608	0.338904	2144.54	1.30483
nonprimate_clip_499.mp4	nonprimate_clip_864.mp4	pic/nonprimate_clip_864.mp4-82.jpeg	pic/nonprimate_clip_864.mp4-27.jpeg	0	11	0	2	1	0	1.93715	2	3	6440	4240	4	0	1	monkey_final_test_v3	2017_02_10_1324	2	186	104	2	0.658385	nonprimate_clip_864.mp4-82.jpeg	nonprimate_clip_864.mp4-27.jpeg	27	131	1267.77	0.453501	2530.55	3.759
R_nonprimate_clip_315.mp4	R_nonprimate_clip_946.mp4	pic/R_nonprimate_clip_946.mp4-45.jpeg	pic/R_nonprimate_clip_946.mp4-94.jpeg	1	9	0	1	1	1	2.25469	2	2	4760	2800	4	0	1	monkey_final_test_v3	2017_02_10_1324	2	157	112	2	0.588235	R_nonprimate_clip_946.mp4-45.jpeg	R_nonprimate_clip_946.mp4-94.jpeg	45	157	305.603	0.120328	2557.46	1.77895
nonprimate_clip_669.mp4	nonprimate_clip_557.mp4	pic/nonprimate_clip_557.mp4-102.jpeg	pic/nonprimate_clip_557.mp4-11.jpeg	0	23	0	2	2	1	2.70592	2	5	6160	2520	4	0	1	monkey_final_test_v3	2017_02_10_1324	2	135	124	2	0.409091	nonprimate_clip_557.mp4-102.jpeg	nonprimate_clip_557.mp4-11.jpeg	11	135	1065.59	0.742113	1448.65	0.593933
nonprimate_clip_728.mp4	nonprimate_clip_160.mp4	pic/nonprimate_clip_728.mp4-99.jpeg	pic/nonprimate_clip_728.mp4-142.jpeg	0	7	0	1	1	1	1.65323	1	2	7920	6200	4	0	1	monkey_final_test_v3	2017_02_10_1324	2	99	142	2	0.782828	nonprimate_clip_728.mp4-99.jpeg	nonprimate_clip_728.mp4-142.jpeg	99	99	1067.63	0.706509	1641.5	0.0858329
R_nonprimate_clip_627.mp4	R_nonprimate_clip_502.mp4	pic/R_nonprimate_clip_627.mp4-90.jpeg	pic/R_nonprimate_clip_502.mp4-72.jpeg	1	22	1	1	1	1	0.834852	0	5	7240	3720	4	0	1	monkey_final_test_v3	2017_02_10_1324	2	90	106	2	0.513812	R_nonprimate_clip_627.mp4-90.jpeg	R_nonprimate_clip_502.mp4-72.jpeg	90	90	2398.09	0.0250954	3622.56	0.389378
R_nonprimate_clip_305.mp4	R_nonprimate_clip_882.mp4	pic/R_nonprimate_clip_882.mp4-91.jpeg	pic/R_nonprimate_clip_882.mp4-63.jpeg	1	2	0	2	1	0	1.77016	2	1	4400	3280	4	0	1	monkey_final_test_v3	2017_02_10_1324	2	226	135	2	0.745455	R_nonprimate_clip_882.mp4-91.jpeg	R_nonprimate_clip_882.mp4-63.jpeg	63	198	1291.32	0.619441	1990.57	0.437421
nonprimate_clip_920.mp4	nonprimate_clip_40.mp4	pic/nonprimate_clip_920.mp4-10.jpeg	pic/nonprimate_clip_920.mp4-104.jpeg	0	24	0	1	2	0	0.968472	1	5	11520	7760	4	0	1	monkey_final_test_v3	2017_02_10_1324	2	104	133	2	0.673611	nonprimate_clip_920.mp4-10.jpeg	nonprimate_clip_920.mp4-104.jpeg	10	10	1564.11	0.284948	2621.45	2.22228
R_nonprimate_clip_370.mp4	R_nonprimate_clip_68.mp4	pic/R_nonprimate_clip_68.mp4-58.jpeg	pic/R_nonprimate_clip_68.mp4-83.jpeg	1	1	0	1	1	1	1.60271	2	1	4440	3440	4	0	1	monkey_final_test_v3	2017_02_10_1324	2	162	104	2	0.774775	R_nonprimate_clip_68.mp4-58.jpeg	R_nonprimate_clip_68.mp4-83.jpeg	58	162	266.042	0.363074	2475.62	27.7868
R_nonprimate_clip_791.mp4	R_nonprimate_clip_611.mp4	pic/R_nonprimate_clip_611.mp4-78.jpeg	pic/R_nonprimate_clip_611.mp4-47.jpeg	1	3	0	2	1	0	2.68882	2	1	4200	2960	4	0	1	monkey_final_test_v3	2017_02_10_1324	2	220	142	2	0.704762	R_nonprimate_clip_611.mp4-78.jpeg	R_nonprimate_clip_611.mp4-47.jpeg	47	189	1302.77	0.750918	2487.81	0.42497
nonprimate_clip_163.mp4	nonprimate_clip_989.mp4	pic/nonprimate_clip_989.mp4-70.jpeg	pic/nonprimate_clip_163.mp4-96.jpeg	0	21	1	2	2	1	1.26952	0	5	6680	3280	4	0	1	monkey_final_test_v3	2017_02_10_1324	2	96	111	2	0.491018	nonprimate_clip_989.mp4-70.jpeg	nonprimate_clip_163.mp4-96.jpeg	96	96	1538.82	0.08361	1930.2	0.747947
nonprimate_clip_345.mp4	nonprimate_clip_89.mp4	pic/nonprimate_clip_89.mp4-18.jpeg	pic/nonprimate_clip_89.mp4-52.jpeg	0	4	0	1	2	0	1.85373	2	1	6240	4880	4	0	1	monkey_final_test_v3	2017_02_10_1324	2	191	139	2	0.782051	nonprimate_clip_89.mp4-18.jpeg	nonprimate_clip_89.mp4-52.jpeg	18	157	1872.14	0.757833	1250.85	0.0297321
nonprimate_clip_903.mp4	nonprimate_clip_505.mp4	pic/nonprimate_clip_903.mp4-47.jpeg	pic/nonprimate_clip_505.mp4-38.jpeg	0	25	1	1	2	0	0.985251	0	5	8440	4560	4	0	1	monkey_final_test_v3	2017_02_10_1324	2	144	106	2	0.540284	nonprimate_clip_903.mp4-47.jpeg	nonprimate_clip_505.mp4-38.jpeg	47	47	3652.37	0.570769	3704.2	0.0454629
R_nonprimate_clip_943.mp4	R_nonprimate_clip_521.mp4	pic/R_nonprimate_clip_943.mp4-6.jpeg	pic/R_nonprimate_clip_943.mp4-100.jpeg	1	24	0	1	1	1	1.36927	1	5	10640	6880	4	0	1	monkey_final_test_v3	2017_02_10_1324	2	6	105	2	0.646617	R_nonprimate_clip_943.mp4-6.jpeg	R_nonprimate_clip_943.mp4-100.jpeg	6	6	340.508	0.553471	2209.71	1.01687
nonprimate_clip_749.mp4	nonprimate_clip_534.mp4	pic/nonprimate_clip_534.mp4-52.jpeg	pic/nonprimate_clip_534.mp4-119.jpeg	0	15	0	1	1	1	2.20452	2	3	4800	2120	4	0	1	monkey_final_test_v3	2017_02_10_1324	2	172	120	2	0.441667	nonprimate_clip_534.mp4-52.jpeg	nonprimate_clip_534.mp4-119.jpeg	52	172	534.797	0.490112	2297.59	16.6102
R_nonprimate_clip_179.mp4	R_nonprimate_clip_904.mp4	pic/R_nonprimate_clip_904.mp4-17.jpeg	pic/R_nonprimate_clip_179.mp4-104.jpeg	1	6	1	2	1	0	2.00419	0	2	7200	5600	4	0	1	monkey_final_test_v3	2017_02_10_1324	2	144	127	2	0.777778	R_nonprimate_clip_904.mp4-17.jpeg	R_nonprimate_clip_179.mp4-104.jpeg	104	104	3115.85	0.12528	3247.86	0.317886
R_nonprimate_clip_342.mp4	R_nonprimate_clip_795.mp4	pic/R_nonprimate_clip_342.mp4-82.jpeg	pic/R_nonprimate_clip_795.mp4-51.jpeg	1	20	1	1	1	1	1.46959	0	4	8560	5280	4	0	1	monkey_final_test_v3	2017_02_10_1324	2	82	113	2	0.616822	R_nonprimate_clip_342.mp4-82.jpeg	R_nonprimate_clip_795.mp4-51.jpeg	82	82	5755.38	0.562534	1521.66	0.0367831
R_nonprimate_clip_932.mp4	R_nonprimate_clip_834.mp4	pic/R_nonprimate_clip_932.mp4-113.jpeg	pic/R_nonprimate_clip_932.mp4-28.jpeg	1	21	0	2	1	0	3.03967	1	5	10280	6880	4	0	1	monkey_final_test_v3	2017_02_10_1324	2	113	124	2	0.669261	R_nonprimate_clip_932.mp4-113.jpeg	R_nonprimate_clip_932.mp4-28.jpeg	28	28	699.696	0.615109	1758.81	8.10466
nonprimate_clip_759.mp4	nonprimate_clip_579.mp4	pic/nonprimate_clip_759.mp4-125.jpeg	pic/nonprimate_clip_759.mp4-43.jpeg	0	20	0	2	1	0	1.82033	1	4	10120	6840	4	0	1	monkey_final_test_v3	2017_02_10_1324	2	125	129	2	0.675889	nonprimate_clip_759.mp4-125.jpeg	nonprimate_clip_759.mp4-43.jpeg	43	43	1966.11	0.650727	2770.09	3.0481
R_nonprimate_clip_758.mp4	R_nonprimate_clip_614.mp4	pic/R_nonprimate_clip_614.mp4-15.jpeg	pic/R_nonprimate_clip_758.mp4-77.jpeg	1	7	1	2	2	1	2.004	0	2	7400	5680	4	0	1	monkey_final_test_v3	2017_02_10_1324	2	77	105	2	0.767568	R_nonprimate_clip_614.mp4-15.jpeg	R_nonprimate_clip_758.mp4-77.jpeg	77	77	3503.85	0.105537	1316.73	0.350117
R_nonprimate_clip_495.mp4	R_nonprimate_clip_19.mp4	pic/R_nonprimate_clip_19.mp4-42.jpeg	pic/R_nonprimate_clip_495.mp4-92.jpeg	1	16	1	2	2	1	1.33583	0	4	7600	4800	5	0	1	monkey_final_test_v3	2017_02_11_1336	2	92	120	2	0.631579	R_nonprimate_clip_19.mp4-42.jpeg	R_nonprimate_clip_495.mp4-92.jpeg	92	92	2145.17	-0.233691	2897.12	0.376158
R_nonprimate_clip_643.mp4	R_nonprimate_clip_141.mp4	pic/R_nonprimate_clip_643.mp4-129.jpeg	pic/R_nonprimate_clip_643.mp4-32.jpeg	1	25	0	2	2	1	1.60336	1	5	10880	7000	5	0	1	monkey_final_test_v3	2017_02_11_1336	2	32	130	2	0.643382	R_nonprimate_clip_643.mp4-129.jpeg	R_nonprimate_clip_643.mp4-32.jpeg	32	32	2125.05	0.165205	2842.55	0.567211
nonprimate_clip_461.mp4	nonprimate_clip_419.mp4	pic/nonprimate_clip_419.mp4-11.jpeg	pic/nonprimate_clip_461.mp4-106.jpeg	0	4	1	2	2	1	1.08531	0	1	7440	6080	5	0	1	monkey_final_test_v3	2017_02_11_1336	2	106	129	2	0.817204	nonprimate_clip_419.mp4-11.jpeg	nonprimate_clip_461.mp4-106.jpeg	106	106	4579.83	0.150137	3824.54	1.02648
R_nonprimate_clip_303.mp4	R_nonprimate_clip_110.mp4	pic/R_nonprimate_clip_303.mp4-48.jpeg	pic/R_nonprimate_clip_303.mp4-112.jpeg	1	14	0	1	1	1	2.12084	1	3	9720	7160	5	0	1	monkey_final_test_v3	2017_02_11_1336	2	48	124	2	0.736626	R_nonprimate_clip_303.mp4-48.jpeg	R_nonprimate_clip_303.mp4-112.jpeg	48	48	4950.06	0.529048	2122.73	0.514338
nonprimate_clip_219.mp4	nonprimate_clip_283.mp4	pic/nonprimate_clip_219.mp4-17.jpeg	pic/nonprimate_clip_219.mp4-102.jpeg	0	21	0	1	2	0	1.25233	1	5	10680	7280	5	0	1	monkey_final_test_v3	2017_02_11_1336	2	102	119	2	0.681648	nonprimate_clip_219.mp4-17.jpeg	nonprimate_clip_219.mp4-102.jpeg	17	17	151.087	0.924519	910.159	37.4518
nonprimate_clip_499.mp4	nonprimate_clip_864.mp4	pic/nonprimate_clip_864.mp4-50.jpeg	pic/nonprimate_clip_864.mp4-105.jpeg	0	11	0	1	2	0	2.12102	2	3	5520	3320	5	0	1	monkey_final_test_v3	2017_02_11_1336	2	209	104	2	0.601449	nonprimate_clip_864.mp4-50.jpeg	nonprimate_clip_864.mp4-105.jpeg	50	154	1020.3	0.425921	2474.37	1.6506
nonprimate_clip_699.mp4	nonprimate_clip_173.mp4	pic/nonprimate_clip_699.mp4-85.jpeg	pic/nonprimate_clip_173.mp4-9.jpeg	0	7	1	1	1	1	0.85181	0	2	7560	5840	5	0	1	monkey_final_test_v3	2017_02_11_1336	2	85	119	2	0.772487	nonprimate_clip_699.mp4-85.jpeg	nonprimate_clip_173.mp4-9.jpeg	85	85	2118.67	0.329249	2991.95	0.385084
R_nonprimate_clip_315.mp4	R_nonprimate_clip_946.mp4	pic/R_nonprimate_clip_946.mp4-107.jpeg	pic/R_nonprimate_clip_946.mp4-58.jpeg	1	9	0	2	1	0	0.985398	2	2	4240	2280	5	0	1	monkey_final_test_v3	2017_02_11_1336	2	219	112	2	0.537736	R_nonprimate_clip_946.mp4-107.jpeg	R_nonprimate_clip_946.mp4-58.jpeg	58	170	357.216	0.138791	2780.5	1.34389
nonprimate_clip_240.mp4	nonprimate_clip_790.mp4	pic/nonprimate_clip_790.mp4-6.jpeg	pic/nonprimate_clip_240.mp4-70.jpeg	0	9	1	2	2	1	0.784816	0	2	8480	6520	5	0	1	monkey_final_test_v3	2017_02_11_1336	2	70	113	2	0.768868	nonprimate_clip_790.mp4-6.jpeg	nonprimate_clip_240.mp4-70.jpeg	70	70	5652.52	0.30078	3524.64	0
nonprimate_clip_183.mp4	nonprimate_clip_273.mp4	pic/nonprimate_clip_183.mp4-72.jpeg	pic/nonprimate_clip_183.mp4-118.jpeg	0	8	0	1	1	1	2.1209	1	2	9720	7880	5	0	1	monkey_final_test_v3	2017_02_11_1336	2	72	129	2	0.8107	nonprimate_clip_183.mp4-72.jpeg	nonprimate_clip_183.mp4-118.jpeg	72	72	1093.98	0.337234	2433.89	0.0966576
nonprimate_clip_856.mp4	nonprimate_clip_665.mp4	pic/nonprimate_clip_665.mp4-29.jpeg	pic/nonprimate_clip_665.mp4-81.jpeg	0	10	0	1	1	1	1.55321	2	2	5920	3840	5	0	1	monkey_final_test_v3	2017_02_11_1336	2	139	110	2	0.648649	nonprimate_clip_665.mp4-29.jpeg	nonprimate_clip_665.mp4-81.jpeg	29	139	463.873	0.776473	1113.14	0.0866385
nonprimate_clip_958.mp4	nonprimate_clip_11.mp4	pic/nonprimate_clip_958.mp4-17.jpeg	pic/nonprimate_clip_958.mp4-81.jpeg	0	14	0	1	1	1	2.92266	1	3	10520	7960	5	0	1	monkey_final_test_v3	2017_02_11_1336	2	17	109	2	0.756654	nonprimate_clip_958.mp4-17.jpeg	nonprimate_clip_958.mp4-81.jpeg	17	17	392.282	0.409293	2258.06	0.985444
nonprimate_clip_35.mp4	nonprimate_clip_757.mp4	pic/nonprimate_clip_757.mp4-101.jpeg	pic/nonprimate_clip_757.mp4-61.jpeg	0	6	0	2	2	1	1.87077	2	2	5400	3800	5	0	1	monkey_final_test_v3	2017_02_11_1336	2	176	115	2	0.703704	nonprimate_clip_757.mp4-101.jpeg	nonprimate_clip_757.mp4-61.jpeg	61	176	849.909	0.450546	2250.89	2.40311
R_nonprimate_clip_791.mp4	R_nonprimate_clip_611.mp4	pic/R_nonprimate_clip_611.mp4-53.jpeg	pic/R_nonprimate_clip_611.mp4-84.jpeg	1	3	0	1	1	1	1.90384	2	1	3960	2720	5	0	1	monkey_final_test_v3	2017_02_11_1336	2	195	142	2	0.686869	R_nonprimate_clip_611.mp4-53.jpeg	R_nonprimate_clip_611.mp4-84.jpeg	53	195	1735.32	0.779354	1606.89	0.365423
nonprimate_clip_920.mp4	nonprimate_clip_40.mp4	pic/nonprimate_clip_920.mp4-123.jpeg	pic/nonprimate_clip_920.mp4-29.jpeg	0	24	0	2	1	0	0.851736	1	5	10760	7000	5	0	1	monkey_final_test_v3	2017_02_11_1336	2	123	133	2	0.650558	nonprimate_clip_920.mp4-123.jpeg	nonprimate_clip_920.mp4-29.jpeg	29	29	1436.92	0.366043	2591.41	2.3104
R_nonprimate_clip_810.mp4	R_nonprimate_clip_139.mp4	pic/R_nonprimate_clip_810.mp4-125.jpeg	pic/R_nonprimate_clip_139.mp4-13.jpeg	1	1	1	1	1	1	1.11895	0	1	8200	7200	5	0	1	monkey_final_test_v3	2017_02_11_1336	2	125	137	2	0.878049	R_nonprimate_clip_810.mp4-125.jpeg	R_nonprimate_clip_139.mp4-13.jpeg	125	125	6917.64	0.183522	1243.66	2.37204
R_nonprimate_clip_234.mp4	R_nonprimate_clip_696.mp4	pic/R_nonprimate_clip_696.mp4-47.jpeg	pic/R_nonprimate_clip_696.mp4-108.jpeg	1	13	0	1	2	0	0.968352	2	3	4680	2240	5	0	1	monkey_final_test_v3	2017_02_11_1336	2	215	107	2	0.478632	R_nonprimate_clip_696.mp4-47.jpeg	R_nonprimate_clip_696.mp4-108.jpeg	47	154	677.367	0.418068	2611.44	1.23256
R_nonprimate_clip_932.mp4	R_nonprimate_clip_834.mp4	pic/R_nonprimate_clip_932.mp4-113.jpeg	pic/R_nonprimate_clip_932.mp4-28.jpeg	1	21	0	2	1	0	1.31918	1	5	10280	6880	5	0	1	monkey_final_test_v3	2017_02_11_1336	2	113	124	2	0.669261	R_nonprimate_clip_932.mp4-113.jpeg	R_nonprimate_clip_932.mp4-28.jpeg	28	28	699.696	0.615109	1758.81	8.10466
nonprimate_clip_29.mp4	nonprimate_clip_359.mp4	pic/nonprimate_clip_359.mp4-15.jpeg	pic/nonprimate_clip_29.mp4-97.jpeg	0	5	1	2	2	1	1.62019	0	1	7640	6160	5	0	1	monkey_final_test_v3	2017_02_11_1336	2	97	119	2	0.806283	nonprimate_clip_359.mp4-15.jpeg	nonprimate_clip_29.mp4-97.jpeg	97	97	3261.88	0.0690199	1263.43	0.464787
R_nonprimate_clip_45.mp4	R_nonprimate_clip_308.mp4	pic/R_nonprimate_clip_45.mp4-24.jpeg	pic/R_nonprimate_clip_45.mp4-76.jpeg	1	10	0	1	2	0	1.08535	1	2	10120	8040	5	0	1	monkey_final_test_v3	2017_02_11_1336	2	76	102	2	0.794466	R_nonprimate_clip_45.mp4-24.jpeg	R_nonprimate_clip_45.mp4-76.jpeg	24	24	7395.17	0.213184	3867.1	0.502952
R_nonprimate_clip_913.mp4	R_nonprimate_clip_138.mp4	pic/R_nonprimate_clip_138.mp4-34.jpeg	pic/R_nonprimate_clip_138.mp4-104.jpeg	1	16	0	1	1	1	1.56973	2	4	5960	3160	5	0	1	monkey_final_test_v3	2017_02_11_1336	2	149	115	2	0.530201	R_nonprimate_clip_138.mp4-34.jpeg	R_nonprimate_clip_138.mp4-104.jpeg	34	149	118.599	0.625141	1796.68	14.111
nonprimate_clip_143.mp4	nonprimate_clip_858.mp4	pic/nonprimate_clip_143.mp4-42.jpeg	pic/nonprimate_clip_143.mp4-121.jpeg	0	19	0	1	2	0	2.33807	1	4	11400	8240	5	0	1	monkey_final_test_v3	2017_02_11_1336	2	121	146	2	0.722807	nonprimate_clip_143.mp4-42.jpeg	nonprimate_clip_143.mp4-121.jpeg	42	42	273.981	0.590884	1402	0.75552
nonprimate_clip_270.mp4	nonprimate_clip_918.mp4	pic/nonprimate_clip_918.mp4-40.jpeg	pic/nonprimate_clip_270.mp4-82.jpeg	0	19	1	2	2	1	0.851498	0	4	8800	5640	5	0	1	monkey_final_test_v3	2017_02_11_1336	2	82	121	2	0.640909	nonprimate_clip_918.mp4-40.jpeg	nonprimate_clip_270.mp4-82.jpeg	82	82	1512.31	0.391167	2648.5	0.532758
R_nonprimate_clip_120.mp4	R_nonprimate_clip_338.mp4	pic/R_nonprimate_clip_120.mp4-84.jpeg	pic/R_nonprimate_clip_338.mp4-2.jpeg	1	12	1	1	1	1	0.935549	0	3	10080	7760	5	0	1	monkey_final_test_v3	2017_02_11_1336	2	84	140	2	0.769841	R_nonprimate_clip_120.mp4-84.jpeg	R_nonprimate_clip_338.mp4-2.jpeg	84	84	5525.35	0.34896	3891.36	0
R_nonprimate_clip_25.mp4	R_nonprimate_clip_243.mp4	pic/R_nonprimate_clip_243.mp4-32.jpeg	pic/R_nonprimate_clip_25.mp4-58.jpeg	1	18	1	2	2	1	1.01857	0	4	8520	5480	5	0	1	monkey_final_test_v3	2017_02_11_1336	2	58	102	2	0.643192	R_nonprimate_clip_243.mp4-32.jpeg	R_nonprimate_clip_25.mp4-58.jpeg	58	58	2387.62	0.130988	3215.39	0.0844374
R_nonprimate_clip_179.mp4	R_nonprimate_clip_904.mp4	pic/R_nonprimate_clip_179.mp4-118.jpeg	pic/R_nonprimate_clip_904.mp4-31.jpeg	1	6	1	1	1	1	1.30181	0	2	6640	5040	5	0	1	monkey_final_test_v3	2017_02_11_1336	2	118	127	2	0.759036	R_nonprimate_clip_179.mp4-118.jpeg	R_nonprimate_clip_904.mp4-31.jpeg	118	118	3069.34	0.113224	2007.02	1.03306
nonprimate_clip_759.mp4	nonprimate_clip_579.mp4	pic/nonprimate_clip_759.mp4-14.jpeg	pic/nonprimate_clip_759.mp4-96.jpeg	0	20	0	1	2	0	1.36953	1	4	11280	8000	5	0	1	monkey_final_test_v3	2017_02_11_1336	2	96	129	2	0.70922	nonprimate_clip_759.mp4-14.jpeg	nonprimate_clip_759.mp4-96.jpeg	14	14	2223.83	0.590886	1882.04	3.77654
R_nonprimate_clip_421.mp4	R_nonprimate_clip_232.mp4	pic/R_nonprimate_clip_421.mp4-102.jpeg	pic/R_nonprimate_clip_232.mp4-27.jpeg	1	2	1	1	1	1	1.01855	0	1	6920	5800	5	0	1	monkey_final_test_v3	2017_02_11_1336	2	102	103	2	0.83815	R_nonprimate_clip_421.mp4-102.jpeg	R_nonprimate_clip_232.mp4-27.jpeg	102	102	2166.17	0.107937	1802.3	0.294278
R_nonprimate_clip_370.mp4	R_nonprimate_clip_68.mp4	pic/R_nonprimate_clip_68.mp4-32.jpeg	pic/R_nonprimate_clip_68.mp4-7.jpeg	1	1	0	2	1	0	2.20439	2	1	6480	5480	5	0	1	monkey_final_test_v3	2017_02_11_1336	2	136	104	2	0.845679	R_nonprimate_clip_68.mp4-32.jpeg	R_nonprimate_clip_68.mp4-7.jpeg	7	111	266.718	0.369201	2336.93	20.1576
R_nonprimate_clip_07.mp4	R_nonprimate_clip_992.mp4	pic/R_nonprimate_clip_07.mp4-98.jpeg	pic/R_nonprimate_clip_992.mp4-37.jpeg	1	13	1	1	1	1	1.26929	0	3	7000	4560	5	0	1	monkey_final_test_v3	2017_02_11_1336	2	98	122	2	0.651429	R_nonprimate_clip_07.mp4-98.jpeg	R_nonprimate_clip_992.mp4-37.jpeg	98	98	2813.07	0.0190761	1755.13	0.430632
R_nonprimate_clip_573.mp4	R_nonprimate_clip_844.mp4	pic/R_nonprimate_clip_844.mp4-22.jpeg	pic/R_nonprimate_clip_844.mp4-98.jpeg	1	18	0	1	1	1	2.65554	2	4	5800	2760	5	0	1	monkey_final_test_v3	2017_02_11_1336	2	125	103	2	0.475862	R_nonprimate_clip_844.mp4-22.jpeg	R_nonprimate_clip_844.mp4-98.jpeg	22	125	2097.7	0.351456	2431.66	2.08086
R_nonprimate_clip_954.mp4	R_nonprimate_clip_968.mp4	pic/R_nonprimate_clip_968.mp4-8.jpeg	pic/R_nonprimate_clip_954.mp4-35.jpeg	1	25	1	2	1	0	1.05212	0	5	9600	5720	5	0	1	monkey_final_test_v3	2017_02_11_1336	2	132	124	2	0.595833	R_nonprimate_clip_968.mp4-8.jpeg	R_nonprimate_clip_954.mp4-35.jpeg	35	35	1870.8	0.0434638	1941.57	0.202031
R_nonprimate_clip_298.mp4	R_nonprimate_clip_845.mp4	pic/R_nonprimate_clip_845.mp4-83.jpeg	pic/R_nonprimate_clip_845.mp4-10.jpeg	1	17	0	2	2	1	1.55268	2	4	6280	3360	5	0	1	monkey_final_test_v3	2017_02_11_1336	2	154	144	2	0.535032	R_nonprimate_clip_845.mp4-83.jpeg	R_nonprimate_clip_845.mp4-10.jpeg	10	154	3537.49	0.549858	2012.05	0.108968
R_nonprimate_clip_58.mp4	R_nonprimate_clip_151.mp4	pic/R_nonprimate_clip_58.mp4-15.jpeg	pic/R_nonprimate_clip_58.mp4-58.jpeg	1	7	0	1	1	1	1.75344	1	2	11880	10160	5	0	1	monkey_final_test_v3	2017_02_11_1336	2	15	135	2	0.855219	R_nonprimate_clip_58.mp4-15.jpeg	R_nonprimate_clip_58.mp4-58.jpeg	15	15	681.09	0.775464	1799.16	11.3841
R_nonprimate_clip_943.mp4	R_nonprimate_clip_521.mp4	pic/R_nonprimate_clip_943.mp4-100.jpeg	pic/R_nonprimate_clip_943.mp4-6.jpeg	1	24	0	2	1	0	0.951971	1	5	10640	6880	5	0	1	monkey_final_test_v3	2017_02_11_1336	2	100	105	2	0.646617	R_nonprimate_clip_943.mp4-100.jpeg	R_nonprimate_clip_943.mp4-6.jpeg	6	6	340.508	0.553471	2296.54	1.17454
R_nonprimate_clip_429.mp4	R_nonprimate_clip_751.mp4	pic/R_nonprimate_clip_751.mp4-29.jpeg	pic/R_nonprimate_clip_751.mp4-96.jpeg	1	15	0	1	2	0	2.38812	2	3	4880	2200	5	0	1	monkey_final_test_v3	2017_02_11_1336	2	197	101	2	0.45082	R_nonprimate_clip_751.mp4-29.jpeg	R_nonprimate_clip_751.mp4-96.jpeg	29	130	985.858	0.252679	2315.78	0
R_nonprimate_clip_346.mp4	R_nonprimate_clip_233.mp4	pic/R_nonprimate_clip_346.mp4-96.jpeg	pic/R_nonprimate_clip_346.mp4-5.jpeg	1	23	0	2	1	0	0.801604	1	5	10200	6560	5	0	1	monkey_final_test_v3	2017_02_11_1336	2	96	100	2	0.643137	R_nonprimate_clip_346.mp4-96.jpeg	R_nonprimate_clip_346.mp4-5.jpeg	5	5	703.048	0.745585	1281.94	0.571545
R_nonprimate_clip_192.mp4	R_nonprimate_clip_744.mp4	pic/R_nonprimate_clip_744.mp4-50.jpeg	pic/R_nonprimate_clip_192.mp4-85.jpeg	1	23	1	2	2	1	1.0688	0	5	7880	4240	5	0	1	monkey_final_test_v3	2017_02_11_1336	2	85	126	2	0.538071	R_nonprimate_clip_744.mp4-50.jpeg	R_nonprimate_clip_192.mp4-85.jpeg	85	85	1496.39	0.0828103	2927.58	0.583245
nonprimate_clip_987.mp4	nonprimate_clip_554.mp4	pic/nonprimate_clip_987.mp4-116.jpeg	pic/nonprimate_clip_554.mp4-46.jpeg	0	16	1	1	1	1	1.60313	0	4	7120	4320	5	0	1	monkey_final_test_v3	2017_02_11_1336	2	116	140	2	0.606742	nonprimate_clip_987.mp4-116.jpeg	nonprimate_clip_554.mp4-46.jpeg	116	116	2896.24	0.420291	3003.68	0
R_nonprimate_clip_12.mp4	R_nonprimate_clip_807.mp4	pic/R_nonprimate_clip_807.mp4-11.jpeg	pic/R_nonprimate_clip_12.mp4-33.jpeg	1	21	1	2	2	1	0.968373	0	5	10240	6840	5	0	1	monkey_final_test_v3	2017_02_11_1336	2	33	107	2	0.667969	R_nonprimate_clip_807.mp4-11.jpeg	R_nonprimate_clip_12.mp4-33.jpeg	33	33	3404.95	0.171394	2661.37	1.03058
nonprimate_clip_830.mp4	nonprimate_clip_282.mp4	pic/nonprimate_clip_830.mp4-65.jpeg	pic/nonprimate_clip_282.mp4-40.jpeg	0	20	1	1	2	0	0.884902	0	4	8240	4960	5	0	1	monkey_final_test_v3	2017_02_11_1336	2	147	107	2	0.601942	nonprimate_clip_830.mp4-65.jpeg	nonprimate_clip_282.mp4-40.jpeg	65	65	4259.93	0.165416	2607.38	0.842604
nonprimate_clip_496.mp4	nonprimate_clip_463.mp4	pic/nonprimate_clip_496.mp4-47.jpeg	pic/nonprimate_clip_496.mp4-22.jpeg	0	1	0	2	2	1	3.74149	1	1	10240	9240	5	0	1	monkey_final_test_v3	2017_02_11_1336	2	22	121	2	0.902344	nonprimate_clip_496.mp4-47.jpeg	nonprimate_clip_496.mp4-22.jpeg	22	22	1179.23	0.166542	3015.12	0.801256
R_nonprimate_clip_571.mp4	R_nonprimate_clip_451.mp4	pic/R_nonprimate_clip_451.mp4-50.jpeg	pic/R_nonprimate_clip_451.mp4-108.jpeg	1	12	0	1	2	0	1.25243	2	3	5040	2720	5	0	1	monkey_final_test_v3	2017_02_11_1336	2	231	123	2	0.539683	R_nonprimate_clip_451.mp4-50.jpeg	R_nonprimate_clip_451.mp4-108.jpeg	50	173	76.7554	0.946041	496.49	21.5188
nonprimate_clip_749.mp4	nonprimate_clip_534.mp4	pic/nonprimate_clip_534.mp4-13.jpeg	pic/nonprimate_clip_534.mp4-80.jpeg	0	15	0	1	1	1	2.55547	2	3	6360	3680	5	0	1	monkey_final_test_v3	2017_02_11_1336	2	133	120	2	0.578616	nonprimate_clip_534.mp4-13.jpeg	nonprimate_clip_534.mp4-80.jpeg	13	133	513.656	0.463607	2321.35	2.5946
R_nonprimate_clip_85.mp4	R_nonprimate_clip_560.mp4	pic/R_nonprimate_clip_85.mp4-89.jpeg	pic/R_nonprimate_clip_85.mp4-7.jpeg	1	20	0	2	1	0	0.851538	1	4	10720	7440	5	0	1	monkey_final_test_v3	2017_02_11_1336	2	89	112	2	0.69403	R_nonprimate_clip_85.mp4-89.jpeg	R_nonprimate_clip_85.mp4-7.jpeg	7	7	719.995	0.713351	1617.63	16.5638
R_nonprimate_clip_859.mp4	R_nonprimate_clip_431.mp4	pic/R_nonprimate_clip_431.mp4-95.jpeg	pic/R_nonprimate_clip_431.mp4-61.jpeg	1	4	0	2	2	1	1.13567	2	1	3800	2440	5	0	1	monkey_final_test_v3	2017_02_11_1336	2	193	132	2	0.642105	R_nonprimate_clip_431.mp4-95.jpeg	R_nonprimate_clip_431.mp4-61.jpeg	61	193	363.027	0.101906	2372.04	2.4477
nonprimate_clip_669.mp4	nonprimate_clip_557.mp4	pic/nonprimate_clip_557.mp4-20.jpeg	pic/nonprimate_clip_557.mp4-111.jpeg	0	23	0	1	2	0	2.03732	2	5	5800	2160	5	0	1	monkey_final_test_v3	2017_02_11_1336	2	235	124	2	0.372414	nonprimate_clip_557.mp4-20.jpeg	nonprimate_clip_557.mp4-111.jpeg	20	144	910.803	0.778647	1808.63	0.678536
nonprimate_clip_528.mp4	nonprimate_clip_99.mp4	pic/nonprimate_clip_99.mp4-8.jpeg	pic/nonprimate_clip_528.mp4-80.jpeg	0	10	1	2	2	1	1.08585	0	2	9560	7480	5	0	1	monkey_final_test_v3	2017_02_11_1336	2	80	124	2	0.782427	nonprimate_clip_99.mp4-8.jpeg	nonprimate_clip_528.mp4-80.jpeg	80	80	2620.43	0.442646	3217.86	0.0887388
R_nonprimate_clip_929.mp4	R_nonprimate_clip_396.mp4	pic/R_nonprimate_clip_396.mp4-32.jpeg	pic/R_nonprimate_clip_929.mp4-86.jpeg	1	15	1	2	2	1	0.935302	0	3	8320	5640	5	0	1	monkey_final_test_v3	2017_02_11_1336	2	86	121	2	0.677885	R_nonprimate_clip_396.mp4-32.jpeg	R_nonprimate_clip_929.mp4-86.jpeg	86	86	3803.71	0.429688	2563.8	0.374082
nonprimate_clip_257.mp4	nonprimate_clip_169.mp4	pic/nonprimate_clip_169.mp4-82.jpeg	pic/nonprimate_clip_169.mp4-54.jpeg	0	2	0	2	1	0	2.8727	2	1	4040	2920	5	0	1	monkey_final_test_v3	2017_02_11_1336	2	207	125	2	0.722772	nonprimate_clip_169.mp4-82.jpeg	nonprimate_clip_169.mp4-54.jpeg	54	179	388.376	0.734157	1652.34	6.82461
nonprimate_clip_226.mp4	nonprimate_clip_568.mp4	pic/nonprimate_clip_226.mp4-104.jpeg	pic/nonprimate_clip_568.mp4-81.jpeg	0	22	1	1	1	1	1.21918	0	5	7000	3480	5	0	1	monkey_final_test_v3	2017_02_11_1336	2	104	111	2	0.497143	nonprimate_clip_226.mp4-104.jpeg	nonprimate_clip_568.mp4-81.jpeg	104	104	1882.54	0.0520114	2683.46	0.163896
nonprimate_clip_144.mp4	nonprimate_clip_714.mp4	pic/nonprimate_clip_144.mp4-141.jpeg	pic/nonprimate_clip_714.mp4-23.jpeg	0	2	1	1	1	1	1.21898	0	1	6400	5280	5	0	1	monkey_final_test_v3	2017_02_11_1336	2	141	146	2	0.825	nonprimate_clip_144.mp4-141.jpeg	nonprimate_clip_714.mp4-23.jpeg	141	141	2915.41	0.182733	1282	0.63663
nonprimate_clip_610.mp4	nonprimate_clip_960.mp4	pic/nonprimate_clip_610.mp4-81.jpeg	pic/nonprimate_clip_960.mp4-23.jpeg	0	8	1	1	1	1	3.92496	0	2	7240	5400	5	0	1	monkey_final_test_v3	2017_02_11_1336	2	81	104	2	0.745856	nonprimate_clip_610.mp4-81.jpeg	nonprimate_clip_960.mp4-23.jpeg	81	81	4042.2	0.163193	3490.45	0.232692
nonprimate_clip_163.mp4	nonprimate_clip_989.mp4	pic/nonprimate_clip_163.mp4-36.jpeg	pic/nonprimate_clip_989.mp4-10.jpeg	0	21	1	1	2	0	1.11871	0	5	9080	5680	5	0	1	monkey_final_test_v3	2017_02_11_1336	2	121	111	2	0.625551	nonprimate_clip_163.mp4-36.jpeg	nonprimate_clip_989.mp4-10.jpeg	36	36	1860.07	0.0300982	3275.81	1.15266
R_nonprimate_clip_342.mp4	R_nonprimate_clip_795.mp4	pic/R_nonprimate_clip_795.mp4-35.jpeg	pic/R_nonprimate_clip_342.mp4-66.jpeg	1	20	1	2	1	0	2.62204	0	4	9200	5920	5	0	1	monkey_final_test_v3	2017_02_11_1336	2	148	113	2	0.643478	R_nonprimate_clip_795.mp4-35.jpeg	R_nonprimate_clip_342.mp4-66.jpeg	66	66	5591.68	0.606973	3556.5	0
R_nonprimate_clip_260.mp4	R_nonprimate_clip_868.mp4	pic/R_nonprimate_clip_260.mp4-88.jpeg	pic/R_nonprimate_clip_260.mp4-128.jpeg	1	6	0	1	2	0	1.21882	1	2	8280	6680	5	0	1	monkey_final_test_v3	2017_02_11_1336	2	128	139	2	0.806763	R_nonprimate_clip_260.mp4-88.jpeg	R_nonprimate_clip_260.mp4-128.jpeg	88	88	369.561	0.202755	2529.98	13.5443
R_nonprimate_clip_758.mp4	R_nonprimate_clip_614.mp4	pic/R_nonprimate_clip_614.mp4-33.jpeg	pic/R_nonprimate_clip_758.mp4-95.jpeg	1	7	1	2	2	1	1.95377	0	2	6680	4960	5	0	1	monkey_final_test_v3	2017_02_11_1336	2	95	105	2	0.742515	R_nonprimate_clip_614.mp4-33.jpeg	R_nonprimate_clip_758.mp4-95.jpeg	95	95	3389.54	0.142609	1270.44	0.200961
nonprimate_clip_323.mp4	nonprimate_clip_04.mp4	pic/nonprimate_clip_323.mp4-93.jpeg	pic/nonprimate_clip_04.mp4-46.jpeg	0	14	1	1	1	1	1.70357	0	3	7000	4440	5	0	1	monkey_final_test_v3	2017_02_11_1336	2	93	111	2	0.634286	nonprimate_clip_323.mp4-93.jpeg	nonprimate_clip_04.mp4-46.jpeg	93	93	1405.67	0.0379226	2461.49	0.815186
nonprimate_clip_485.mp4	nonprimate_clip_988.mp4	pic/nonprimate_clip_485.mp4-27.jpeg	pic/nonprimate_clip_485.mp4-76.jpeg	0	9	0	1	1	1	1.87064	1	2	9360	7400	5	0	1	monkey_final_test_v3	2017_02_11_1336	2	27	109	2	0.790598	nonprimate_clip_485.mp4-27.jpeg	nonprimate_clip_485.mp4-76.jpeg	27	27	1484.44	0.744378	933.527	0.162007
nonprimate_clip_851.mp4	nonprimate_clip_583.mp4	pic/nonprimate_clip_851.mp4-123.jpeg	pic/nonprimate_clip_583.mp4-53.jpeg	0	11	1	1	1	1	0.968587	0	3	6760	4560	5	0	1	monkey_final_test_v3	2017_02_11_1336	2	123	125	2	0.674556	nonprimate_clip_851.mp4-123.jpeg	nonprimate_clip_583.mp4-53.jpeg	123	123	4233.14	0.501365	3530.91	0.395227
R_nonprimate_clip_299.mp4	R_nonprimate_clip_615.mp4	pic/R_nonprimate_clip_299.mp4-70.jpeg	pic/R_nonprimate_clip_615.mp4-5.jpeg	1	5	1	1	1	1	1.35319	0	1	7720	6240	5	0	1	monkey_final_test_v3	2017_02_11_1336	2	70	102	2	0.80829	R_nonprimate_clip_299.mp4-70.jpeg	R_nonprimate_clip_615.mp4-5.jpeg	70	70	1612.15	0.115436	1526.28	0.271937
nonprimate_clip_948.mp4	nonprimate_clip_853.mp4	pic/nonprimate_clip_948.mp4-40.jpeg	pic/nonprimate_clip_948.mp4-77.jpeg	0	5	0	1	2	0	2.23807	1	1	9800	8320	5	0	1	monkey_final_test_v3	2017_02_11_1336	2	77	108	2	0.84898	nonprimate_clip_948.mp4-40.jpeg	nonprimate_clip_948.mp4-77.jpeg	40	40	295.873	0.665669	1676.88	2.65432
nonprimate_clip_377.mp4	nonprimate_clip_84.mp4	pic/nonprimate_clip_377.mp4-90.jpeg	pic/nonprimate_clip_84.mp4-13.jpeg	0	3	1	1	1	1	1.05212	0	1	7880	6640	5	0	1	monkey_final_test_v3	2017_02_11_1336	2	90	108	2	0.84264	nonprimate_clip_377.mp4-90.jpeg	nonprimate_clip_84.mp4-13.jpeg	90	90	1129.69	0.367261	2867.03	0.533114
nonprimate_clip_367.mp4	nonprimate_clip_707.mp4	pic/nonprimate_clip_367.mp4-55.jpeg	pic/nonprimate_clip_367.mp4-86.jpeg	0	3	0	1	2	0	1.38647	1	1	8680	7440	5	0	1	monkey_final_test_v3	2017_02_11_1336	2	86	109	2	0.857143	nonprimate_clip_367.mp4-55.jpeg	nonprimate_clip_367.mp4-86.jpeg	55	55	196.956	0.87067	1032.64	2.12506
nonprimate_clip_417.mp4	nonprimate_clip_03.mp4	pic/nonprimate_clip_03.mp4-40.jpeg	pic/nonprimate_clip_417.mp4-57.jpeg	0	23	1	2	2	1	1.15236	0	5	8120	4480	5	0	1	monkey_final_test_v3	2017_02_11_1336	2	57	108	2	0.551724	nonprimate_clip_03.mp4-40.jpeg	nonprimate_clip_417.mp4-57.jpeg	57	57	8295.45	0.213629	3888.8	0.62554
nonprimate_clip_961.mp4	nonprimate_clip_891.mp4	pic/nonprimate_clip_891.mp4-57.jpeg	pic/nonprimate_clip_961.mp4-98.jpeg	0	17	1	2	2	1	1.0354	0	4	6880	3960	5	0	1	monkey_final_test_v3	2017_02_11_1336	2	98	114	2	0.575581	nonprimate_clip_891.mp4-57.jpeg	nonprimate_clip_961.mp4-98.jpeg	98	98	2777.18	0.0885173	2860.75	0.86684
R_nonprimate_clip_832.mp4	R_nonprimate_clip_911.mp4	pic/R_nonprimate_clip_911.mp4-9.jpeg	pic/R_nonprimate_clip_832.mp4-86.jpeg	1	3	1	2	2	1	1.08557	0	1	7480	6240	5	0	1	monkey_final_test_v3	2017_02_11_1336	2	86	108	2	0.834225	R_nonprimate_clip_911.mp4-9.jpeg	R_nonprimate_clip_832.mp4-86.jpeg	86	86	1602.29	0.0740758	2260.76	0.142026
nonprimate_clip_792.mp4	nonprimate_clip_695.mp4	pic/nonprimate_clip_792.mp4-123.jpeg	pic/nonprimate_clip_695.mp4-16.jpeg	0	1	1	1	1	1	1.13545	0	1	7040	6040	5	0	1	monkey_final_test_v3	2017_02_11_1336	2	123	132	2	0.857955	nonprimate_clip_792.mp4-123.jpeg	nonprimate_clip_695.mp4-16.jpeg	123	123	1890.09	0.215875	2680.49	0.473292
R_nonprimate_clip_365.mp4	R_nonprimate_clip_197.mp4	pic/R_nonprimate_clip_365.mp4-66.jpeg	pic/R_nonprimate_clip_197.mp4-12.jpeg	1	11	1	1	1	1	2.35481	0	3	8280	6080	5	0	1	monkey_final_test_v3	2017_02_11_1336	2	66	109	2	0.7343	R_nonprimate_clip_365.mp4-66.jpeg	R_nonprimate_clip_197.mp4-12.jpeg	66	66	2511.4	0.0961076	2197.99	0.026927
R_nonprimate_clip_747.mp4	R_nonprimate_clip_300.mp4	pic/R_nonprimate_clip_300.mp4-105.jpeg	pic/R_nonprimate_clip_300.mp4-26.jpeg	1	19	0	2	1	0	1.33605	2	4	5320	2160	5	0	1	monkey_final_test_v3	2017_02_11_1336	2	212	107	2	0.406015	R_nonprimate_clip_300.mp4-105.jpeg	R_nonprimate_clip_300.mp4-26.jpeg	26	133	1211.51	0.413157	2509.96	13.8634
nonprimate_clip_278.mp4	nonprimate_clip_688.mp4	pic/nonprimate_clip_278.mp4-72.jpeg	pic/nonprimate_clip_688.mp4-47.jpeg	0	18	1	1	1	1	1.63676	0	4	7160	4120	5	0	1	monkey_final_test_v3	2017_02_11_1336	2	72	101	2	0.575419	nonprimate_clip_278.mp4-72.jpeg	nonprimate_clip_688.mp4-47.jpeg	72	72	2211.2	0.11694	3272.44	0.953713
nonprimate_clip_46.mp4	nonprimate_clip_569.mp4	pic/nonprimate_clip_569.mp4-89.jpeg	pic/nonprimate_clip_569.mp4-13.jpeg	0	18	0	2	2	1	3.74096	2	4	5680	2640	5	0	1	monkey_final_test_v3	2017_02_11_1336	2	150	137	2	0.464789	nonprimate_clip_569.mp4-89.jpeg	nonprimate_clip_569.mp4-13.jpeg	13	150	311.679	0.810875	1013.31	0.281581
R_nonprimate_clip_914.mp4	R_nonprimate_clip_445.mp4	pic/R_nonprimate_clip_914.mp4-113.jpeg	pic/R_nonprimate_clip_914.mp4-25.jpeg	1	22	0	2	1	0	1.08531	1	5	10440	6920	5	0	1	monkey_final_test_v3	2017_02_11_1336	2	113	116	2	0.662835	R_nonprimate_clip_914.mp4-113.jpeg	R_nonprimate_clip_914.mp4-25.jpeg	25	25	503.306	0.709695	1470.31	1.96123
R_nonprimate_clip_305.mp4	R_nonprimate_clip_882.mp4	pic/R_nonprimate_clip_882.mp4-79.jpeg	pic/R_nonprimate_clip_882.mp4-51.jpeg	1	2	0	2	2	1	1.93748	2	1	4880	3760	5	0	1	monkey_final_test_v3	2017_02_11_1336	2	186	135	2	0.770492	R_nonprimate_clip_882.mp4-79.jpeg	R_nonprimate_clip_882.mp4-51.jpeg	51	186	1286	0.619805	2080.47	0.747051
nonprimate_clip_982.mp4	nonprimate_clip_561.mp4	pic/nonprimate_clip_982.mp4-99.jpeg	pic/nonprimate_clip_982.mp4-2.jpeg	0	25	0	2	2	1	2.02247	1	5	10320	6440	5	0	1	monkey_final_test_v3	2017_02_11_1336	2	2	108	2	0.624031	nonprimate_clip_982.mp4-99.jpeg	nonprimate_clip_982.mp4-2.jpeg	2	2	1143.81	0.481981	2509.36	0.198398
nonprimate_clip_604.mp4	nonprimate_clip_216.mp4	pic/nonprimate_clip_604.mp4-108.jpeg	pic/nonprimate_clip_604.mp4-35.jpeg	0	17	0	2	1	0	2.30479	1	4	9880	6960	5	0	1	monkey_final_test_v3	2017_02_11_1336	2	108	117	2	0.704453	nonprimate_clip_604.mp4-108.jpeg	nonprimate_clip_604.mp4-35.jpeg	35	35	115.082	0.912592	1188.21	53.1051
R_nonprimate_clip_264.mp4	R_nonprimate_clip_49.mp4	pic/R_nonprimate_clip_49.mp4-39.jpeg	pic/R_nonprimate_clip_264.mp4-122.jpeg	1	14	1	2	2	1	0.951904	0	3	8000	5440	5	0	1	monkey_final_test_v3	2017_02_11_1336	2	122	147	2	0.68	R_nonprimate_clip_49.mp4-39.jpeg	R_nonprimate_clip_264.mp4-122.jpeg	122	122	3002.15	0.474603	2490.33	0.0896263
nonprimate_clip_728.mp4	nonprimate_clip_160.mp4	pic/nonprimate_clip_728.mp4-96.jpeg	pic/nonprimate_clip_728.mp4-53.jpeg	0	7	0	2	1	0	1.92046	1	2	9760	8040	5	0	1	monkey_final_test_v3	2017_02_11_1336	2	96	142	2	0.82377	nonprimate_clip_728.mp4-96.jpeg	nonprimate_clip_728.mp4-53.jpeg	53	53	983.595	0.704713	1577.16	0.0789248
R_nonprimate_clip_627.mp4	R_nonprimate_clip_502.mp4	pic/R_nonprimate_clip_502.mp4-31.jpeg	pic/R_nonprimate_clip_627.mp4-49.jpeg	1	22	1	2	1	0	3.10652	0	5	8880	5360	5	0	1	monkey_final_test_v3	2017_02_11_1336	2	137	106	2	0.603604	R_nonprimate_clip_502.mp4-31.jpeg	R_nonprimate_clip_627.mp4-49.jpeg	49	49	2400.89	0.0144746	1144.18	0.632696
nonprimate_clip_755.mp4	nonprimate_clip_715.mp4	pic/nonprimate_clip_755.mp4-95.jpeg	pic/nonprimate_clip_715.mp4-27.jpeg	0	13	1	1	1	1	2.4716	0	3	7640	5200	5	0	1	monkey_final_test_v3	2017_02_11_1336	2	95	129	2	0.680628	nonprimate_clip_755.mp4-95.jpeg	nonprimate_clip_715.mp4-27.jpeg	95	95	4066.82	0.53134	680.326	0.0254192
R_nonprimate_clip_641.mp4	R_nonprimate_clip_490.mp4	pic/R_nonprimate_clip_490.mp4-12.jpeg	pic/R_nonprimate_clip_641.mp4-24.jpeg	1	24	1	2	2	1	0.818296	0	5	9520	5760	5	0	1	monkey_final_test_v3	2017_02_11_1336	2	24	106	2	0.605042	R_nonprimate_clip_490.mp4-12.jpeg	R_nonprimate_clip_641.mp4-24.jpeg	24	24	4206.46	0.0583454	2634.43	0.281267
R_nonprimate_clip_580.mp4	R_nonprimate_clip_407.mp4	pic/R_nonprimate_clip_580.mp4-86.jpeg	pic/R_nonprimate_clip_407.mp4-25.jpeg	1	8	1	1	1	1	1.60311	0	2	7000	5160	5	0	1	monkey_final_test_v3	2017_02_11_1336	2	86	107	2	0.737143	R_nonprimate_clip_580.mp4-86.jpeg	R_nonprimate_clip_407.mp4-25.jpeg	86	86	5635.4	-0.0932611	1310.11	0.060133
nonprimate_clip_815.mp4	nonprimate_clip_874.mp4	pic/nonprimate_clip_874.mp4-6.jpeg	pic/nonprimate_clip_874.mp4-67.jpeg	0	13	0	1	2	0	1.85341	2	3	6440	4000	5	0	1	monkey_final_test_v3	2017_02_11_1336	2	212	145	2	0.621118	nonprimate_clip_874.mp4-6.jpeg	nonprimate_clip_874.mp4-67.jpeg	6	151	172.342	0.91451	672.065	15.0646
nonprimate_clip_409.mp4	nonprimate_clip_334.mp4	pic/nonprimate_clip_334.mp4-29.jpeg	pic/nonprimate_clip_409.mp4-94.jpeg	0	6	1	2	2	1	0.935535	0	2	6440	4840	5	0	1	monkey_final_test_v3	2017_02_11_1336	2	94	105	2	0.751553	nonprimate_clip_334.mp4-29.jpeg	nonprimate_clip_409.mp4-94.jpeg	94	94	2355.07	0.133986	2432.28	0.541431
nonprimate_clip_811.mp4	nonprimate_clip_324.mp4	pic/nonprimate_clip_811.mp4-71.jpeg	pic/nonprimate_clip_324.mp4-41.jpeg	0	24	1	1	1	1	1.11895	0	5	8800	5040	5	0	1	monkey_final_test_v3	2017_02_11_1336	2	71	124	2	0.572727	nonprimate_clip_811.mp4-71.jpeg	nonprimate_clip_324.mp4-41.jpeg	71	71	3070.05	0.118968	2613.38	0.433391
R_nonprimate_clip_265.mp4	R_nonprimate_clip_785.mp4	pic/R_nonprimate_clip_785.mp4-49.jpeg	pic/R_nonprimate_clip_265.mp4-125.jpeg	1	10	1	2	1	0	1.15218	0	2	6640	4560	5	0	1	monkey_final_test_v3	2017_02_11_1336	2	177	128	2	0.686747	R_nonprimate_clip_785.mp4-49.jpeg	R_nonprimate_clip_265.mp4-125.jpeg	125	125	3942.42	0.164243	1261.4	0.517915
R_nonprimate_clip_563.mp4	R_nonprimate_clip_06.mp4	pic/R_nonprimate_clip_06.mp4-59.jpeg	pic/R_nonprimate_clip_06.mp4-13.jpeg	1	8	0	2	1	0	2.05429	2	2	5840	4000	5	0	1	monkey_final_test_v3	2017_02_11_1336	2	165	106	2	0.684932	R_nonprimate_clip_06.mp4-59.jpeg	R_nonprimate_clip_06.mp4-13.jpeg	13	119	288.688	0.305094	2167.42	5.94452
R_nonprimate_clip_132.mp4	R_nonprimate_clip_214.mp4	pic/R_nonprimate_clip_214.mp4-9.jpeg	pic/R_nonprimate_clip_214.mp4-64.jpeg	1	11	0	1	1	1	2.45511	2	3	5680	3480	5	0	1	monkey_final_test_v3	2017_02_11_1336	2	138	129	2	0.612676	R_nonprimate_clip_214.mp4-9.jpeg	R_nonprimate_clip_214.mp4-64.jpeg	9	138	348.715	0.329122	2179.25	1.18003
nonprimate_clip_838.mp4	nonprimate_clip_42.mp4	pic/nonprimate_clip_838.mp4-96.jpeg	pic/nonprimate_clip_838.mp4-8.jpeg	0	22	0	2	1	0	1.63679	1	5	10400	6880	5	0	1	monkey_final_test_v3	2017_02_11_1336	2	96	113	2	0.661538	nonprimate_clip_838.mp4-96.jpeg	nonprimate_clip_838.mp4-8.jpeg	8	8	545.535	0.22034	2354.5	3.52726
nonprimate_clip_345.mp4	nonprimate_clip_89.mp4	pic/nonprimate_clip_89.mp4-111.jpeg	pic/nonprimate_clip_89.mp4-77.jpeg	0	4	0	2	2	1	3.65774	2	1	3880	2520	5	0	1	monkey_final_test_v3	2017_02_11_1336	2	216	139	2	0.649485	nonprimate_clip_89.mp4-111.jpeg	nonprimate_clip_89.mp4-77.jpeg	77	216	1127.43	0.816738	1539.2	0.116132
R_nonprimate_clip_193.mp4	R_nonprimate_clip_349.mp4	pic/R_nonprimate_clip_193.mp4-80.jpeg	pic/R_nonprimate_clip_349.mp4-9.jpeg	1	9	1	1	1	1	1.13546	0	2	8360	6400	5	0	1	monkey_final_test_v3	2017_02_11_1336	2	80	120	2	0.76555	R_nonprimate_clip_193.mp4-80.jpeg	R_nonprimate_clip_349.mp4-9.jpeg	80	80	5483.61	0.285535	3185.01	0.0769352
R_nonprimate_clip_704.mp4	R_nonprimate_clip_967.mp4	pic/R_nonprimate_clip_967.mp4-53.jpeg	pic/R_nonprimate_clip_704.mp4-104.jpeg	1	17	1	2	2	1	0.951944	0	4	6800	3880	5	0	1	monkey_final_test_v3	2017_02_11_1336	2	104	124	2	0.570588	R_nonprimate_clip_967.mp4-53.jpeg	R_nonprimate_clip_704.mp4-104.jpeg	104	104	4715.11	0.422847	317.355	0
nonprimate_clip_970.mp4	nonprimate_clip_08.mp4	pic/nonprimate_clip_08.mp4-99.jpeg	pic/nonprimate_clip_08.mp4-29.jpeg	0	16	0	2	1	0	2.522	2	4	5400	2600	5	0	1	monkey_final_test_v3	2017_02_11_1336	2	205	106	2	0.481481	nonprimate_clip_08.mp4-99.jpeg	nonprimate_clip_08.mp4-29.jpeg	29	135	179.351	0.657547	1558.29	33.2004
R_nonprimate_clip_387.mp4	R_nonprimate_clip_329.mp4	pic/R_nonprimate_clip_387.mp4-55.jpeg	pic/R_nonprimate_clip_387.mp4-92.jpeg	1	5	0	1	1	1	2.45494	1	1	9120	7640	5	0	1	monkey_final_test_v3	2017_02_11_1336	2	55	112	2	0.837719	R_nonprimate_clip_387.mp4-55.jpeg	R_nonprimate_clip_387.mp4-92.jpeg	55	55	347.674	0.607647	1639.11	0.173397
R_nonprimate_clip_772.mp4	R_nonprimate_clip_720.mp4	pic/R_nonprimate_clip_772.mp4-135.jpeg	pic/R_nonprimate_clip_720.mp4-26.jpeg	1	4	1	1	2	0	2.87251	0	1	6440	5080	5	0	1	monkey_final_test_v3	2017_02_11_1336	2	169	143	2	0.78882	R_nonprimate_clip_772.mp4-135.jpeg	R_nonprimate_clip_720.mp4-26.jpeg	135	135	591.992	0.160471	2524.01	0.984233
nonprimate_clip_415.mp4	nonprimate_clip_43.mp4	pic/nonprimate_clip_43.mp4-37.jpeg	pic/nonprimate_clip_415.mp4-87.jpeg	0	12	1	2	2	1	1.45269	0	3	7520	5200	5	0	1	monkey_final_test_v3	2017_02_11_1336	2	87	108	2	0.691489	nonprimate_clip_43.mp4-37.jpeg	nonprimate_clip_415.mp4-87.jpeg	87	87	4392.93	0.29301	2788.52	0
nonprimate_clip_903.mp4	nonprimate_clip_505.mp4	pic/nonprimate_clip_505.mp4-3.jpeg	pic/nonprimate_clip_903.mp4-12.jpeg	0	25	1	2	1	0	1.4534	0	5	9840	5960	5	0	1	monkey_final_test_v3	2017_02_11_1336	2	109	106	2	0.605691	nonprimate_clip_505.mp4-3.jpeg	nonprimate_clip_903.mp4-12.jpeg	12	12	3887.17	0.576428	1084.62	0
nonprimate_clip_77.mp4	nonprimate_clip_246.mp4	pic/nonprimate_clip_77.mp4-78.jpeg	pic/nonprimate_clip_246.mp4-36.jpeg	0	15	1	1	1	1	1.60311	0	3	7600	4920	5	0	1	monkey_final_test_v3	2017_02_11_1336	2	78	109	2	0.647368	nonprimate_clip_77.mp4-78.jpeg	nonprimate_clip_246.mp4-36.jpeg	78	78	2477.47	0.0906843	3454.12	0.0985886
R_nonprimate_clip_945.mp4	R_nonprimate_clip_827.mp4	pic/R_nonprimate_clip_827.mp4-48.jpeg	pic/R_nonprimate_clip_945.mp4-105.jpeg	1	19	1	2	2	1	1.85345	0	4	7400	4240	5	0	1	monkey_final_test_v3	2017_02_11_1336	2	105	136	2	0.572973	R_nonprimate_clip_827.mp4-48.jpeg	R_nonprimate_clip_945.mp4-105.jpeg	105	105	1560.42	0.0870426	2823.22	0.610278
nonprimate_clip_38.mp4	nonprimate_clip_996.mp4	pic/nonprimate_clip_996.mp4-84.jpeg	pic/nonprimate_clip_996.mp4-26.jpeg	0	12	0	2	1	0	6.53034	2	3	6560	4240	5	0	1	monkey_final_test_v3	2017_02_11_1336	2	185	101	2	0.646341	nonprimate_clip_996.mp4-84.jpeg	nonprimate_clip_996.mp4-26.jpeg	26	127	924.288	0.334249	2080.04	1.72622
nonprimate_clip_466.mp4	nonprimate_clip_459.mp4	pic/nonprimate_clip_466.mp4-70.jpeg	pic/nonprimate_clip_466.mp4-30.jpeg	0	6	0	2	1	0	1.85412	1	2	10200	8600	1	0	1	monkey_final_test_v1	2017_10_25_1323	3	70	108	3	0.843137	nonprimate_clip_466.mp4-70.jpeg	nonprimate_clip_466.mp4-30.jpeg	30	30	192.777	0.87025	855.213	4.13485
nonprimate_clip_806.mp4	nonprimate_clip_966.mp4	pic/nonprimate_clip_806.mp4-71.jpeg	pic/nonprimate_clip_806.mp4-40.jpeg	0	3	0	2	2	1	0.868805	1	1	10360	9120	1	0	1	monkey_final_test_v1	2017_10_25_1323	3	40	126	3	0.880309	nonprimate_clip_806.mp4-71.jpeg	nonprimate_clip_806.mp4-40.jpeg	40	40	205.629	0.806164	1477.11	9.57672
nonprimate_clip_956.mp4	nonprimate_clip_41.mp4	pic/nonprimate_clip_956.mp4-68.jpeg	pic/nonprimate_clip_41.mp4-11.jpeg	0	15	1	1	1	1	2.02081	0	3	8720	6040	1	0	1	monkey_final_test_v1	2017_10_25_1323	3	68	124	3	0.692661	nonprimate_clip_956.mp4-68.jpeg	nonprimate_clip_41.mp4-11.jpeg	68	68	1331.81	0.129658	2547.1	0.139547
nonprimate_clip_448.mp4	nonprimate_clip_457.mp4	pic/nonprimate_clip_448.mp4-7.jpeg	pic/nonprimate_clip_448.mp4-104.jpeg	0	25	0	1	2	0	1.48654	1	5	10480	6600	1	0	1	monkey_final_test_v1	2017_10_25_1323	3	104	112	3	0.629771	nonprimate_clip_448.mp4-7.jpeg	nonprimate_clip_448.mp4-104.jpeg	7	7	59.8852	0.920744	745.787	11.7425
nonprimate_clip_410.mp4	nonprimate_clip_376.mp4	pic/nonprimate_clip_376.mp4-67.jpeg	pic/nonprimate_clip_376.mp4-12.jpeg	0	11	0	2	2	1	1.01887	2	3	6080	3880	1	0	1	monkey_final_test_v1	2017_10_25_1323	3	123	111	3	0.638158	nonprimate_clip_376.mp4-67.jpeg	nonprimate_clip_376.mp4-12.jpeg	12	123	1874.09	0.356741	1780.7	0.142007
R_nonprimate_clip_577.mp4	R_nonprimate_clip_754.mp4	pic/R_nonprimate_clip_577.mp4-63.jpeg	pic/R_nonprimate_clip_754.mp4-18.jpeg	1	18	1	1	1	1	1.62011	0	4	8760	5720	1	0	1	monkey_final_test_v1	2017_10_25_1323	3	63	121	3	0.652968	R_nonprimate_clip_577.mp4-63.jpeg	R_nonprimate_clip_754.mp4-18.jpeg	63	63	2388.94	0.119133	2013.42	0.13747
nonprimate_clip_532.mp4	nonprimate_clip_271.mp4	pic/nonprimate_clip_532.mp4-75.jpeg	pic/nonprimate_clip_532.mp4-103.jpeg	0	2	0	1	2	0	0.901695	1	1	8240	7120	1	0	1	monkey_final_test_v1	2017_10_25_1323	3	103	109	3	0.864078	nonprimate_clip_532.mp4-75.jpeg	nonprimate_clip_532.mp4-103.jpeg	75	75	287.573	0.733182	2299.71	5.0175
R_nonprimate_clip_455.mp4	R_nonprimate_clip_765.mp4	pic/R_nonprimate_clip_455.mp4-91.jpeg	pic/R_nonprimate_clip_765.mp4-42.jpeg	1	10	1	1	2	0	2.03825	0	2	6720	4640	1	0	1	monkey_final_test_v1	2017_10_25_1323	3	143	101	3	0.690476	R_nonprimate_clip_455.mp4-91.jpeg	R_nonprimate_clip_765.mp4-42.jpeg	91	91	5871.55	0.181978	3703.03	0.168201
R_nonprimate_clip_44.mp4	R_nonprimate_clip_128.mp4	pic/R_nonprimate_clip_128.mp4-39.jpeg	pic/R_nonprimate_clip_128.mp4-88.jpeg	1	9	0	1	2	0	2.72257	2	2	5520	3560	1	0	1	monkey_final_test_v1	2017_10_25_1323	3	190	102	3	0.644928	R_nonprimate_clip_128.mp4-39.jpeg	R_nonprimate_clip_128.mp4-88.jpeg	39	141	1493.37	0.569285	2548	0.341237
nonprimate_clip_934.mp4	nonprimate_clip_509.mp4	pic/nonprimate_clip_509.mp4-69.jpeg	pic/nonprimate_clip_934.mp4-93.jpeg	0	25	1	2	2	1	1.0356	0	5	8000	4120	1	0	1	monkey_final_test_v1	2017_10_25_1323	3	93	121	3	0.515	nonprimate_clip_509.mp4-69.jpeg	nonprimate_clip_934.mp4-93.jpeg	93	93	2960.18	0.252989	2435.85	0.205799
nonprimate_clip_245.mp4	nonprimate_clip_328.mp4	pic/nonprimate_clip_245.mp4-28.jpeg	pic/nonprimate_clip_245.mp4-113.jpeg	0	21	0	1	2	0	0.852037	1	5	9680	6280	1	0	1	monkey_final_test_v1	2017_10_25_1323	3	113	116	3	0.64876	nonprimate_clip_245.mp4-28.jpeg	nonprimate_clip_245.mp4-113.jpeg	28	28	1693.57	0.502266	1837.01	1.10371
R_nonprimate_clip_453.mp4	R_nonprimate_clip_828.mp4	pic/R_nonprimate_clip_453.mp4-104.jpeg	pic/R_nonprimate_clip_453.mp4-16.jpeg	1	22	0	2	1	0	1.00212	1	5	9840	6320	1	0	1	monkey_final_test_v1	2017_10_25_1323	3	104	107	3	0.642276	R_nonprimate_clip_453.mp4-104.jpeg	R_nonprimate_clip_453.mp4-16.jpeg	16	16	1509.33	0.0731578	2274.4	21.0948
nonprimate_clip_468.mp4	nonprimate_clip_748.mp4	pic/nonprimate_clip_748.mp4-8.jpeg	pic/nonprimate_clip_748.mp4-99.jpeg	0	23	0	1	1	1	2.8895	2	5	5680	2040	1	0	1	monkey_final_test_v1	2017_10_25_1323	3	137	129	3	0.359155	nonprimate_clip_748.mp4-8.jpeg	nonprimate_clip_748.mp4-99.jpeg	8	137	3087.94	0.352185	3006.26	0.282826
R_nonprimate_clip_404.mp4	R_nonprimate_clip_87.mp4	pic/R_nonprimate_clip_87.mp4-1.jpeg	pic/R_nonprimate_clip_404.mp4-81.jpeg	1	4	1	2	2	1	0.935422	0	1	8280	6920	1	0	1	monkey_final_test_v1	2017_10_25_1323	3	81	114	3	0.835749	R_nonprimate_clip_87.mp4-1.jpeg	R_nonprimate_clip_404.mp4-81.jpeg	81	81	1960.82	0.0664535	3125.59	0.473328
nonprimate_clip_386.mp4	nonprimate_clip_96.mp4	pic/nonprimate_clip_96.mp4-129.jpeg	pic/nonprimate_clip_96.mp4-50.jpeg	0	19	0	2	2	1	1.11885	2	4	5840	2680	1	0	1	monkey_final_test_v1	2017_10_25_1323	3	167	117	3	0.458904	nonprimate_clip_96.mp4-129.jpeg	nonprimate_clip_96.mp4-50.jpeg	50	167	712.314	0.623257	2534.95	0.532065
nonprimate_clip_61.mp4	nonprimate_clip_850.mp4	pic/nonprimate_clip_850.mp4-85.jpeg	pic/nonprimate_clip_850.mp4-9.jpeg	0	18	0	2	2	1	1.55337	2	4	6640	3600	1	0	1	monkey_final_test_v1	2017_10_25_1323	3	132	123	3	0.542169	nonprimate_clip_850.mp4-85.jpeg	nonprimate_clip_850.mp4-9.jpeg	9	132	1313.98	0.820115	1147.48	0.478476
nonprimate_clip_802.mp4	nonprimate_clip_148.mp4	pic/nonprimate_clip_148.mp4-48.jpeg	pic/nonprimate_clip_148.mp4-109.jpeg	0	13	0	1	2	0	0.851994	2	3	4960	2520	1	0	1	monkey_final_test_v1	2017_10_25_1323	3	212	103	3	0.508065	nonprimate_clip_148.mp4-48.jpeg	nonprimate_clip_148.mp4-109.jpeg	48	151	936.757	0.329705	2746.02	0.314843
nonprimate_clip_813.mp4	nonprimate_clip_890.mp4	pic/nonprimate_clip_813.mp4-109.jpeg	pic/nonprimate_clip_813.mp4-63.jpeg	0	8	0	2	1	0	4.5264	1	2	8680	6840	1	0	1	monkey_final_test_v1	2017_10_25_1323	3	109	115	3	0.788018	nonprimate_clip_813.mp4-109.jpeg	nonprimate_clip_813.mp4-63.jpeg	63	63	2221.89	0.590293	2541.65	0
R_nonprimate_clip_831.mp4	R_nonprimate_clip_805.mp4	pic/R_nonprimate_clip_831.mp4-6.jpeg	pic/R_nonprimate_clip_831.mp4-100.jpeg	1	24	0	1	2	0	1.03559	1	5	10560	6800	1	0	1	monkey_final_test_v1	2017_10_25_1323	3	100	107	3	0.643939	R_nonprimate_clip_831.mp4-6.jpeg	R_nonprimate_clip_831.mp4-100.jpeg	6	6	1134.95	0.306347	2256.18	0.986268
nonprimate_clip_915.mp4	nonprimate_clip_994.mp4	pic/nonprimate_clip_994.mp4-41.jpeg	pic/nonprimate_clip_994.mp4-99.jpeg	0	12	0	1	1	1	1.25271	2	3	5280	2960	1	0	1	monkey_final_test_v1	2017_10_25_1323	3	157	116	3	0.560606	nonprimate_clip_994.mp4-41.jpeg	nonprimate_clip_994.mp4-99.jpeg	41	157	581.388	0.570158	1538.41	0.556651
R_nonprimate_clip_176.mp4	R_nonprimate_clip_829.mp4	pic/R_nonprimate_clip_829.mp4-27.jpeg	pic/R_nonprimate_clip_176.mp4-41.jpeg	1	25	1	2	2	1	1.50324	0	5	9000	5120	1	0	1	monkey_final_test_v1	2017_10_25_1323	3	41	111	3	0.568889	R_nonprimate_clip_829.mp4-27.jpeg	R_nonprimate_clip_176.mp4-41.jpeg	41	41	2309.3	-0.0516321	2669.28	0.397893
nonprimate_clip_520.mp4	nonprimate_clip_259.mp4	pic/nonprimate_clip_520.mp4-65.jpeg	pic/nonprimate_clip_520.mp4-114.jpeg	0	9	0	1	1	1	1.21933	1	2	9320	7360	1	0	1	monkey_final_test_v1	2017_10_25_1323	3	65	123	3	0.7897	nonprimate_clip_520.mp4-65.jpeg	nonprimate_clip_520.mp4-114.jpeg	65	65	978.145	0.249698	2420.62	2.57017
R_nonprimate_clip_405.mp4	R_nonprimate_clip_727.mp4	pic/R_nonprimate_clip_727.mp4-29.jpeg	pic/R_nonprimate_clip_727.mp4-57.jpeg	1	2	0	1	2	0	1.5865	2	1	5120	4000	1	0	1	monkey_final_test_v1	2017_10_25_1323	3	170	113	3	0.78125	R_nonprimate_clip_727.mp4-29.jpeg	R_nonprimate_clip_727.mp4-57.jpeg	29	142	120.228	0.441091	2311.5	8.03431
R_nonprimate_clip_239.mp4	R_nonprimate_clip_862.mp4	pic/R_nonprimate_clip_239.mp4-143.jpeg	pic/R_nonprimate_clip_862.mp4-64.jpeg	1	14	1	1	1	1	2.18805	0	3	6120	3560	1	0	1	monkey_final_test_v1	2017_10_25_1323	3	143	143	3	0.581699	R_nonprimate_clip_239.mp4-143.jpeg	R_nonprimate_clip_862.mp4-64.jpeg	143	143	4357.06	0.513249	1799.97	0
R_nonprimate_clip_602.mp4	R_nonprimate_clip_939.mp4	pic/R_nonprimate_clip_939.mp4-57.jpeg	pic/R_nonprimate_clip_939.mp4-97.jpeg	1	6	0	1	2	0	2.28835	2	2	4000	2400	1	0	1	monkey_final_test_v1	2017_10_25_1323	3	210	113	3	0.6	R_nonprimate_clip_939.mp4-57.jpeg	R_nonprimate_clip_939.mp4-97.jpeg	57	170	472.273	0.817729	1204.05	5.13121
nonprimate_clip_267.mp4	nonprimate_clip_205.mp4	pic/nonprimate_clip_267.mp4-64.jpeg	pic/nonprimate_clip_205.mp4-16.jpeg	0	21	1	1	1	1	1.41978	0	5	10440	7040	1	0	1	monkey_final_test_v1	2017_10_25_1323	3	64	133	3	0.67433	nonprimate_clip_267.mp4-64.jpeg	nonprimate_clip_205.mp4-16.jpeg	64	64	2816.6	0.399972	2636.07	0.396747
R_nonprimate_clip_56.mp4	R_nonprimate_clip_67.mp4	pic/R_nonprimate_clip_67.mp4-39.jpeg	pic/R_nonprimate_clip_67.mp4-100.jpeg	1	13	0	1	2	0	2.589	2	3	5720	3280	1	0	1	monkey_final_test_v1	2017_10_25_1323	3	225	125	3	0.573427	R_nonprimate_clip_67.mp4-39.jpeg	R_nonprimate_clip_67.mp4-100.jpeg	39	164	1007.02	0.256849	1772.72	2.34519
nonprimate_clip_698.mp4	nonprimate_clip_488.mp4	pic/nonprimate_clip_698.mp4-26.jpeg	pic/nonprimate_clip_698.mp4-93.jpeg	0	15	0	1	1	1	1.1026	1	3	10840	8160	1	0	1	monkey_final_test_v1	2017_10_25_1323	3	26	137	3	0.752768	nonprimate_clip_698.mp4-26.jpeg	nonprimate_clip_698.mp4-93.jpeg	26	26	1261.61	0.811534	2548.1	0.413726
nonprimate_clip_999.mp4	nonprimate_clip_722.mp4	pic/nonprimate_clip_999.mp4-12.jpeg	pic/nonprimate_clip_999.mp4-76.jpeg	0	14	0	1	2	0	1.60343	1	3	10440	7880	1	0	1	monkey_final_test_v1	2017_10_25_1323	3	76	111	3	0.754789	nonprimate_clip_999.mp4-12.jpeg	nonprimate_clip_999.mp4-76.jpeg	12	12	899.08	0.1033	2183.9	1.45408
R_nonprimate_clip_279.mp4	R_nonprimate_clip_39.mp4	pic/R_nonprimate_clip_39.mp4-46.jpeg	pic/R_nonprimate_clip_279.mp4-104.jpeg	1	16	1	2	1	0	2.05454	0	4	7480	4680	1	0	1	monkey_final_test_v1	2017_10_25_1323	3	174	128	3	0.625668	R_nonprimate_clip_39.mp4-46.jpeg	R_nonprimate_clip_279.mp4-104.jpeg	104	104	23695.9	0.0119925	3939.36	0.0665661
R_nonprimate_clip_167.mp4	R_nonprimate_clip_57.mp4	pic/R_nonprimate_clip_57.mp4-85.jpeg	pic/R_nonprimate_clip_167.mp4-111.jpeg	1	22	1	2	2	1	0.86882	0	5	7080	3560	1	0	1	monkey_final_test_v1	2017_10_25_1323	3	111	114	3	0.502825	R_nonprimate_clip_57.mp4-85.jpeg	R_nonprimate_clip_167.mp4-111.jpeg	111	111	5508.14	0.237215	1095.12	0.394715
R_nonprimate_clip_62.mp4	R_nonprimate_clip_783.mp4	pic/R_nonprimate_clip_62.mp4-106.jpeg	pic/R_nonprimate_clip_783.mp4-32.jpeg	1	6	1	1	2	0	1.06896	0	2	7000	5400	1	0	1	monkey_final_test_v1	2017_10_25_1323	3	146	114	3	0.771429	R_nonprimate_clip_62.mp4-106.jpeg	R_nonprimate_clip_783.mp4-32.jpeg	106	106	2057.24	-0.00909782	1856.36	1.25301
nonprimate_clip_893.mp4	nonprimate_clip_881.mp4	pic/nonprimate_clip_893.mp4-103.jpeg	pic/nonprimate_clip_893.mp4-69.jpeg	0	4	0	2	2	1	0.818359	1	1	8760	7400	1	0	1	monkey_final_test_v1	2017_10_25_1323	3	69	130	3	0.844749	nonprimate_clip_893.mp4-103.jpeg	nonprimate_clip_893.mp4-69.jpeg	69	69	1320.14	0.652375	1985.38	16.5439
R_nonprimate_clip_1000.mp4	R_nonprimate_clip_311.mp4	pic/R_nonprimate_clip_311.mp4-14.jpeg	pic/R_nonprimate_clip_1000.mp4-53.jpeg	1	20	1	2	1	0	2.50556	0	4	10080	6800	1	0	1	monkey_final_test_v1	2017_10_25_1323	3	135	121	3	0.674603	R_nonprimate_clip_311.mp4-14.jpeg	R_nonprimate_clip_1000.mp4-53.jpeg	53	53	1422.09	0.109891	2710.14	0.364923
nonprimate_clip_668.mp4	nonprimate_clip_739.mp4	pic/nonprimate_clip_739.mp4-19.jpeg	pic/nonprimate_clip_668.mp4-99.jpeg	0	7	1	2	2	1	0.885288	0	2	8680	6960	1	0	1	monkey_final_test_v1	2017_10_25_1323	3	99	123	3	0.801843	nonprimate_clip_739.mp4-19.jpeg	nonprimate_clip_668.mp4-99.jpeg	99	99	1797.38	0.366639	2748.75	0.831616
nonprimate_clip_247.mp4	nonprimate_clip_916.mp4	pic/nonprimate_clip_247.mp4-133.jpeg	pic/nonprimate_clip_247.mp4-39.jpeg	0	24	0	2	2	1	2.28827	1	5	10720	6960	1	0	1	monkey_final_test_v1	2017_10_25_1323	3	39	139	3	0.649254	nonprimate_clip_247.mp4-133.jpeg	nonprimate_clip_247.mp4-39.jpeg	39	39	1647.39	0.297917	1883.47	0.166511
R_nonprimate_clip_274.mp4	R_nonprimate_clip_640.mp4	pic/R_nonprimate_clip_640.mp4-55.jpeg	pic/R_nonprimate_clip_274.mp4-101.jpeg	1	12	1	2	2	1	1.40336	0	3	7040	4720	1	0	1	monkey_final_test_v1	2017_10_25_1323	3	101	104	3	0.670455	R_nonprimate_clip_640.mp4-55.jpeg	R_nonprimate_clip_274.mp4-101.jpeg	101	101	7582.65	0.311383	2626.94	0.171636
R_nonprimate_clip_793.mp4	R_nonprimate_clip_252.mp4	pic/R_nonprimate_clip_252.mp4-40.jpeg	pic/R_nonprimate_clip_793.mp4-118.jpeg	1	11	1	2	2	1	1.9041	0	3	7360	5160	1	0	1	monkey_final_test_v1	2017_10_25_1323	3	118	133	3	0.701087	R_nonprimate_clip_252.mp4-40.jpeg	R_nonprimate_clip_793.mp4-118.jpeg	118	118	3341.34	0.237049	3685.3	0.255623
nonprimate_clip_889.mp4	nonprimate_clip_182.mp4	pic/nonprimate_clip_889.mp4-99.jpeg	pic/nonprimate_clip_182.mp4-21.jpeg	0	6	1	1	2	0	1.36968	0	2	7240	5640	1	0	1	monkey_final_test_v1	2017_10_25_1323	3	139	118	3	0.779006	nonprimate_clip_889.mp4-99.jpeg	nonprimate_clip_182.mp4-21.jpeg	99	99	1491.66	0.18734	2446.1	0.618133
R_nonprimate_clip_36.mp4	R_nonprimate_clip_507.mp4	pic/R_nonprimate_clip_507.mp4-17.jpeg	pic/R_nonprimate_clip_36.mp4-102.jpeg	1	3	1	2	2	1	1.0689	0	1	7000	5760	1	0	1	monkey_final_test_v1	2017_10_25_1323	3	102	116	3	0.822857	R_nonprimate_clip_507.mp4-17.jpeg	R_nonprimate_clip_36.mp4-102.jpeg	102	102	2192.08	0.206628	1922.23	0.766305
nonprimate_clip_621.mp4	nonprimate_clip_803.mp4	pic/nonprimate_clip_803.mp4-19.jpeg	pic/nonprimate_clip_621.mp4-76.jpeg	0	12	1	2	2	1	1.06897	0	3	9120	6800	1	0	1	monkey_final_test_v1	2017_10_25_1323	3	76	115	3	0.745614	nonprimate_clip_803.mp4-19.jpeg	nonprimate_clip_621.mp4-76.jpeg	76	76	3467.04	0.279425	3114.95	0.038801
nonprimate_clip_95.mp4	nonprimate_clip_306.mp4	pic/nonprimate_clip_306.mp4-97.jpeg	pic/nonprimate_clip_306.mp4-134.jpeg	0	5	0	1	1	1	1.63689	2	1	3560	2080	1	0	1	monkey_final_test_v1	2017_10_25_1323	3	216	119	3	0.58427	nonprimate_clip_306.mp4-97.jpeg	nonprimate_clip_306.mp4-134.jpeg	97	216	832.951	0.662811	1056.21	4.38936
R_nonprimate_clip_294.mp4	R_nonprimate_clip_500.mp4	pic/R_nonprimate_clip_294.mp4-36.jpeg	pic/R_nonprimate_clip_294.mp4-91.jpeg	1	11	0	1	2	0	0.818493	1	3	9840	7640	1	0	1	monkey_final_test_v1	2017_10_25_1323	3	91	119	3	0.776423	R_nonprimate_clip_294.mp4-36.jpeg	R_nonprimate_clip_294.mp4-91.jpeg	36	36	1651.59	0.55459	2545.12	0.169192
R_nonprimate_clip_630.mp4	R_nonprimate_clip_756.mp4	pic/R_nonprimate_clip_756.mp4-104.jpeg	pic/R_nonprimate_clip_756.mp4-52.jpeg	1	10	0	2	1	0	1.50323	2	2	5320	3240	1	0	1	monkey_final_test_v1	2017_10_25_1323	3	220	116	3	0.609023	R_nonprimate_clip_756.mp4-104.jpeg	R_nonprimate_clip_756.mp4-52.jpeg	52	168	2382.02	0.403383	3041.9	1.9541
R_nonprimate_clip_516.mp4	R_nonprimate_clip_492.mp4	pic/R_nonprimate_clip_492.mp4-78.jpeg	pic/R_nonprimate_clip_516.mp4-109.jpeg	1	19	1	2	2	1	0.952013	0	4	6040	2880	1	0	1	monkey_final_test_v1	2017_10_25_1323	3	109	110	3	0.476821	R_nonprimate_clip_492.mp4-78.jpeg	R_nonprimate_clip_516.mp4-109.jpeg	109	109	3551.19	0.0694299	1308.14	0.274581
nonprimate_clip_799.mp4	nonprimate_clip_362.mp4	pic/nonprimate_clip_362.mp4-22.jpeg	pic/nonprimate_clip_799.mp4-112.jpeg	0	3	1	2	2	1	2.25494	0	1	6800	5560	1	0	1	monkey_final_test_v1	2017_10_25_1323	3	112	121	3	0.817647	nonprimate_clip_362.mp4-22.jpeg	nonprimate_clip_799.mp4-112.jpeg	112	112	1889.63	0.0589115	1815.2	0.126469
R_nonprimate_clip_601.mp4	R_nonprimate_clip_788.mp4	pic/R_nonprimate_clip_601.mp4-18.jpeg	pic/R_nonprimate_clip_601.mp4-109.jpeg	1	23	0	1	1	1	1.55342	1	5	11520	7880	1	0	1	monkey_final_test_v1	2017_10_25_1323	3	18	115	3	0.684028	R_nonprimate_clip_601.mp4-18.jpeg	R_nonprimate_clip_601.mp4-109.jpeg	18	18	289.326	0.243766	2541.05	10.2726
nonprimate_clip_444.mp4	nonprimate_clip_104.mp4	pic/nonprimate_clip_104.mp4-19.jpeg	pic/nonprimate_clip_444.mp4-68.jpeg	0	24	1	2	2	1	1.18598	0	5	9760	6000	1	0	1	monkey_final_test_v1	2017_10_25_1323	3	68	143	3	0.614754	nonprimate_clip_104.mp4-19.jpeg	nonprimate_clip_444.mp4-68.jpeg	68	68	2503.84	0.244227	3009.4	0.154954
R_nonprimate_clip_159.mp4	R_nonprimate_clip_292.mp4	pic/R_nonprimate_clip_292.mp4-37.jpeg	pic/R_nonprimate_clip_292.mp4-101.jpeg	1	14	0	1	2	0	1.70368	2	3	4960	2400	1	0	1	monkey_final_test_v1	2017_10_25_1323	3	224	123	3	0.483871	R_nonprimate_clip_292.mp4-37.jpeg	R_nonprimate_clip_292.mp4-101.jpeg	37	160	1986.78	0.343411	1847.58	2.44705
nonprimate_clip_177.mp4	nonprimate_clip_820.mp4	pic/nonprimate_clip_820.mp4-90.jpeg	pic/nonprimate_clip_820.mp4-2.jpeg	0	22	0	2	1	0	1.70386	2	5	5960	2440	1	0	1	monkey_final_test_v1	2017_10_25_1323	3	198	108	3	0.409396	nonprimate_clip_820.mp4-90.jpeg	nonprimate_clip_820.mp4-2.jpeg	2	110	1904.38	0.436269	1895.86	0.0110415
nonprimate_clip_632.mp4	nonprimate_clip_570.mp4	pic/nonprimate_clip_632.mp4-80.jpeg	pic/nonprimate_clip_570.mp4-22.jpeg	0	11	1	1	2	0	0.734943	0	3	8040	5840	1	0	1	monkey_final_test_v1	2017_10_25_1323	3	135	113	3	0.726368	nonprimate_clip_632.mp4-80.jpeg	nonprimate_clip_570.mp4-22.jpeg	80	80	1409.36	0.164832	2716.22	0.193353
R_nonprimate_clip_129.mp4	R_nonprimate_clip_142.mp4	pic/R_nonprimate_clip_129.mp4-140.jpeg	pic/R_nonprimate_clip_142.mp4-70.jpeg	1	17	1	1	1	1	1.51998	0	4	7480	4560	1	0	1	monkey_final_test_v1	2017_10_25_1323	3	140	143	3	0.609626	R_nonprimate_clip_129.mp4-140.jpeg	R_nonprimate_clip_142.mp4-70.jpeg	140	140	3419.09	0.0659114	1733.73	0.41324
R_nonprimate_clip_340.mp4	R_nonprimate_clip_172.mp4	pic/R_nonprimate_clip_340.mp4-45.jpeg	pic/R_nonprimate_clip_340.mp4-82.jpeg	1	5	0	1	1	1	1.50298	1	1	8920	7440	1	0	1	monkey_final_test_v1	2017_10_25_1323	3	45	110	3	0.834081	R_nonprimate_clip_340.mp4-45.jpeg	R_nonprimate_clip_340.mp4-82.jpeg	45	45	939.017	0.115862	2271.62	0.0542077
R_nonprimate_clip_870.mp4	R_nonprimate_clip_316.mp4	pic/R_nonprimate_clip_870.mp4-108.jpeg	pic/R_nonprimate_clip_870.mp4-50.jpeg	1	12	0	2	2	1	0.93537	1	3	9520	7200	1	0	1	monkey_final_test_v1	2017_10_25_1323	3	50	126	3	0.756303	R_nonprimate_clip_870.mp4-108.jpeg	R_nonprimate_clip_870.mp4-50.jpeg	50	50	721.104	0.659647	1434.1	15.8761
nonprimate_clip_94.mp4	nonprimate_clip_269.mp4	pic/nonprimate_clip_94.mp4-114.jpeg	pic/nonprimate_clip_269.mp4-38.jpeg	0	9	1	1	1	1	1.3195	0	2	7680	5720	1	0	1	monkey_final_test_v1	2017_10_25_1323	3	114	125	3	0.744792	nonprimate_clip_94.mp4-114.jpeg	nonprimate_clip_269.mp4-38.jpeg	114	114	2511.56	0.267445	2849.69	0.107011
R_nonprimate_clip_357.mp4	R_nonprimate_clip_872.mp4	pic/R_nonprimate_clip_872.mp4-119.jpeg	pic/R_nonprimate_clip_872.mp4-49.jpeg	1	16	0	2	1	0	1.4697	2	4	4960	2160	1	0	1	monkey_final_test_v1	2017_10_25_1323	3	241	122	3	0.435484	R_nonprimate_clip_872.mp4-119.jpeg	R_nonprimate_clip_872.mp4-49.jpeg	49	171	464.202	0.259045	2405.44	0.815029
R_nonprimate_clip_875.mp4	R_nonprimate_clip_373.mp4	pic/R_nonprimate_clip_373.mp4-36.jpeg	pic/R_nonprimate_clip_373.mp4-79.jpeg	1	7	0	1	2	0	1.06899	2	2	5400	3680	1	0	1	monkey_final_test_v1	2017_10_25_1323	3	194	115	3	0.681481	R_nonprimate_clip_373.mp4-36.jpeg	R_nonprimate_clip_373.mp4-79.jpeg	36	151	209.708	0.846258	1439.51	7.8172
R_nonprimate_clip_498.mp4	R_nonprimate_clip_940.mp4	pic/R_nonprimate_clip_940.mp4-38.jpeg	pic/R_nonprimate_clip_498.mp4-100.jpeg	1	15	1	2	2	1	1.08564	0	3	7760	5080	1	0	1	monkey_final_test_v1	2017_10_25_1323	3	100	129	3	0.654639	R_nonprimate_clip_940.mp4-38.jpeg	R_nonprimate_clip_498.mp4-100.jpeg	100	100	4735	0.257799	3882.23	0.0389344
R_nonprimate_clip_984.mp4	R_nonprimate_clip_314.mp4	pic/R_nonprimate_clip_314.mp4-114.jpeg	pic/R_nonprimate_clip_314.mp4-38.jpeg	1	18	0	2	1	0	1.95405	2	4	5040	2000	1	0	1	monkey_final_test_v1	2017_10_25_1323	3	249	135	3	0.396825	R_nonprimate_clip_314.mp4-114.jpeg	R_nonprimate_clip_314.mp4-38.jpeg	38	173	798.882	0.163463	2230.7	1.26748
nonprimate_clip_13.mp4	nonprimate_clip_476.mp4	pic/nonprimate_clip_476.mp4-81.jpeg	pic/nonprimate_clip_13.mp4-105.jpeg	0	22	1	2	2	1	1.01891	0	5	6360	2840	1	0	1	monkey_final_test_v1	2017_10_25_1323	3	105	112	3	0.446541	nonprimate_clip_476.mp4-81.jpeg	nonprimate_clip_13.mp4-105.jpeg	105	105	2416.51	0.314539	2624.75	0.0594491
R_nonprimate_clip_801.mp4	R_nonprimate_clip_839.mp4	pic/R_nonprimate_clip_839.mp4-38.jpeg	pic/R_nonprimate_clip_801.mp4-112.jpeg	1	9	1	2	2	1	2.15467	0	2	6560	4600	1	0	1	monkey_final_test_v1	2017_10_25_1323	3	112	123	3	0.70122	R_nonprimate_clip_839.mp4-38.jpeg	R_nonprimate_clip_801.mp4-112.jpeg	112	112	2113.91	0.105251	2951.46	0.765713
R_nonprimate_clip_524.mp4	R_nonprimate_clip_625.mp4	pic/R_nonprimate_clip_524.mp4-105.jpeg	pic/R_nonprimate_clip_625.mp4-80.jpeg	1	21	1	1	2	0	1.40299	0	5	6320	2920	1	0	1	monkey_final_test_v1	2017_10_25_1323	3	190	110	3	0.462025	R_nonprimate_clip_524.mp4-105.jpeg	R_nonprimate_clip_625.mp4-80.jpeg	105	105	1612.97	0.398084	2572.01	0
nonprimate_clip_576.mp4	nonprimate_clip_567.mp4	pic/nonprimate_clip_567.mp4-81.jpeg	pic/nonprimate_clip_567.mp4-56.jpeg	0	1	0	2	2	1	1.80356	2	1	4320	3320	1	0	1	monkey_final_test_v1	2017_10_25_1323	3	173	117	3	0.768519	nonprimate_clip_567.mp4-81.jpeg	nonprimate_clip_567.mp4-56.jpeg	56	173	342.96	0.878925	997.015	0.192111
R_nonprimate_clip_258.mp4	R_nonprimate_clip_450.mp4	pic/R_nonprimate_clip_450.mp4-95.jpeg	pic/R_nonprimate_clip_450.mp4-49.jpeg	1	8	0	2	2	1	1.01892	2	2	4080	2240	1	0	1	monkey_final_test_v1	2017_10_25_1323	3	171	122	3	0.54902	R_nonprimate_clip_450.mp4-95.jpeg	R_nonprimate_clip_450.mp4-49.jpeg	49	171	152.278	0.839832	1032.32	3.26079
R_nonprimate_clip_285.mp4	R_nonprimate_clip_761.mp4	pic/R_nonprimate_clip_285.mp4-104.jpeg	pic/R_nonprimate_clip_761.mp4-32.jpeg	1	8	1	1	2	0	0.818911	0	2	8160	6320	1	0	1	monkey_final_test_v1	2017_10_25_1323	3	150	118	3	0.77451	R_nonprimate_clip_285.mp4-104.jpeg	R_nonprimate_clip_761.mp4-32.jpeg	104	104	1315.18	0.302432	2688.68	1.93589
R_nonprimate_clip_399.mp4	R_nonprimate_clip_947.mp4	pic/R_nonprimate_clip_947.mp4-6.jpeg	pic/R_nonprimate_clip_399.mp4-27.jpeg	1	24	1	2	2	1	1.13574	0	5	11040	7280	1	0	1	monkey_final_test_v1	2017_10_25_1323	3	27	115	3	0.65942	R_nonprimate_clip_947.mp4-6.jpeg	R_nonprimate_clip_399.mp4-27.jpeg	27	27	2468.37	0.109945	3151.55	0.32784
R_nonprimate_clip_978.mp4	R_nonprimate_clip_518.mp4	pic/R_nonprimate_clip_978.mp4-39.jpeg	pic/R_nonprimate_clip_518.mp4-16.jpeg	1	23	1	1	1	1	1.97094	0	5	9280	5640	1	0	1	monkey_final_test_v1	2017_10_25_1323	3	39	114	3	0.607759	R_nonprimate_clip_978.mp4-39.jpeg	R_nonprimate_clip_518.mp4-16.jpeg	39	39	3568.65	0.229467	749.993	0.109881
nonprimate_clip_572.mp4	nonprimate_clip_380.mp4	pic/nonprimate_clip_572.mp4-71.jpeg	pic/nonprimate_clip_380.mp4-30.jpeg	0	13	1	1	1	1	1.55334	0	3	7760	5320	1	0	1	monkey_final_test_v1	2017_10_25_1323	3	71	102	3	0.685567	nonprimate_clip_572.mp4-71.jpeg	nonprimate_clip_380.mp4-30.jpeg	71	71	15718	0.0243569	2052.54	0.288079
nonprimate_clip_953.mp4	nonprimate_clip_351.mp4	pic/nonprimate_clip_351.mp4-21.jpeg	pic/nonprimate_clip_953.mp4-65.jpeg	0	17	1	2	1	0	2.90594	0	4	8920	6000	1	0	1	monkey_final_test_v1	2017_10_25_1323	3	138	117	3	0.672646	nonprimate_clip_351.mp4-21.jpeg	nonprimate_clip_953.mp4-65.jpeg	65	65	2083.74	0.0939717	1562.74	0.0255445
R_nonprimate_clip_106.mp4	R_nonprimate_clip_69.mp4	pic/R_nonprimate_clip_106.mp4-92.jpeg	pic/R_nonprimate_clip_106.mp4-25.jpeg	1	15	0	2	2	1	0.935391	1	3	10120	7440	1	0	1	monkey_final_test_v1	2017_10_25_1323	3	25	121	3	0.735178	R_nonprimate_clip_106.mp4-92.jpeg	R_nonprimate_clip_106.mp4-25.jpeg	25	25	344.681	0.92497	1050.92	4.56012
nonprimate_clip_251.mp4	nonprimate_clip_584.mp4	pic/nonprimate_clip_251.mp4-102.jpeg	pic/nonprimate_clip_584.mp4-17.jpeg	0	2	1	1	2	0	1.31922	0	1	6600	5480	1	0	1	monkey_final_test_v1	2017_10_25_1323	3	130	113	3	0.830303	nonprimate_clip_251.mp4-102.jpeg	nonprimate_clip_584.mp4-17.jpeg	102	102	6407.59	0.457609	1268.39	0
nonprimate_clip_600.mp4	nonprimate_clip_909.mp4	pic/nonprimate_clip_909.mp4-92.jpeg	pic/nonprimate_clip_909.mp4-19.jpeg	0	17	0	2	1	0	1.8205	2	4	5760	2840	1	0	1	monkey_final_test_v1	2017_10_25_1323	3	213	121	3	0.493056	nonprimate_clip_909.mp4-92.jpeg	nonprimate_clip_909.mp4-19.jpeg	19	140	1687.66	0.448498	2345.87	0
R_nonprimate_clip_657.mp4	R_nonprimate_clip_855.mp4	pic/R_nonprimate_clip_657.mp4-83.jpeg	pic/R_nonprimate_clip_855.mp4-5.jpeg	1	7	1	1	1	1	1.87081	0	2	8720	7000	1	0	1	monkey_final_test_v1	2017_10_25_1323	3	83	121	3	0.802752	R_nonprimate_clip_657.mp4-83.jpeg	R_nonprimate_clip_855.mp4-5.jpeg	83	83	1623.19	0.220842	3067.02	0.0283249
nonprimate_clip_363.mp4	nonprimate_clip_482.mp4	pic/nonprimate_clip_482.mp4-52.jpeg	pic/nonprimate_clip_363.mp4-76.jpeg	0	23	1	2	2	1	0.851867	0	5	9360	5720	1	0	1	monkey_final_test_v1	2017_10_25_1323	3	76	115	3	0.611111	nonprimate_clip_482.mp4-52.jpeg	nonprimate_clip_363.mp4-76.jpeg	76	76	4755.47	0.278056	3696.57	0.0772508
nonprimate_clip_652.mp4	nonprimate_clip_97.mp4	pic/nonprimate_clip_652.mp4-24.jpeg	pic/nonprimate_clip_652.mp4-94.jpeg	0	16	0	1	2	0	5.0272	1	4	12280	9480	1	0	1	monkey_final_test_v1	2017_10_25_1323	3	94	140	3	0.771987	nonprimate_clip_652.mp4-24.jpeg	nonprimate_clip_652.mp4-94.jpeg	24	24	5911.13	0.331343	958.716	0
R_nonprimate_clip_587.mp4	R_nonprimate_clip_374.mp4	pic/R_nonprimate_clip_374.mp4-95.jpeg	pic/R_nonprimate_clip_374.mp4-64.jpeg	1	3	0	2	2	1	1.45324	2	1	4000	2760	1	0	1	monkey_final_test_v1	2017_10_25_1323	3	167	103	3	0.69	R_nonprimate_clip_374.mp4-95.jpeg	R_nonprimate_clip_374.mp4-64.jpeg	64	167	312.643	0.299707	2168.31	0.443998
nonprimate_clip_348.mp4	nonprimate_clip_473.mp4	pic/nonprimate_clip_348.mp4-101.jpeg	pic/nonprimate_clip_473.mp4-8.jpeg	0	5	1	1	2	0	1.36977	0	1	7880	6400	1	0	1	monkey_final_test_v1	2017_10_25_1323	3	138	130	3	0.812183	nonprimate_clip_348.mp4-101.jpeg	nonprimate_clip_473.mp4-8.jpeg	101	101	6605.85	0.103311	3616.58	0.242773
nonprimate_clip_778.mp4	nonprimate_clip_841.mp4	pic/nonprimate_clip_778.mp4-13.jpeg	pic/nonprimate_clip_778.mp4-65.jpeg	0	10	0	1	2	0	0.951995	1	2	11680	9600	1	0	1	monkey_final_test_v1	2017_10_25_1323	3	65	141	3	0.821918	nonprimate_clip_778.mp4-13.jpeg	nonprimate_clip_778.mp4-65.jpeg	13	13	1176.54	0.463055	1886.35	10.8273
nonprimate_clip_82.mp4	nonprimate_clip_926.mp4	pic/nonprimate_clip_926.mp4-12.jpeg	pic/nonprimate_clip_82.mp4-105.jpeg	0	8	1	2	2	1	1.93751	0	2	7520	5680	1	0	1	monkey_final_test_v1	2017_10_25_1323	3	105	139	3	0.755319	nonprimate_clip_926.mp4-12.jpeg	nonprimate_clip_82.mp4-105.jpeg	105	105	5627.56	0.0966022	2192.22	0.0370442
R_nonprimate_clip_900.mp4	R_nonprimate_clip_321.mp4	pic/R_nonprimate_clip_900.mp4-62.jpeg	pic/R_nonprimate_clip_321.mp4-19.jpeg	1	13	1	1	1	1	1.53659	0	3	8160	5720	1	0	1	monkey_final_test_v1	2017_10_25_1323	3	62	104	3	0.70098	R_nonprimate_clip_900.mp4-62.jpeg	R_nonprimate_clip_321.mp4-19.jpeg	62	62	3506.46	0.573039	3146.34	0.659795
R_nonprimate_clip_767.mp4	R_nonprimate_clip_487.mp4	pic/R_nonprimate_clip_767.mp4-124.jpeg	pic/R_nonprimate_clip_487.mp4-10.jpeg	1	2	1	1	1	1	1.41967	0	1	6960	5840	1	0	1	monkey_final_test_v1	2017_10_25_1323	3	124	142	3	0.83908	R_nonprimate_clip_767.mp4-124.jpeg	R_nonprimate_clip_487.mp4-10.jpeg	124	124	1511.04	0.292217	2730.27	0
nonprimate_clip_05.mp4	nonprimate_clip_541.mp4	pic/nonprimate_clip_05.mp4-112.jpeg	pic/nonprimate_clip_541.mp4-30.jpeg	0	4	1	1	1	1	1.33622	0	1	6840	5480	1	0	1	monkey_final_test_v1	2017_10_25_1323	3	112	116	3	0.80117	nonprimate_clip_05.mp4-112.jpeg	nonprimate_clip_541.mp4-30.jpeg	112	112	2067.97	0.113626	3265.21	0.32862
nonprimate_clip_884.mp4	nonprimate_clip_878.mp4	pic/nonprimate_clip_878.mp4-86.jpeg	pic/nonprimate_clip_878.mp4-4.jpeg	0	20	0	2	2	1	1.98769	2	4	6480	3200	1	0	1	monkey_final_test_v1	2017_10_25_1323	3	106	102	3	0.493827	nonprimate_clip_878.mp4-86.jpeg	nonprimate_clip_878.mp4-4.jpeg	4	106	725.814	0.70589	2392.67	0.590049
R_nonprimate_clip_262.mp4	R_nonprimate_clip_980.mp4	pic/R_nonprimate_clip_980.mp4-17.jpeg	pic/R_nonprimate_clip_262.mp4-114.jpeg	1	1	1	2	2	1	0.985571	0	1	6360	5360	1	0	1	monkey_final_test_v1	2017_10_25_1323	3	114	122	3	0.842767	R_nonprimate_clip_980.mp4-17.jpeg	R_nonprimate_clip_262.mp4-114.jpeg	114	114	3377.91	0.182195	2124.58	0.0743289
R_nonprimate_clip_295.mp4	R_nonprimate_clip_332.mp4	pic/R_nonprimate_clip_295.mp4-76.jpeg	pic/R_nonprimate_clip_295.mp4-51.jpeg	1	1	0	2	2	1	0.935311	1	1	8360	7360	1	0	1	monkey_final_test_v1	2017_10_25_1323	3	51	109	3	0.880383	R_nonprimate_clip_295.mp4-76.jpeg	R_nonprimate_clip_295.mp4-51.jpeg	51	51	510.06	0.309067	2561.38	14.5738
nonprimate_clip_253.mp4	nonprimate_clip_923.mp4	pic/nonprimate_clip_253.mp4-105.jpeg	pic/nonprimate_clip_923.mp4-79.jpeg	0	20	1	1	1	1	1.10217	0	4	7720	4440	1	0	1	monkey_final_test_v1	2017_10_25_1323	3	105	108	3	0.57513	nonprimate_clip_253.mp4-105.jpeg	nonprimate_clip_923.mp4-79.jpeg	105	105	2744.66	0.138268	1959	0.196188
R_nonprimate_clip_418.mp4	R_nonprimate_clip_372.mp4	pic/R_nonprimate_clip_418.mp4-76.jpeg	pic/R_nonprimate_clip_418.mp4-3.jpeg	1	17	0	2	2	1	0.935127	1	4	10400	7480	1	0	1	monkey_final_test_v1	2017_10_25_1323	3	3	106	3	0.719231	R_nonprimate_clip_418.mp4-76.jpeg	R_nonprimate_clip_418.mp4-3.jpeg	3	3	958.22	0.105119	2912.85	2.62123
nonprimate_clip_527.mp4	nonprimate_clip_201.mp4	pic/nonprimate_clip_201.mp4-28.jpeg	pic/nonprimate_clip_527.mp4-75.jpeg	0	16	1	2	2	1	2.57319	0	4	8240	5440	1	0	1	monkey_final_test_v1	2017_10_25_1323	3	75	117	3	0.660194	nonprimate_clip_201.mp4-28.jpeg	nonprimate_clip_527.mp4-75.jpeg	75	75	6455.37	0.389193	3897.02	0
R_nonprimate_clip_931.mp4	R_nonprimate_clip_906.mp4	pic/R_nonprimate_clip_931.mp4-107.jpeg	pic/R_nonprimate_clip_931.mp4-10.jpeg	1	25	0	2	2	1	1.10246	1	5	11280	7400	1	0	1	monkey_final_test_v1	2017_10_25_1323	3	10	132	3	0.656028	R_nonprimate_clip_931.mp4-107.jpeg	R_nonprimate_clip_931.mp4-10.jpeg	10	10	1193.86	0.483708	2398.97	2.4833
R_nonprimate_clip_164.mp4	R_nonprimate_clip_392.mp4	pic/R_nonprimate_clip_392.mp4-4.jpeg	pic/R_nonprimate_clip_392.mp4-89.jpeg	1	21	0	1	1	1	2.20469	2	5	6160	2760	1	0	1	monkey_final_test_v1	2017_10_25_1323	3	117	113	3	0.448052	R_nonprimate_clip_392.mp4-4.jpeg	R_nonprimate_clip_392.mp4-89.jpeg	4	117	128.923	0.772365	2219.17	38.7458
nonprimate_clip_869.mp4	nonprimate_clip_210.mp4	pic/nonprimate_clip_869.mp4-114.jpeg	pic/nonprimate_clip_210.mp4-42.jpeg	0	10	1	1	1	1	1.50338	0	2	7240	5160	1	0	1	monkey_final_test_v1	2017_10_25_1323	3	114	124	3	0.712707	nonprimate_clip_869.mp4-114.jpeg	nonprimate_clip_210.mp4-42.jpeg	114	114	2300.26	-0.000345247	3273.92	1.5525
R_nonprimate_clip_644.mp4	R_nonprimate_clip_98.mp4	pic/R_nonprimate_clip_98.mp4-94.jpeg	pic/R_nonprimate_clip_98.mp4-12.jpeg	1	20	0	2	1	0	2.02685	2	4	5600	2320	1	0	1	monkey_final_test_v1	2017_10_25_1323	3	224	130	3	0.414286	R_nonprimate_clip_98.mp4-94.jpeg	R_nonprimate_clip_98.mp4-12.jpeg	12	142	2236.26	0.406975	1544.41	0.257358
R_nonprimate_clip_981.mp4	R_nonprimate_clip_356.mp4	pic/R_nonprimate_clip_981.mp4-118.jpeg	pic/R_nonprimate_clip_981.mp4-39.jpeg	1	19	0	2	2	1	0.785082	1	4	10280	7120	1	0	1	monkey_final_test_v1	2017_10_25_1323	3	39	132	3	0.692607	R_nonprimate_clip_981.mp4-118.jpeg	R_nonprimate_clip_981.mp4-39.jpeg	39	39	547.8	0.26786	2041.91	0.421471
nonprimate_clip_544.mp4	nonprimate_clip_826.mp4	pic/nonprimate_clip_544.mp4-124.jpeg	pic/nonprimate_clip_826.mp4-8.jpeg	0	1	1	1	1	1	2.32186	0	1	6800	5800	1	0	1	monkey_final_test_v1	2017_10_25_1323	3	124	141	3	0.852941	nonprimate_clip_544.mp4-124.jpeg	nonprimate_clip_826.mp4-8.jpeg	124	124	2641.63	0.319876	1922.95	0.309555
nonprimate_clip_254.mp4	nonprimate_clip_780.mp4	pic/nonprimate_clip_780.mp4-43.jpeg	pic/nonprimate_clip_780.mp4-86.jpeg	0	7	0	1	2	0	1.73665	2	2	4680	2960	1	0	1	monkey_final_test_v1	2017_10_25_1323	3	211	125	3	0.632479	nonprimate_clip_780.mp4-43.jpeg	nonprimate_clip_780.mp4-86.jpeg	43	168	6143.92	0.583994	861.215	0.688752
nonprimate_clip_117.mp4	nonprimate_clip_112.mp4	pic/nonprimate_clip_117.mp4-95.jpeg	pic/nonprimate_clip_112.mp4-51.jpeg	0	19	1	1	1	1	1.41971	0	4	7360	4200	1	0	1	monkey_final_test_v1	2017_10_25_1323	3	95	123	3	0.570652	nonprimate_clip_117.mp4-95.jpeg	nonprimate_clip_112.mp4-51.jpeg	95	95	5019.43	0.109133	3887.79	0.0370966
R_nonprimate_clip_137.mp4	R_nonprimate_clip_501.mp4	pic/R_nonprimate_clip_501.mp4-1.jpeg	pic/R_nonprimate_clip_137.mp4-93.jpeg	1	5	1	2	1	0	0.85193	0	1	7560	6080	1	0	1	monkey_final_test_v1	2017_10_25_1323	3	130	129	3	0.804233	R_nonprimate_clip_501.mp4-1.jpeg	R_nonprimate_clip_137.mp4-93.jpeg	93	93	2223.44	0.241232	3110.16	0.211029
R_nonprimate_clip_835.mp4	R_nonprimate_clip_599.mp4	pic/R_nonprimate_clip_835.mp4-46.jpeg	pic/R_nonprimate_clip_835.mp4-80.jpeg	1	4	0	1	1	1	1.77054	1	1	9080	7720	1	0	1	monkey_final_test_v1	2017_10_25_1323	3	46	112	3	0.85022	R_nonprimate_clip_835.mp4-46.jpeg	R_nonprimate_clip_835.mp4-80.jpeg	46	46	339.207	0.243021	2542.17	2.31357
nonprimate_clip_718.mp4	nonprimate_clip_559.mp4	pic/nonprimate_clip_718.mp4-77.jpeg	pic/nonprimate_clip_559.mp4-18.jpeg	0	14	1	1	2	0	1.90396	0	3	8680	6120	1	0	1	monkey_final_test_v1	2017_10_25_1323	3	141	123	3	0.705069	nonprimate_clip_718.mp4-77.jpeg	nonprimate_clip_559.mp4-18.jpeg	77	77	3062.37	-0.082804	3349.49	0.118902
nonprimate_clip_591.mp4	nonprimate_clip_865.mp4	pic/nonprimate_clip_865.mp4-19.jpeg	pic/nonprimate_clip_591.mp4-58.jpeg	0	18	1	2	2	1	1.00255	0	4	9800	6760	1	0	1	monkey_final_test_v1	2017_10_25_1323	3	58	115	3	0.689796	nonprimate_clip_865.mp4-19.jpeg	nonprimate_clip_591.mp4-58.jpeg	58	58	3938.53	0.344358	3634.45	0
nonprimate_clip_576.mp4	nonprimate_clip_567.mp4	pic/nonprimate_clip_567.mp4-47.jpeg	pic/nonprimate_clip_567.mp4-72.jpeg	0	1	0	1	1	1	1.11892	2	1	4680	3680	2	0	1	monkey_final_test_v1	2017_10_26_1259	3	164	117	3	0.786325	nonprimate_clip_567.mp4-47.jpeg	nonprimate_clip_567.mp4-72.jpeg	47	164	330.244	0.873324	664.438	0.175098
nonprimate_clip_254.mp4	nonprimate_clip_780.mp4	pic/nonprimate_clip_780.mp4-94.jpeg	pic/nonprimate_clip_780.mp4-51.jpeg	0	7	0	2	2	1	1.10259	2	2	4360	2640	2	0	1	monkey_final_test_v1	2017_10_26_1259	3	176	125	3	0.605505	nonprimate_clip_780.mp4-94.jpeg	nonprimate_clip_780.mp4-51.jpeg	51	176	2226.95	0.582084	924.932	0.506616
R_nonprimate_clip_239.mp4	R_nonprimate_clip_862.mp4	pic/R_nonprimate_clip_862.mp4-41.jpeg	pic/R_nonprimate_clip_239.mp4-120.jpeg	1	14	1	2	2	1	0.735154	0	3	7040	4480	2	0	1	monkey_final_test_v1	2017_10_26_1259	3	120	143	3	0.636364	R_nonprimate_clip_862.mp4-41.jpeg	R_nonprimate_clip_239.mp4-120.jpeg	120	120	4430.64	0.511976	3375.15	0.0879021
nonprimate_clip_956.mp4	nonprimate_clip_41.mp4	pic/nonprimate_clip_956.mp4-101.jpeg	pic/nonprimate_clip_41.mp4-44.jpeg	0	15	1	1	1	1	1.28612	0	3	7400	4720	2	0	1	monkey_final_test_v1	2017_10_26_1259	3	101	124	3	0.637838	nonprimate_clip_956.mp4-101.jpeg	nonprimate_clip_41.mp4-44.jpeg	101	101	1301.79	0.111042	2624.42	0.209477
nonprimate_clip_889.mp4	nonprimate_clip_182.mp4	pic/nonprimate_clip_182.mp4-24.jpeg	pic/nonprimate_clip_889.mp4-102.jpeg	0	6	1	2	1	0	1.35313	0	2	7120	5520	2	0	1	monkey_final_test_v1	2017_10_26_1259	3	142	118	3	0.775281	nonprimate_clip_182.mp4-24.jpeg	nonprimate_clip_889.mp4-102.jpeg	102	102	1483.51	0.189071	2652.19	0.537715
R_nonprimate_clip_870.mp4	R_nonprimate_clip_316.mp4	pic/R_nonprimate_clip_870.mp4-11.jpeg	pic/R_nonprimate_clip_870.mp4-69.jpeg	1	12	0	1	2	0	0.818375	1	3	11080	8760	2	0	1	monkey_final_test_v1	2017_10_26_1259	3	69	126	3	0.790614	R_nonprimate_clip_870.mp4-11.jpeg	R_nonprimate_clip_870.mp4-69.jpeg	11	11	993.836	0.80629	2194.23	17.654
R_nonprimate_clip_62.mp4	R_nonprimate_clip_783.mp4	pic/R_nonprimate_clip_62.mp4-84.jpeg	pic/R_nonprimate_clip_783.mp4-10.jpeg	1	6	1	1	1	1	1.46981	0	2	7880	6280	2	0	1	monkey_final_test_v1	2017_10_26_1259	3	84	114	3	0.796954	R_nonprimate_clip_62.mp4-84.jpeg	R_nonprimate_clip_783.mp4-10.jpeg	84	84	2073.76	-0.00965883	1849.21	1.49602
R_nonprimate_clip_516.mp4	R_nonprimate_clip_492.mp4	pic/R_nonprimate_clip_516.mp4-72.jpeg	pic/R_nonprimate_clip_492.mp4-41.jpeg	1	19	1	1	1	1	1.46988	0	4	7520	4360	2	0	1	monkey_final_test_v1	2017_10_26_1259	3	72	110	3	0.579787	R_nonprimate_clip_516.mp4-72.jpeg	R_nonprimate_clip_492.mp4-41.jpeg	72	72	3748.83	0.0255246	3591.95	0.300474
nonprimate_clip_869.mp4	nonprimate_clip_210.mp4	pic/nonprimate_clip_210.mp4-6.jpeg	pic/nonprimate_clip_869.mp4-78.jpeg	0	10	1	2	2	1	1.23601	0	2	8680	6600	2	0	1	monkey_final_test_v1	2017_10_26_1259	3	78	124	3	0.760369	nonprimate_clip_210.mp4-6.jpeg	nonprimate_clip_869.mp4-78.jpeg	78	78	2283.26	0.0560854	1842.15	0.805222
nonprimate_clip_718.mp4	nonprimate_clip_559.mp4	pic/nonprimate_clip_559.mp4-28.jpeg	pic/nonprimate_clip_718.mp4-87.jpeg	0	14	1	2	2	1	2.25539	0	3	8280	5720	2	0	1	monkey_final_test_v1	2017_10_26_1259	3	87	123	3	0.690821	nonprimate_clip_559.mp4-28.jpeg	nonprimate_clip_718.mp4-87.jpeg	87	87	3196.92	-0.0599707	1823.29	0.397414
R_nonprimate_clip_129.mp4	R_nonprimate_clip_142.mp4	pic/R_nonprimate_clip_129.mp4-131.jpeg	pic/R_nonprimate_clip_142.mp4-61.jpeg	1	17	1	1	2	0	0.801827	0	4	7840	4920	2	0	1	monkey_final_test_v1	2017_10_26_1259	3	204	143	3	0.627551	R_nonprimate_clip_129.mp4-131.jpeg	R_nonprimate_clip_142.mp4-61.jpeg	131	131	3323.34	0.141045	1805.87	0.513212
R_nonprimate_clip_176.mp4	R_nonprimate_clip_829.mp4	pic/R_nonprimate_clip_829.mp4-66.jpeg	pic/R_nonprimate_clip_176.mp4-80.jpeg	1	25	1	2	2	1	0.86849	0	5	7440	3560	2	0	1	monkey_final_test_v1	2017_10_26_1259	3	80	111	3	0.478495	R_nonprimate_clip_829.mp4-66.jpeg	R_nonprimate_clip_176.mp4-80.jpeg	80	80	2227.7	0.0450723	2556.98	0.163257
nonprimate_clip_348.mp4	nonprimate_clip_473.mp4	pic/nonprimate_clip_348.mp4-96.jpeg	pic/nonprimate_clip_473.mp4-3.jpeg	0	5	1	1	1	1	1.57005	0	1	8080	6600	2	0	1	monkey_final_test_v1	2017_10_26_1259	3	96	130	3	0.816832	nonprimate_clip_348.mp4-96.jpeg	nonprimate_clip_473.mp4-3.jpeg	96	96	6867.5	0.135031	3661.65	0.0906223
nonprimate_clip_698.mp4	nonprimate_clip_488.mp4	pic/nonprimate_clip_698.mp4-32.jpeg	pic/nonprimate_clip_698.mp4-99.jpeg	0	15	0	1	1	1	1.25278	1	3	10600	7920	2	0	1	monkey_final_test_v1	2017_10_26_1259	3	32	137	3	0.74717	nonprimate_clip_698.mp4-32.jpeg	nonprimate_clip_698.mp4-99.jpeg	32	32	1284.58	0.803373	2425.49	0.201604
R_nonprimate_clip_498.mp4	R_nonprimate_clip_940.mp4	pic/R_nonprimate_clip_940.mp4-55.jpeg	pic/R_nonprimate_clip_498.mp4-117.jpeg	1	15	1	2	2	1	0.834963	0	3	7080	4400	2	0	1	monkey_final_test_v1	2017_10_26_1259	3	117	129	3	0.621469	R_nonprimate_clip_940.mp4-55.jpeg	R_nonprimate_clip_498.mp4-117.jpeg	117	117	5005.64	0.252786	3819.53	0
nonprimate_clip_572.mp4	nonprimate_clip_380.mp4	pic/nonprimate_clip_380.mp4-42.jpeg	pic/nonprimate_clip_572.mp4-83.jpeg	0	13	1	2	2	1	1.50325	0	3	7280	4840	2	0	1	monkey_final_test_v1	2017_10_26_1259	3	83	102	3	0.664835	nonprimate_clip_380.mp4-42.jpeg	nonprimate_clip_572.mp4-83.jpeg	83	83	15977.3	0.0516398	3005.68	0.360165
nonprimate_clip_95.mp4	nonprimate_clip_306.mp4	pic/nonprimate_clip_306.mp4-75.jpeg	pic/nonprimate_clip_306.mp4-38.jpeg	0	5	0	2	2	1	1.45314	2	1	5920	4440	2	0	1	monkey_final_test_v1	2017_10_26_1259	3	157	119	3	0.75	nonprimate_clip_306.mp4-75.jpeg	nonprimate_clip_306.mp4-38.jpeg	38	157	520.509	0.633338	2205.14	3.31449
nonprimate_clip_591.mp4	nonprimate_clip_865.mp4	pic/nonprimate_clip_591.mp4-88.jpeg	pic/nonprimate_clip_865.mp4-49.jpeg	0	18	1	1	1	1	0.952157	0	4	8600	5560	2	0	1	monkey_final_test_v1	2017_10_26_1259	3	88	115	3	0.646512	nonprimate_clip_591.mp4-88.jpeg	nonprimate_clip_865.mp4-49.jpeg	88	88	3561.48	0.402122	1262.65	0.229326
R_nonprimate_clip_984.mp4	R_nonprimate_clip_314.mp4	pic/R_nonprimate_clip_314.mp4-88.jpeg	pic/R_nonprimate_clip_314.mp4-12.jpeg	1	18	0	2	1	0	1.687	2	4	6080	3040	2	0	1	monkey_final_test_v1	2017_10_26_1259	3	223	135	3	0.5	R_nonprimate_clip_314.mp4-88.jpeg	R_nonprimate_clip_314.mp4-12.jpeg	12	147	620.188	0.218796	2451.14	1.17003
R_nonprimate_clip_978.mp4	R_nonprimate_clip_518.mp4	pic/R_nonprimate_clip_518.mp4-35.jpeg	pic/R_nonprimate_clip_978.mp4-58.jpeg	1	23	1	2	2	1	0.901894	0	5	8520	4880	2	0	1	monkey_final_test_v1	2017_10_26_1259	3	58	114	3	0.57277	R_nonprimate_clip_518.mp4-35.jpeg	R_nonprimate_clip_978.mp4-58.jpeg	58	58	3545.91	0.194966	3803.72	0.1687
nonprimate_clip_13.mp4	nonprimate_clip_476.mp4	pic/nonprimate_clip_13.mp4-81.jpeg	pic/nonprimate_clip_476.mp4-57.jpeg	0	22	1	1	1	1	0.734977	0	5	7320	3800	2	0	1	monkey_final_test_v1	2017_10_26_1259	3	81	112	3	0.519126	nonprimate_clip_13.mp4-81.jpeg	nonprimate_clip_476.mp4-57.jpeg	81	81	2271.38	0.173941	3087.82	0.260864
R_nonprimate_clip_453.mp4	R_nonprimate_clip_828.mp4	pic/R_nonprimate_clip_453.mp4-96.jpeg	pic/R_nonprimate_clip_453.mp4-8.jpeg	1	22	0	2	1	0	1.019	1	5	10160	6640	2	0	1	monkey_final_test_v1	2017_10_26_1259	3	96	107	3	0.653543	R_nonprimate_clip_453.mp4-96.jpeg	R_nonprimate_clip_453.mp4-8.jpeg	8	8	2142.46	0.0672277	2201.06	21.3294
R_nonprimate_clip_404.mp4	R_nonprimate_clip_87.mp4	pic/R_nonprimate_clip_404.mp4-95.jpeg	pic/R_nonprimate_clip_87.mp4-15.jpeg	1	4	1	1	1	1	0.901944	0	1	7720	6360	2	0	1	monkey_final_test_v1	2017_10_26_1259	3	95	114	3	0.823834	R_nonprimate_clip_404.mp4-95.jpeg	R_nonprimate_clip_87.mp4-15.jpeg	95	95	1960.42	0.0663668	2088.14	0.821859
R_nonprimate_clip_137.mp4	R_nonprimate_clip_501.mp4	pic/R_nonprimate_clip_137.mp4-118.jpeg	pic/R_nonprimate_clip_501.mp4-26.jpeg	1	5	1	1	1	1	1.38628	0	1	6560	5080	2	0	1	monkey_final_test_v1	2017_10_26_1259	3	118	129	3	0.77439	R_nonprimate_clip_137.mp4-118.jpeg	R_nonprimate_clip_501.mp4-26.jpeg	118	118	2208.18	0.236392	2258.71	0.059671
R_nonprimate_clip_285.mp4	R_nonprimate_clip_761.mp4	pic/R_nonprimate_clip_761.mp4-45.jpeg	pic/R_nonprimate_clip_285.mp4-117.jpeg	1	8	1	2	2	1	1.45392	0	2	7640	5800	2	0	1	monkey_final_test_v1	2017_10_26_1259	3	117	118	3	0.759162	R_nonprimate_clip_761.mp4-45.jpeg	R_nonprimate_clip_285.mp4-117.jpeg	117	117	1389.71	0.276938	2665.96	0.931061
nonprimate_clip_884.mp4	nonprimate_clip_878.mp4	pic/nonprimate_clip_878.mp4-26.jpeg	pic/nonprimate_clip_878.mp4-108.jpeg	0	20	0	1	1	1	1.92094	2	4	5600	2320	2	0	1	monkey_final_test_v1	2017_10_26_1259	3	128	102	3	0.414286	nonprimate_clip_878.mp4-26.jpeg	nonprimate_clip_878.mp4-108.jpeg	26	128	596.881	0.650997	2180.33	0.422872
nonprimate_clip_05.mp4	nonprimate_clip_541.mp4	pic/nonprimate_clip_05.mp4-103.jpeg	pic/nonprimate_clip_541.mp4-21.jpeg	0	4	1	1	2	0	0.818349	0	1	7200	5840	2	0	1	monkey_final_test_v1	2017_10_26_1259	3	137	116	3	0.811111	nonprimate_clip_05.mp4-103.jpeg	nonprimate_clip_541.mp4-21.jpeg	103	103	2011.91	0.117965	3266.04	0.179289
R_nonprimate_clip_630.mp4	R_nonprimate_clip_756.mp4	pic/R_nonprimate_clip_756.mp4-80.jpeg	pic/R_nonprimate_clip_756.mp4-132.jpeg	1	10	0	1	1	1	1.23603	2	2	4200	2120	2	0	1	monkey_final_test_v1	2017_10_26_1259	3	196	116	3	0.504762	R_nonprimate_clip_756.mp4-80.jpeg	R_nonprimate_clip_756.mp4-132.jpeg	80	196	2181.92	0.407816	2173.19	1.72352
R_nonprimate_clip_875.mp4	R_nonprimate_clip_373.mp4	pic/R_nonprimate_clip_373.mp4-23.jpeg	pic/R_nonprimate_clip_373.mp4-66.jpeg	1	7	0	1	1	1	1.23605	2	2	5920	4200	2	0	1	monkey_final_test_v1	2017_10_26_1259	3	138	115	3	0.709459	R_nonprimate_clip_373.mp4-23.jpeg	R_nonprimate_clip_373.mp4-66.jpeg	23	138	201.918	0.877774	965.516	8.35795
nonprimate_clip_621.mp4	nonprimate_clip_803.mp4	pic/nonprimate_clip_621.mp4-115.jpeg	pic/nonprimate_clip_803.mp4-58.jpeg	0	12	1	1	1	1	0.785166	0	3	7560	5240	2	0	1	monkey_final_test_v1	2017_10_26_1259	3	115	115	3	0.693122	nonprimate_clip_621.mp4-115.jpeg	nonprimate_clip_803.mp4-58.jpeg	115	115	3614.42	0.376303	2033.47	0.355582
nonprimate_clip_632.mp4	nonprimate_clip_570.mp4	pic/nonprimate_clip_570.mp4-36.jpeg	pic/nonprimate_clip_632.mp4-94.jpeg	0	11	1	2	2	1	1.28614	0	3	7480	5280	2	0	1	monkey_final_test_v1	2017_10_26_1259	3	94	113	3	0.705882	nonprimate_clip_570.mp4-36.jpeg	nonprimate_clip_632.mp4-94.jpeg	94	94	1449.23	0.17094	2529.09	0.360061
R_nonprimate_clip_601.mp4	R_nonprimate_clip_788.mp4	pic/R_nonprimate_clip_601.mp4-6.jpeg	pic/R_nonprimate_clip_601.mp4-97.jpeg	1	23	0	1	1	1	0.902029	1	5	12000	8360	2	0	1	monkey_final_test_v1	2017_10_26_1259	3	6	115	3	0.696667	R_nonprimate_clip_601.mp4-6.jpeg	R_nonprimate_clip_601.mp4-97.jpeg	6	6	232.248	0.204478	2513.43	9.54111
R_nonprimate_clip_524.mp4	R_nonprimate_clip_625.mp4	pic/R_nonprimate_clip_524.mp4-47.jpeg	pic/R_nonprimate_clip_625.mp4-22.jpeg	1	21	1	1	1	1	0.835168	0	5	8640	5240	2	0	1	monkey_final_test_v1	2017_10_26_1259	3	47	110	3	0.606481	R_nonprimate_clip_524.mp4-47.jpeg	R_nonprimate_clip_625.mp4-22.jpeg	47	47	2707.95	0.237188	3226.83	0
nonprimate_clip_652.mp4	nonprimate_clip_97.mp4	pic/nonprimate_clip_652.mp4-35.jpeg	pic/nonprimate_clip_652.mp4-105.jpeg	0	16	0	1	2	0	3.44078	1	4	11840	9040	2	0	1	monkey_final_test_v1	2017_10_26_1259	3	105	140	3	0.763514	nonprimate_clip_652.mp4-35.jpeg	nonprimate_clip_652.mp4-105.jpeg	35	35	6656.71	0.245165	1097.55	0.189099
R_nonprimate_clip_399.mp4	R_nonprimate_clip_947.mp4	pic/R_nonprimate_clip_399.mp4-97.jpeg	pic/R_nonprimate_clip_947.mp4-76.jpeg	1	24	1	1	1	1	1.0522	0	5	8240	4480	2	0	1	monkey_final_test_v1	2017_10_26_1259	3	97	115	3	0.543689	R_nonprimate_clip_399.mp4-97.jpeg	R_nonprimate_clip_947.mp4-76.jpeg	97	97	2667.02	0.152669	2138.57	0.522686
nonprimate_clip_410.mp4	nonprimate_clip_376.mp4	pic/nonprimate_clip_376.mp4-97.jpeg	pic/nonprimate_clip_376.mp4-42.jpeg	0	11	0	2	2	1	0.918658	2	3	4880	2680	2	0	1	monkey_final_test_v1	2017_10_26_1259	3	153	111	3	0.54918	nonprimate_clip_376.mp4-97.jpeg	nonprimate_clip_376.mp4-42.jpeg	42	153	1312.97	0.1197	1376.43	2.05944
R_nonprimate_clip_164.mp4	R_nonprimate_clip_392.mp4	pic/R_nonprimate_clip_392.mp4-6.jpeg	pic/R_nonprimate_clip_392.mp4-91.jpeg	1	21	0	1	1	1	1.33634	2	5	6080	2680	2	0	1	monkey_final_test_v1	2017_10_26_1259	3	119	113	3	0.440789	R_nonprimate_clip_392.mp4-6.jpeg	R_nonprimate_clip_392.mp4-91.jpeg	6	119	125.812	0.769512	2233.03	38.794
nonprimate_clip_799.mp4	nonprimate_clip_362.mp4	pic/nonprimate_clip_799.mp4-108.jpeg	pic/nonprimate_clip_362.mp4-18.jpeg	0	3	1	1	2	0	0.901921	0	1	6960	5720	2	0	1	monkey_final_test_v1	2017_10_26_1259	3	139	121	3	0.821839	nonprimate_clip_799.mp4-108.jpeg	nonprimate_clip_362.mp4-18.jpeg	108	108	1981.34	0.0350646	3238.71	0.263878
nonprimate_clip_668.mp4	nonprimate_clip_739.mp4	pic/nonprimate_clip_739.mp4-39.jpeg	pic/nonprimate_clip_668.mp4-119.jpeg	0	7	1	2	2	1	0.935384	0	2	7880	6160	2	0	1	monkey_final_test_v1	2017_10_26_1259	3	119	123	3	0.781726	nonprimate_clip_739.mp4-39.jpeg	nonprimate_clip_668.mp4-119.jpeg	119	119	1810.84	0.348698	2712.83	1.09432
nonprimate_clip_245.mp4	nonprimate_clip_328.mp4	pic/nonprimate_clip_245.mp4-13.jpeg	pic/nonprimate_clip_245.mp4-98.jpeg	0	21	0	1	1	1	0.718069	1	5	10280	6880	2	0	1	monkey_final_test_v1	2017_10_26_1259	3	13	116	3	0.669261	nonprimate_clip_245.mp4-13.jpeg	nonprimate_clip_245.mp4-98.jpeg	13	13	1796.33	0.490836	1917.06	1.19231
nonprimate_clip_802.mp4	nonprimate_clip_148.mp4	pic/nonprimate_clip_148.mp4-3.jpeg	pic/nonprimate_clip_148.mp4-64.jpeg	0	13	0	1	2	0	1.80394	2	3	6760	4320	2	0	1	monkey_final_test_v1	2017_10_26_1259	3	167	103	3	0.639053	nonprimate_clip_148.mp4-3.jpeg	nonprimate_clip_148.mp4-64.jpeg	3	106	638.3	0.28508	2770.55	0.569766
R_nonprimate_clip_279.mp4	R_nonprimate_clip_39.mp4	pic/R_nonprimate_clip_279.mp4-90.jpeg	pic/R_nonprimate_clip_39.mp4-32.jpeg	1	16	1	1	2	0	1.01914	0	4	8040	5240	2	0	1	monkey_final_test_v1	2017_10_26_1259	3	160	128	3	0.651741	R_nonprimate_clip_279.mp4-90.jpeg	R_nonprimate_clip_39.mp4-32.jpeg	90	90	23458.9	0.033181	247.52	0
R_nonprimate_clip_657.mp4	R_nonprimate_clip_855.mp4	pic/R_nonprimate_clip_855.mp4-43.jpeg	pic/R_nonprimate_clip_657.mp4-121.jpeg	1	7	1	2	2	1	1.23593	0	2	7200	5480	2	0	1	monkey_final_test_v1	2017_10_26_1259	3	121	121	3	0.761111	R_nonprimate_clip_855.mp4-43.jpeg	R_nonprimate_clip_657.mp4-121.jpeg	121	121	1616.72	0.312303	2926.41	0.0607401
nonprimate_clip_363.mp4	nonprimate_clip_482.mp4	pic/nonprimate_clip_363.mp4-88.jpeg	pic/nonprimate_clip_482.mp4-64.jpeg	0	23	1	1	1	1	0.885315	0	5	8880	5240	2	0	1	monkey_final_test_v1	2017_10_26_1259	3	88	115	3	0.59009	nonprimate_clip_363.mp4-88.jpeg	nonprimate_clip_482.mp4-64.jpeg	88	88	4769.01	0.29083	1114.09	0.037046
nonprimate_clip_544.mp4	nonprimate_clip_826.mp4	pic/nonprimate_clip_544.mp4-141.jpeg	pic/nonprimate_clip_826.mp4-25.jpeg	0	1	1	1	1	1	1.35269	0	1	6120	5120	2	0	1	monkey_final_test_v1	2017_10_26_1259	3	141	141	3	0.836601	nonprimate_clip_544.mp4-141.jpeg	nonprimate_clip_826.mp4-25.jpeg	141	141	2908.64	0.389283	1917.81	0.744948
R_nonprimate_clip_981.mp4	R_nonprimate_clip_356.mp4	pic/R_nonprimate_clip_981.mp4-93.jpeg	pic/R_nonprimate_clip_981.mp4-14.jpeg	1	19	0	2	1	0	1.45321	1	4	11280	8120	2	0	1	monkey_final_test_v1	2017_10_26_1259	3	93	132	3	0.719858	R_nonprimate_clip_981.mp4-93.jpeg	R_nonprimate_clip_981.mp4-14.jpeg	14	14	649.292	0.261307	1939.07	0.342993
nonprimate_clip_61.mp4	nonprimate_clip_850.mp4	pic/nonprimate_clip_850.mp4-18.jpeg	pic/nonprimate_clip_850.mp4-94.jpeg	0	18	0	1	2	0	3.55761	2	4	6280	3240	2	0	1	monkey_final_test_v1	2017_10_26_1259	3	217	123	3	0.515924	nonprimate_clip_850.mp4-18.jpeg	nonprimate_clip_850.mp4-94.jpeg	18	141	1191.83	0.800544	1344.87	0.359274
nonprimate_clip_448.mp4	nonprimate_clip_457.mp4	pic/nonprimate_clip_448.mp4-112.jpeg	pic/nonprimate_clip_448.mp4-15.jpeg	0	25	0	2	1	0	0.968643	1	5	10160	6280	2	0	1	monkey_final_test_v1	2017_10_26_1259	3	112	112	3	0.61811	nonprimate_clip_448.mp4-112.jpeg	nonprimate_clip_448.mp4-15.jpeg	15	15	43.4808	0.928346	803.56	10.7904
R_nonprimate_clip_167.mp4	R_nonprimate_clip_57.mp4	pic/R_nonprimate_clip_167.mp4-73.jpeg	pic/R_nonprimate_clip_57.mp4-47.jpeg	1	22	1	1	1	1	0.952075	0	5	8600	5080	2	0	1	monkey_final_test_v1	2017_10_26_1259	3	73	114	3	0.590698	R_nonprimate_clip_167.mp4-73.jpeg	R_nonprimate_clip_57.mp4-47.jpeg	73	73	4768.82	0.28375	3583.26	0.0786233
R_nonprimate_clip_295.mp4	R_nonprimate_clip_332.mp4	pic/R_nonprimate_clip_295.mp4-9.jpeg	pic/R_nonprimate_clip_295.mp4-34.jpeg	1	1	0	1	1	1	0.85194	1	1	10040	9040	2	0	1	monkey_final_test_v1	2017_10_26_1259	3	9	109	3	0.900398	R_nonprimate_clip_295.mp4-9.jpeg	R_nonprimate_clip_295.mp4-34.jpeg	9	9	1328.21	0.516919	2654.41	29.3069
nonprimate_clip_386.mp4	nonprimate_clip_96.mp4	pic/nonprimate_clip_96.mp4-60.jpeg	pic/nonprimate_clip_96.mp4-139.jpeg	0	19	0	1	2	0	4.32607	2	4	5440	2280	2	0	1	monkey_final_test_v1	2017_10_26_1259	3	256	117	3	0.419118	nonprimate_clip_96.mp4-60.jpeg	nonprimate_clip_96.mp4-139.jpeg	60	177	722.867	0.627893	2311.29	0.311618
nonprimate_clip_94.mp4	nonprimate_clip_269.mp4	pic/nonprimate_clip_269.mp4-20.jpeg	pic/nonprimate_clip_94.mp4-96.jpeg	0	9	1	2	2	1	1.10301	0	2	8400	6440	2	0	1	monkey_final_test_v1	2017_10_26_1259	3	96	125	3	0.766667	nonprimate_clip_269.mp4-20.jpeg	nonprimate_clip_94.mp4-96.jpeg	96	96	2441.86	0.224378	2419.01	0.336636
nonprimate_clip_468.mp4	nonprimate_clip_748.mp4	pic/nonprimate_clip_748.mp4-92.jpeg	pic/nonprimate_clip_748.mp4-1.jpeg	0	23	0	2	2	1	1.58674	2	5	5960	2320	2	0	1	monkey_final_test_v1	2017_10_26_1259	3	130	129	3	0.389262	nonprimate_clip_748.mp4-92.jpeg	nonprimate_clip_748.mp4-1.jpeg	1	130	3590.89	0.436668	1560.74	0.0745989
R_nonprimate_clip_831.mp4	R_nonprimate_clip_805.mp4	pic/R_nonprimate_clip_831.mp4-98.jpeg	pic/R_nonprimate_clip_831.mp4-4.jpeg	1	24	0	2	1	0	1.00219	1	5	10640	6880	2	0	1	monkey_final_test_v1	2017_10_26_1259	3	98	107	3	0.646617	R_nonprimate_clip_831.mp4-98.jpeg	R_nonprimate_clip_831.mp4-4.jpeg	4	4	886.239	0.294202	2620.3	0.124613
R_nonprimate_clip_405.mp4	R_nonprimate_clip_727.mp4	pic/R_nonprimate_clip_727.mp4-31.jpeg	pic/R_nonprimate_clip_727.mp4-59.jpeg	1	2	0	1	2	0	1.18651	2	1	5040	3920	2	0	1	monkey_final_test_v1	2017_10_26_1259	3	172	113	3	0.777778	R_nonprimate_clip_727.mp4-31.jpeg	R_nonprimate_clip_727.mp4-59.jpeg	31	144	107.515	0.441546	2315.95	7.61724
R_nonprimate_clip_602.mp4	R_nonprimate_clip_939.mp4	pic/R_nonprimate_clip_939.mp4-68.jpeg	pic/R_nonprimate_clip_939.mp4-28.jpeg	1	6	0	2	2	1	1.45318	2	2	5160	3560	2	0	1	monkey_final_test_v1	2017_10_26_1259	3	141	113	3	0.689922	R_nonprimate_clip_939.mp4-68.jpeg	R_nonprimate_clip_939.mp4-28.jpeg	28	141	507.844	0.815213	1032.83	5.14622
nonprimate_clip_444.mp4	nonprimate_clip_104.mp4	pic/nonprimate_clip_104.mp4-81.jpeg	pic/nonprimate_clip_444.mp4-130.jpeg	0	24	1	2	2	1	1.38636	0	5	7280	3520	2	0	1	monkey_final_test_v1	2017_10_26_1259	3	130	143	3	0.483516	nonprimate_clip_104.mp4-81.jpeg	nonprimate_clip_444.mp4-130.jpeg	130	130	2499.02	0.202378	2999.03	0.217555
R_nonprimate_clip_418.mp4	R_nonprimate_clip_372.mp4	pic/R_nonprimate_clip_418.mp4-88.jpeg	pic/R_nonprimate_clip_418.mp4-15.jpeg	1	17	0	2	1	0	1.50344	1	4	9920	7000	2	0	1	monkey_final_test_v1	2017_10_26_1259	3	88	106	3	0.705645	R_nonprimate_clip_418.mp4-88.jpeg	R_nonprimate_clip_418.mp4-15.jpeg	15	15	953.228	0.106912	2936.54	2.7694
R_nonprimate_clip_455.mp4	R_nonprimate_clip_765.mp4	pic/R_nonprimate_clip_765.mp4-18.jpeg	pic/R_nonprimate_clip_455.mp4-67.jpeg	1	10	1	2	2	1	1.46976	0	2	7680	5600	2	0	1	monkey_final_test_v1	2017_10_26_1259	3	67	101	3	0.729167	R_nonprimate_clip_765.mp4-18.jpeg	R_nonprimate_clip_455.mp4-67.jpeg	67	67	5957.39	0.207648	1233.01	0.425256
nonprimate_clip_117.mp4	nonprimate_clip_112.mp4	pic/nonprimate_clip_112.mp4-40.jpeg	pic/nonprimate_clip_117.mp4-84.jpeg	0	19	1	2	1	0	2.63903	0	4	7800	4640	2	0	1	monkey_final_test_v1	2017_10_26_1259	3	163	123	3	0.594872	nonprimate_clip_112.mp4-40.jpeg	nonprimate_clip_117.mp4-84.jpeg	84	84	5038.52	0.0946912	613.589	0.173235
nonprimate_clip_778.mp4	nonprimate_clip_841.mp4	pic/nonprimate_clip_778.mp4-141.jpeg	pic/nonprimate_clip_778.mp4-89.jpeg	0	10	0	2	2	1	1.62024	1	2	8640	6560	2	0	1	monkey_final_test_v1	2017_10_26_1259	3	89	141	3	0.759259	nonprimate_clip_778.mp4-141.jpeg	nonprimate_clip_778.mp4-89.jpeg	89	89	696.637	0.454064	2118.69	10.7107
R_nonprimate_clip_294.mp4	R_nonprimate_clip_500.mp4	pic/R_nonprimate_clip_294.mp4-75.jpeg	pic/R_nonprimate_clip_294.mp4-20.jpeg	1	11	0	2	1	0	3.9585	1	3	10480	8280	2	0	1	monkey_final_test_v1	2017_10_26_1259	3	75	119	3	0.790076	R_nonprimate_clip_294.mp4-75.jpeg	R_nonprimate_clip_294.mp4-20.jpeg	20	20	1788.12	0.57112	1746.9	0.38598
R_nonprimate_clip_106.mp4	R_nonprimate_clip_69.mp4	pic/R_nonprimate_clip_106.mp4-24.jpeg	pic/R_nonprimate_clip_106.mp4-91.jpeg	1	15	0	1	1	1	0.751644	1	3	10160	7480	2	0	1	monkey_final_test_v1	2017_10_26_1259	3	24	121	3	0.73622	R_nonprimate_clip_106.mp4-24.jpeg	R_nonprimate_clip_106.mp4-91.jpeg	24	24	346.723	0.925281	880.626	4.42817
R_nonprimate_clip_577.mp4	R_nonprimate_clip_754.mp4	pic/R_nonprimate_clip_754.mp4-10.jpeg	pic/R_nonprimate_clip_577.mp4-55.jpeg	1	18	1	2	2	1	1.13608	0	4	9080	6040	2	0	1	monkey_final_test_v1	2017_10_26_1259	3	55	121	3	0.665198	R_nonprimate_clip_754.mp4-10.jpeg	R_nonprimate_clip_577.mp4-55.jpeg	55	55	2768.21	0.130907	3039.3	0.248579
R_nonprimate_clip_644.mp4	R_nonprimate_clip_98.mp4	pic/R_nonprimate_clip_98.mp4-20.jpeg	pic/R_nonprimate_clip_98.mp4-102.jpeg	1	20	0	1	2	0	1.80362	2	4	5280	2000	2	0	1	monkey_final_test_v1	2017_10_26_1259	3	232	130	3	0.378788	R_nonprimate_clip_98.mp4-20.jpeg	R_nonprimate_clip_98.mp4-102.jpeg	20	150	1593.08	0.461759	3207.89	0.253779
R_nonprimate_clip_835.mp4	R_nonprimate_clip_599.mp4	pic/R_nonprimate_clip_835.mp4-40.jpeg	pic/R_nonprimate_clip_835.mp4-6.jpeg	1	4	0	2	1	0	1.00205	1	1	10680	9320	2	0	1	monkey_final_test_v1	2017_10_26_1259	3	40	112	3	0.872659	R_nonprimate_clip_835.mp4-40.jpeg	R_nonprimate_clip_835.mp4-6.jpeg	6	6	515.229	0.205872	2410.69	2.51757
nonprimate_clip_82.mp4	nonprimate_clip_926.mp4	pic/nonprimate_clip_926.mp4-22.jpeg	pic/nonprimate_clip_82.mp4-115.jpeg	0	8	1	2	2	1	1.00219	0	2	7120	5280	2	0	1	monkey_final_test_v1	2017_10_26_1259	3	115	139	3	0.741573	nonprimate_clip_926.mp4-22.jpeg	nonprimate_clip_82.mp4-115.jpeg	115	115	5481.66	0.140715	2222.19	0.083552
R_nonprimate_clip_159.mp4	R_nonprimate_clip_292.mp4	pic/R_nonprimate_clip_292.mp4-38.jpeg	pic/R_nonprimate_clip_292.mp4-102.jpeg	1	14	0	1	1	1	1.36974	2	3	4920	2360	2	0	1	monkey_final_test_v1	2017_10_26_1259	3	161	123	3	0.479675	R_nonprimate_clip_292.mp4-38.jpeg	R_nonprimate_clip_292.mp4-102.jpeg	38	161	2097.95	0.342364	1813.61	2.68877
R_nonprimate_clip_900.mp4	R_nonprimate_clip_321.mp4	pic/R_nonprimate_clip_321.mp4-49.jpeg	pic/R_nonprimate_clip_900.mp4-92.jpeg	1	13	1	2	2	1	0.902016	0	3	6960	4520	2	0	1	monkey_final_test_v1	2017_10_26_1259	3	92	104	3	0.649425	R_nonprimate_clip_321.mp4-49.jpeg	R_nonprimate_clip_900.mp4-92.jpeg	92	92	3477.07	0.537232	1991.06	0.0392081
R_nonprimate_clip_262.mp4	R_nonprimate_clip_980.mp4	pic/R_nonprimate_clip_980.mp4-18.jpeg	pic/R_nonprimate_clip_262.mp4-115.jpeg	1	1	1	2	2	1	1.63676	0	1	6320	5320	2	0	1	monkey_final_test_v1	2017_10_26_1259	3	115	122	3	0.841772	R_nonprimate_clip_980.mp4-18.jpeg	R_nonprimate_clip_262.mp4-115.jpeg	115	115	3402.68	0.170174	2126.37	0.0780826
R_nonprimate_clip_767.mp4	R_nonprimate_clip_487.mp4	pic/R_nonprimate_clip_487.mp4-15.jpeg	pic/R_nonprimate_clip_767.mp4-129.jpeg	1	2	1	2	2	1	1.20255	0	1	6760	5640	2	0	1	monkey_final_test_v1	2017_10_26_1259	3	129	142	3	0.83432	R_nonprimate_clip_487.mp4-15.jpeg	R_nonprimate_clip_767.mp4-129.jpeg	129	129	1661.7	0.340675	2684.64	0
nonprimate_clip_247.mp4	nonprimate_clip_916.mp4	pic/nonprimate_clip_247.mp4-9.jpeg	pic/nonprimate_clip_247.mp4-103.jpeg	0	24	0	1	2	0	2.50553	1	5	11920	8160	2	0	1	monkey_final_test_v1	2017_10_26_1259	3	103	139	3	0.684564	nonprimate_clip_247.mp4-9.jpeg	nonprimate_clip_247.mp4-103.jpeg	9	9	1379.89	0.227908	3082.12	0.239911
nonprimate_clip_267.mp4	nonprimate_clip_205.mp4	pic/nonprimate_clip_205.mp4-52.jpeg	pic/nonprimate_clip_267.mp4-100.jpeg	0	21	1	2	2	1	0.968707	0	5	9000	5600	2	0	1	monkey_final_test_v1	2017_10_26_1259	3	100	133	3	0.622222	nonprimate_clip_205.mp4-52.jpeg	nonprimate_clip_267.mp4-100.jpeg	100	100	2914.97	0.465389	2653.75	0.179499
nonprimate_clip_953.mp4	nonprimate_clip_351.mp4	pic/nonprimate_clip_351.mp4-55.jpeg	pic/nonprimate_clip_953.mp4-99.jpeg	0	17	1	2	2	1	0.902099	0	4	7560	4640	2	0	1	monkey_final_test_v1	2017_10_26_1259	3	99	117	3	0.613757	nonprimate_clip_351.mp4-55.jpeg	nonprimate_clip_953.mp4-99.jpeg	99	99	1882.75	0.144975	1563.07	0.075928
nonprimate_clip_466.mp4	nonprimate_clip_459.mp4	pic/nonprimate_clip_466.mp4-85.jpeg	pic/nonprimate_clip_466.mp4-45.jpeg	0	6	0	2	2	1	0.885572	1	2	9600	8000	2	0	1	monkey_final_test_v1	2017_10_26_1259	3	45	108	3	0.833333	nonprimate_clip_466.mp4-85.jpeg	nonprimate_clip_466.mp4-45.jpeg	45	45	195.235	0.86443	873.212	4.18859
R_nonprimate_clip_793.mp4	R_nonprimate_clip_252.mp4	pic/R_nonprimate_clip_252.mp4-55.jpeg	pic/R_nonprimate_clip_793.mp4-133.jpeg	1	11	1	2	2	1	1.00223	0	3	6760	4560	2	0	1	monkey_final_test_v1	2017_10_26_1259	3	133	133	3	0.674556	R_nonprimate_clip_252.mp4-55.jpeg	R_nonprimate_clip_793.mp4-133.jpeg	133	133	3278.99	0.210501	3633.27	0.189623
R_nonprimate_clip_36.mp4	R_nonprimate_clip_507.mp4	pic/R_nonprimate_clip_36.mp4-97.jpeg	pic/R_nonprimate_clip_507.mp4-12.jpeg	1	3	1	1	1	1	1.73723	0	1	7200	5960	2	0	1	monkey_final_test_v1	2017_10_26_1259	3	97	116	3	0.827778	R_nonprimate_clip_36.mp4-97.jpeg	R_nonprimate_clip_507.mp4-12.jpeg	97	97	2256.79	0.231981	3325.41	0.29171
R_nonprimate_clip_357.mp4	R_nonprimate_clip_872.mp4	pic/R_nonprimate_clip_872.mp4-123.jpeg	pic/R_nonprimate_clip_872.mp4-53.jpeg	1	16	0	2	2	1	3.00633	2	4	4800	2000	2	0	1	monkey_final_test_v1	2017_10_26_1259	3	175	122	3	0.416667	R_nonprimate_clip_872.mp4-123.jpeg	R_nonprimate_clip_872.mp4-53.jpeg	53	175	380.962	0.217164	2460.46	0.954241
R_nonprimate_clip_44.mp4	R_nonprimate_clip_128.mp4	pic/R_nonprimate_clip_128.mp4-19.jpeg	pic/R_nonprimate_clip_128.mp4-68.jpeg	1	9	0	1	2	0	1.01882	2	2	6320	4360	2	0	1	monkey_final_test_v1	2017_10_26_1259	3	170	102	3	0.689873	R_nonprimate_clip_128.mp4-19.jpeg	R_nonprimate_clip_128.mp4-68.jpeg	19	121	1358.56	0.507117	2598.24	0.427805
R_nonprimate_clip_801.mp4	R_nonprimate_clip_839.mp4	pic/R_nonprimate_clip_801.mp4-89.jpeg	pic/R_nonprimate_clip_839.mp4-15.jpeg	1	9	1	1	1	1	2.07126	0	2	7480	5520	2	0	1	monkey_final_test_v1	2017_10_26_1259	3	89	123	3	0.737968	R_nonprimate_clip_801.mp4-89.jpeg	R_nonprimate_clip_839.mp4-15.jpeg	89	89	2072.57	0.115026	2470.93	0.0575698
nonprimate_clip_934.mp4	nonprimate_clip_509.mp4	pic/nonprimate_clip_934.mp4-61.jpeg	pic/nonprimate_clip_509.mp4-37.jpeg	0	25	1	1	1	1	0.751548	0	5	9280	5400	2	0	1	monkey_final_test_v1	2017_10_26_1259	3	61	121	3	0.581897	nonprimate_clip_934.mp4-61.jpeg	nonprimate_clip_509.mp4-37.jpeg	61	61	2979	0.283632	2997.5	0.471841
nonprimate_clip_532.mp4	nonprimate_clip_271.mp4	pic/nonprimate_clip_532.mp4-8.jpeg	pic/nonprimate_clip_532.mp4-36.jpeg	0	2	0	1	1	1	1.35286	1	1	10920	9800	2	0	1	monkey_final_test_v1	2017_10_26_1259	3	8	109	3	0.897436	nonprimate_clip_532.mp4-8.jpeg	nonprimate_clip_532.mp4-36.jpeg	8	8	286.45	0.69895	2340.96	2.68278
R_nonprimate_clip_931.mp4	R_nonprimate_clip_906.mp4	pic/R_nonprimate_clip_931.mp4-112.jpeg	pic/R_nonprimate_clip_931.mp4-15.jpeg	1	25	0	2	1	0	1.06905	1	5	11080	7200	2	0	1	monkey_final_test_v1	2017_10_26_1259	3	112	132	3	0.649819	R_nonprimate_clip_931.mp4-112.jpeg	R_nonprimate_clip_931.mp4-15.jpeg	15	15	1160.28	0.476649	2380.62	2.54654
nonprimate_clip_813.mp4	nonprimate_clip_890.mp4	pic/nonprimate_clip_813.mp4-58.jpeg	pic/nonprimate_clip_813.mp4-12.jpeg	0	8	0	2	1	0	1.1359	1	2	10720	8880	2	0	1	monkey_final_test_v1	2017_10_26_1259	3	58	115	3	0.828358	nonprimate_clip_813.mp4-58.jpeg	nonprimate_clip_813.mp4-12.jpeg	12	12	3059.28	0.692078	3076.6	0
nonprimate_clip_527.mp4	nonprimate_clip_201.mp4	pic/nonprimate_clip_527.mp4-89.jpeg	pic/nonprimate_clip_201.mp4-42.jpeg	0	16	1	1	1	1	2.57213	0	4	7680	4880	2	0	1	monkey_final_test_v1	2017_10_26_1259	3	89	117	3	0.635417	nonprimate_clip_527.mp4-89.jpeg	nonprimate_clip_201.mp4-42.jpeg	89	89	6589.79	0.399071	682.008	0
nonprimate_clip_253.mp4	nonprimate_clip_923.mp4	pic/nonprimate_clip_253.mp4-103.jpeg	pic/nonprimate_clip_923.mp4-77.jpeg	0	20	1	1	1	1	1.50323	0	4	7800	4520	2	0	1	monkey_final_test_v1	2017_10_26_1259	3	103	108	3	0.579487	nonprimate_clip_253.mp4-103.jpeg	nonprimate_clip_923.mp4-77.jpeg	103	103	2751.84	0.143427	1960.66	0.257955
R_nonprimate_clip_1000.mp4	R_nonprimate_clip_311.mp4	pic/R_nonprimate_clip_1000.mp4-98.jpeg	pic/R_nonprimate_clip_311.mp4-59.jpeg	1	20	1	1	1	1	2.50605	0	4	8280	5000	2	0	1	monkey_final_test_v1	2017_10_26_1259	3	98	121	3	0.603865	R_nonprimate_clip_1000.mp4-98.jpeg	R_nonprimate_clip_311.mp4-59.jpeg	98	98	1264.08	0.120112	2560.56	0.367087
nonprimate_clip_915.mp4	nonprimate_clip_994.mp4	pic/nonprimate_clip_994.mp4-64.jpeg	pic/nonprimate_clip_994.mp4-6.jpeg	0	12	0	2	2	1	1.26945	2	3	6680	4360	2	0	1	monkey_final_test_v1	2017_10_26_1259	3	122	116	3	0.652695	nonprimate_clip_994.mp4-64.jpeg	nonprimate_clip_994.mp4-6.jpeg	6	122	814.445	0.560823	1448.18	0.378918
R_nonprimate_clip_274.mp4	R_nonprimate_clip_640.mp4	pic/R_nonprimate_clip_274.mp4-92.jpeg	pic/R_nonprimate_clip_640.mp4-46.jpeg	1	12	1	1	2	0	1.30282	0	3	7400	5080	2	0	1	monkey_final_test_v1	2017_10_26_1259	3	150	104	3	0.686486	R_nonprimate_clip_274.mp4-92.jpeg	R_nonprimate_clip_640.mp4-46.jpeg	92	92	7416.47	0.456408	2653.23	0.238035
nonprimate_clip_999.mp4	nonprimate_clip_722.mp4	pic/nonprimate_clip_999.mp4-88.jpeg	pic/nonprimate_clip_999.mp4-24.jpeg	0	14	0	2	1	0	1.50366	1	3	9960	7400	2	0	1	monkey_final_test_v1	2017_10_26_1259	3	88	111	3	0.742972	nonprimate_clip_999.mp4-88.jpeg	nonprimate_clip_999.mp4-24.jpeg	24	24	431.713	0.261874	2633.91	0.675358
R_nonprimate_clip_340.mp4	R_nonprimate_clip_172.mp4	pic/R_nonprimate_clip_340.mp4-52.jpeg	pic/R_nonprimate_clip_340.mp4-15.jpeg	1	5	0	2	1	0	1.01855	1	1	10120	8640	2	0	1	monkey_final_test_v1	2017_10_26_1259	3	52	110	3	0.853755	R_nonprimate_clip_340.mp4-52.jpeg	R_nonprimate_clip_340.mp4-15.jpeg	15	15	579.94	0.150399	2371.14	0.0660684
nonprimate_clip_520.mp4	nonprimate_clip_259.mp4	pic/nonprimate_clip_520.mp4-88.jpeg	pic/nonprimate_clip_520.mp4-39.jpeg	0	9	0	2	1	0	0.902087	1	2	10360	8400	2	0	1	monkey_final_test_v1	2017_10_26_1259	3	88	123	3	0.810811	nonprimate_clip_520.mp4-88.jpeg	nonprimate_clip_520.mp4-39.jpeg	39	39	928.007	0.195258	2265.06	1.91507
R_nonprimate_clip_258.mp4	R_nonprimate_clip_450.mp4	pic/R_nonprimate_clip_450.mp4-39.jpeg	pic/R_nonprimate_clip_450.mp4-85.jpeg	1	8	0	1	2	0	1.70367	2	2	4480	2640	2	0	1	monkey_final_test_v1	2017_10_26_1259	3	207	122	3	0.589286	R_nonprimate_clip_450.mp4-39.jpeg	R_nonprimate_clip_450.mp4-85.jpeg	39	161	139.29	0.850642	1048.19	2.89694
nonprimate_clip_600.mp4	nonprimate_clip_909.mp4	pic/nonprimate_clip_909.mp4-7.jpeg	pic/nonprimate_clip_909.mp4-80.jpeg	0	17	0	1	1	1	2.07124	2	4	6240	3320	2	0	1	monkey_final_test_v1	2017_10_26_1259	3	128	121	3	0.532051	nonprimate_clip_909.mp4-7.jpeg	nonprimate_clip_909.mp4-80.jpeg	7	128	1367.94	0.435704	2702.24	0.0503702
nonprimate_clip_177.mp4	nonprimate_clip_820.mp4	pic/nonprimate_clip_820.mp4-100.jpeg	pic/nonprimate_clip_820.mp4-12.jpeg	0	22	0	2	2	1	1.28601	2	5	5560	2040	2	0	1	monkey_final_test_v1	2017_10_26_1259	3	120	108	3	0.366906	nonprimate_clip_820.mp4-100.jpeg	nonprimate_clip_820.mp4-12.jpeg	12	120	1535.71	0.54853	2576.49	0.0589219
nonprimate_clip_893.mp4	nonprimate_clip_881.mp4	pic/nonprimate_clip_893.mp4-20.jpeg	pic/nonprimate_clip_893.mp4-54.jpeg	0	4	0	1	1	1	1.68696	1	1	10720	9360	2	0	1	monkey_final_test_v1	2017_10_26_1259	3	20	130	3	0.873134	nonprimate_clip_893.mp4-20.jpeg	nonprimate_clip_893.mp4-54.jpeg	20	20	753.949	0.687864	1457.88	15.4949
R_nonprimate_clip_587.mp4	R_nonprimate_clip_374.mp4	pic/R_nonprimate_clip_374.mp4-56.jpeg	pic/R_nonprimate_clip_374.mp4-25.jpeg	1	3	0	2	1	0	1.48629	2	1	5560	4320	2	0	1	monkey_final_test_v1	2017_10_26_1259	3	159	103	3	0.776978	R_nonprimate_clip_374.mp4-56.jpeg	R_nonprimate_clip_374.mp4-25.jpeg	25	128	411.561	0.433825	1954.11	1.06436
nonprimate_clip_806.mp4	nonprimate_clip_966.mp4	pic/nonprimate_clip_806.mp4-87.jpeg	pic/nonprimate_clip_806.mp4-118.jpeg	0	3	0	1	1	1	1.16937	1	1	8480	7240	2	0	1	monkey_final_test_v1	2017_10_26_1259	3	87	126	3	0.853774	nonprimate_clip_806.mp4-87.jpeg	nonprimate_clip_806.mp4-118.jpeg	87	87	1082.6	0.739363	1651.04	7.71873
nonprimate_clip_251.mp4	nonprimate_clip_584.mp4	pic/nonprimate_clip_584.mp4-26.jpeg	pic/nonprimate_clip_251.mp4-111.jpeg	0	2	1	2	2	1	2.08788	0	1	6240	5120	2	0	1	monkey_final_test_v1	2017_10_26_1259	3	111	113	3	0.820513	nonprimate_clip_584.mp4-26.jpeg	nonprimate_clip_251.mp4-111.jpeg	111	111	7114.33	0.49435	3775.16	0
R_nonprimate_clip_56.mp4	R_nonprimate_clip_67.mp4	pic/R_nonprimate_clip_67.mp4-101.jpeg	pic/R_nonprimate_clip_67.mp4-40.jpeg	1	13	0	2	2	1	1.40306	2	3	5680	3240	2	0	1	monkey_final_test_v1	2017_10_26_1259	3	165	125	3	0.570423	R_nonprimate_clip_67.mp4-101.jpeg	R_nonprimate_clip_67.mp4-40.jpeg	40	165	1010.12	0.269356	3150.3	2.92736
nonprimate_clip_468.mp4	nonprimate_clip_748.mp4	pic/nonprimate_clip_748.mp4-3.jpeg	pic/nonprimate_clip_748.mp4-94.jpeg	0	23	0	1	2	0	1.40271	2	5	5880	2240	3	0	1	monkey_final_test_v3	2017_02_12_1338	3	223	129	3	0.380952	nonprimate_clip_748.mp4-3.jpeg	nonprimate_clip_748.mp4-94.jpeg	3	132	3488.9	0.368096	2980.94	0.143906
nonprimate_clip_576.mp4	nonprimate_clip_567.mp4	pic/nonprimate_clip_567.mp4-37.jpeg	pic/nonprimate_clip_567.mp4-62.jpeg	0	1	0	1	1	1	1.38582	2	1	5080	4080	3	0	1	monkey_final_test_v3	2017_02_12_1338	3	154	117	3	0.80315	nonprimate_clip_567.mp4-37.jpeg	nonprimate_clip_567.mp4-62.jpeg	37	154	320.468	0.870022	698.386	0.201771
R_nonprimate_clip_167.mp4	R_nonprimate_clip_57.mp4	pic/R_nonprimate_clip_57.mp4-73.jpeg	pic/R_nonprimate_clip_167.mp4-99.jpeg	1	22	1	2	2	1	1.16905	0	5	7560	4040	3	0	1	monkey_final_test_v3	2017_02_12_1338	3	99	114	3	0.534392	R_nonprimate_clip_57.mp4-73.jpeg	R_nonprimate_clip_167.mp4-99.jpeg	99	99	5435.29	0.248533	1205.9	0.194107
R_nonprimate_clip_587.mp4	R_nonprimate_clip_374.mp4	pic/R_nonprimate_clip_374.mp4-22.jpeg	pic/R_nonprimate_clip_374.mp4-53.jpeg	1	3	0	1	1	1	1.13542	2	1	5680	4440	3	0	1	monkey_final_test_v3	2017_02_12_1338	3	125	103	3	0.78169	R_nonprimate_clip_374.mp4-22.jpeg	R_nonprimate_clip_374.mp4-53.jpeg	22	125	431.407	0.466403	2080.4	1.23152
R_nonprimate_clip_577.mp4	R_nonprimate_clip_754.mp4	pic/R_nonprimate_clip_754.mp4-70.jpeg	pic/R_nonprimate_clip_577.mp4-115.jpeg	1	18	1	2	2	1	0.985115	0	4	6680	3640	3	0	1	monkey_final_test_v3	2017_02_12_1338	3	115	121	3	0.54491	R_nonprimate_clip_754.mp4-70.jpeg	R_nonprimate_clip_577.mp4-115.jpeg	115	115	2788.01	0.204295	2894.1	0.171834
R_nonprimate_clip_62.mp4	R_nonprimate_clip_783.mp4	pic/R_nonprimate_clip_783.mp4-10.jpeg	pic/R_nonprimate_clip_62.mp4-84.jpeg	1	6	1	2	1	0	1.41963	0	2	7880	6280	3	0	1	monkey_final_test_v3	2017_02_12_1338	3	124	114	3	0.796954	R_nonprimate_clip_783.mp4-10.jpeg	R_nonprimate_clip_62.mp4-84.jpeg	84	84	2073.76	-0.00965883	3342.91	0.369102
nonprimate_clip_466.mp4	nonprimate_clip_459.mp4	pic/nonprimate_clip_466.mp4-63.jpeg	pic/nonprimate_clip_466.mp4-23.jpeg	0	6	0	2	1	0	1.20232	1	2	10480	8880	3	0	1	monkey_final_test_v3	2017_02_12_1338	3	63	108	3	0.847328	nonprimate_clip_466.mp4-63.jpeg	nonprimate_clip_466.mp4-23.jpeg	23	23	246.723	0.874871	873.073	4.06994
[truncated: 28,493 more rows]

## Sheet: Human
movie_location1	movie_location2	picture_1	picture_2	Play_condition	temporal_distance	boundary	correct_answer	click	response_correct	mouse.time	cb_within	Temporal_distance_range	delay1	delay2	Fresh/Repeat	Nonprimate/Primate	subject	expName	date	List	Cor_intensity	Cor_value	Sum_diff	first_clip_framenum	frame_num	f_whole	List_NP	frame_click	chosen_frame_location	frame_not_click	f_whole_not_click
[truncated: 14,000 more rows]
